# Supplementary material for: Mitochondrial DNA genomes of five major Helicoverpa pest species from the Old and New Worlds (Lepidoptera: Noctuidae)
Source: Ecol Evol. 2019 Feb 14;9(5):2933–44. doi: 10.1002/ece3.4971 (PMC6405535; doi:10.1002/ece3.4971)
Supplement: Supplementary file 1 [file ECE3-9-2933-s001.fasta]

>01-KC894725
CGAAAATGACTTTACTCAACAAATCATAAAGATATTGGAACATTATATTTTATCTTTGGAATTTGAGCTGGAATAGTAGGAACTTCACTAAGTTTATTAATTCGAGCTGAATTAGGAAACCCCGGGTCTTTAATTGGAGATGATCAAATTTATAACACAATTGTTACAGCACATGCTTTTATTATAATTTTTTTTATAGTAATACCTATTATAATTGGAGGATTTGGAAATTGATTAGTACCTTTAATATTAGGAGCTCCAGATATAGCATTTCCTCGAATAAATAATATAAGTTTTTGACTTCTTCCCCCATCATTAACTTTATTAATTTCAAGAAGAATTGTAGAAAATGGAGCAGGAACAGGATGAACAGTTTATCCCCCCCTTTCATCCAACATTGCTCATGGAGGTAGATCAGTAGATCTTGCTATTTTTTCCCTTCATTTAGCTGGTATTTCTTCTATTTTAGGAGCTATTAATTTTATTACCACAATTATTAATATACGATTAAATAGCTTATCTTTTGATCAAATACCTTTATTTATTTGAGCTGTAGGAATTACTGCATTTTTATTATTATTATCTTTACCAGTTTTAGCTGGGGCTATTACTATACTTTTAACAGATCGAAATTTAAATACATCTTTTTTTGACCCTGCAGGAGGTGGAGATCCTATTTTATACCAACATTTATTTTGATTTTTTGGTCACCCAGAAGTATATATTTTAATTTTACCTGGATTTGGAATAATTTCTCATATTATTTCACAAGAAAGAGGAAAAAAAGAAACATTTGGTTGTTTAGGTATAATTTATGCTATATTAGCAATTGGATTACTTGGATTTATTGTTTGAGCTCATCATATATTTACAGTAGGAATAGATATTGATACTCGAGCATATTTTACTTCAGCAACAATAATTATTGCTGTACCAACAGGAATTAAAATTTTTAGTTGATTAGCTACTTTCCATGGAACACAAATTAATTATTCTCCTTCTATTTTATGAAGATTAGGATTTGTATTTTTATTTACTGTAGGAGGATTAACAGGAGTAATTTTATCAAATTCATCTATTGATATTACCTTACACGATACATATTATGTAGTTGCCCATTTTCATTATGTTTTATCCATAGGAGCAGTATTTGCTATTTTAGGGGGGTTTATTCATTGATACCCATTATTTACAGGATTATCCTTAAACCCGTATTTATTAAAAATTCAATTTTTTGTAATATTTATTGGAGTAAATTTAACTTTTTTCCCACAACATTTTTTAGGATTAGCTGGAATACCTCGACGATACTCAGATTACCCTGATTCTTATATTTCATGAAATATTATTTCATCTCTAGGATCTTATATCTCTTTATTAGCTATTATATTTATATTAATTATTATTTGAGAATCTCTAGTAAATCAACGAATTGCATTATTTACACTAAATTTATCATCTTCAATTGAATGATATCAAAATCTGCCTCCTGCTGAACATTCATATAATGAATTACCTATTTTAAGAAACTTCTAAATTGCAACATGATCTAATCTTAACTTACAAAATGGAGCTTCTCCTTTAATAGAACAAATTATTTTTTTTCATGATCATACTTTAGTTATTCTTATTATAATTACAATTTTAGTAGGTTATTTAATAACAAGACTTTTATTTAATAAATATATTAATCGATTTTTATTAGAAGGTCAAATAATTGAATTAATTTGAACTATTTTACCAGCAATTACATTAATTTTTATTGCTTTACCTTCTTTACGTTTATTATATTTATTAGATGAACTAAATAACCCTTTAATTACTTTAAAATCAATTGGTCATCAATGATATTGAAGTTATGAATATTCAGATTTTCATAATATTGAATTTGATTCTTATATAATTCCTTCAAATGAATTATCTAATAATGGATTTCGTTTATTAGATGTGGATAACCGAATTGTCTTACCTATAAATAACCAAATTCGTATTATAGTAACTGCTACAGATGTTATTCATTCTTGAACTGTTCCTTCTTTAGGTGTAAAAGTAGATGCAAACCCAGGACGTCTTAATCAAACTAATTTTTTTATTAATCGTCCAGGTATTTTTTATGGGCAATGTTCAGAAATTTGTGGGGCAAATCATAGATTTATACCTATTGTAATTGAAAGAATTTCAATTAAAAATTTTATTAATTGAATTAATAATTATTCTTCATTAGATGACTGAAAGCAAGTATTGGTCTCTTAAATACCACAAATAATACCAATTAATTGATTAATTTCTTTTTTCTTTTTTTTATTAATTTATTTAATTTTTAATATTATAAATTATTATATTTTTAACAAAAAAATCTTAAATAAAAATAATAATTTAAATATTAAATTAAAAAATTTAAATTGAAAATGATAAATGATAAGTAATTTATTTTCAATTTTTGACCCTTCAACTAATTTATTTAATATTCCATTTAATTGAATTAGAACTATTTTAGGAATTTATTTTATCCCATATTCATTTTGATTAATCCCCAATCGACATTTTTATCTTTGAAATTTTATTTTATTAAAGCTCCATAATGAATTTAAAACACTATTAAAAAATAACTATTTTCAAGGATCTACTTTTATTTTTATTTCTATATTTTCTTTTATTTTATTTAATAATTTTTTAGGATTATTCCCATATATTTTTACTAGAACAAGTCATTTAACTTTATCTTTATCAATTTCTTTACCTTTATGATTAAGATTTATAATTTACGGATGAATTAATAATTCTCAACATATATTTATTCATATAATTCCCCAAGGAACTCCTTCTATTTTAATGCCCTTTATAGTATTAATTGAAACTATTAGAAATATTATTCGACCTGGAACTTTAGCTGTTCGATTAACTGCAAATATAATTGCAGGACATTTGTTAATAACACTTTTAAGAGGGACCGGGCCAAGAATAAGTAATTATTTTATTTTTATTTTAATTATCATTCAAATTTTATTATTAATTTTAGAATCAGCGGTTGCAGTTATTCAATCTTATGTTATTGCAATTTTAAGAACACTATATTCTAGAGAAGTAAATTAAATGAAAACCTTTAATCATCCATTTCATTTAGTAGATTATAGCCCATGACCTTTAACAGGAGCTATTGGAGTAATAGTTCTTGTAACTGGTATAGTAAAATGATTTCATAATTTTAATATAAATTTATTAATTTTAGGATATTTAATTATTATTTTAACAATATATCAATGATGACGAGATATTTGTCGTGAAGGAACACTCCAAGGTAAACATACTATTTTAGTTACAAAAGGACTTCGTTGAGGTATAATTTTATTTATTGTATCTGAAATTTTTTTTTTTATTTCATTTTTTTGAGCTTTTTTCCACAGTAGATTAGCTCCTAATATTGAAATTGGAGCTATTTGACCTCCTACAAGCATTATCCCATTTAACCCATTCCAAATTCCATTATTAAATACAATCATTTTAATTAGATCAGGAGTATCAGTAACATGAGCCCATCATGCAATCATAGAAAATAATAATTCTCAAATAACTCAAGGTCTATTTATTACAATTATTTTAGGAATTTATTTTACAATTTTACAAGCTTATGAATATTTTGAAGCTCCTTTCACTATTGCAGATAGAATTTATGGCTCTACATTTTTTATAGCAACAGGATTCCACGGACTCCATGTAATTATTGGAACTTTATTTTTATTAATTTGCTTAATTCGACATTTAAATAATCATTTTTCTAGAAATCATCATTTTGGATTCGAAGCAGCAGCTTGATATTGACATTTTGTAGACGTAGTATGATTATTCCTTTATATTTCAATCTACTGATGAGGAAATTAAATAATAAATATTTTTATAATTATTATATTAGTTTCAAATATTATAATATTTTTATCTATTATCTTATCTAAAAAAACTTTTTCTGATCGAGAAAAATGTTCCCCATTTGAATGTGGATTTGATCCTAAATCTTCAGCTCGAATTCCATTCTCCTTACATTTTTTTTTAATTACTGTTATTTTCCTAATTTTTGATGTAGAAATTGCTCTTATTTTTCCTATTATTCCTTTATTTAAATTAGTAAATTTTATTTTTTGAGTAAAAGTTAGTTTTTTTTTTATTTGTATTTTATTAATCGGCTTATATCATGAATGAAACCAAAATATATTAAATTGAACTAACTTAACTATTAAATAATAATATAATTAAAACAATTATTATTCAAATAACAAATCTAAATAAATAAATTTTAAAATTATTAATTTGATAAATATTATAAAATACAGAATATTTTTTTAAAATTTTAAATATCCCAAACCCTCTATATAATTCTCTTCAACCTAAATCAATATTTTTTAATAAATTTTGACCAAAATTTAAAAAATAATAACTTAATCCATAAGTTGATAAATTAGGTATAAATCATATAATTCTTAAAAAACTTCTTAAATTATAAGTTATAATAAACTTATTAACAGAATAAATTCTTATATTTCTAATAAAATAACCTATTACCCCTCCAATTAATCTAACATAAATTACTATCATTTTTAAATTAAAAGGTAAATAAATTATATAAGGATACGAAAAAATTATTCATCTTAAAAATCTCCCTCTAATAATTCTTATAAATAATAAAACAAATATTCTTTTTAATATAGTATAATCTTCATCATATAAATTGTAAATTCTTATTAAATTATAATCATTTACTATTAAATATATTAATAAACGAAATCTATAAAATATAGTTAAACCTGTCGAAAGATAATATAAAAAAAAAATTATTAAATTTAAATTTCTAAATCTAACTATTTCTAAAATTAAATCTTTAGAATAAAATCCCGCTAAAAAAGGAATTCCACATAAAGCTATATTAGAAATATTTATACATAAAGAAGTTAATGGAATATAAAATCTAATCCCACCTATGAAACGAATATCTTGTATATCATTTATTATATGAATAATAACTCCCGCACATATGAATAATAAAGCTTTAAATATAGCATGAGTTAATAAATGAAAGAAAGCTAAATCAGGCAATCCTATTCTTAAAATTCTTATTATTAAACCTAATTGTCTTAAAGTAGATAAAGCAATGATCTTTTTTAAATCAAATTCATAATTAGCAGAAATTCCAGCTATAAATATAGTTAAACCTGATAATAGTAATAATAACTTTAAAAAAAATATATCTACTAATAATAAATTAAATCGAATTAACAAATAAACTCCAGCTGTTACTAAAGTAGAAGAATGAACTAAAGCAGAAACAGGAGTAGGAGCAGCTATAGCTGCAGGTAATCAAGAACTAAAAGGAATTTGAGCACTTTTAGTTATTGCAGCTATAATAATTAAAGCTCCAACAATATTTATTTCTCAATCATTTTTTATAAATTCTAAATAAAAAATATAATTTCAACTACCATAATTTAATATTCAAGAAATAACTATTAAAATAAGAACATCTCCAATTCGATTTCTTAAAGCAGTTAATATCCCAGCATTATAAGATTTTAAATTTTGATAATAAATTACTAAACAATAAGATACTAATCCTAACCCATCTCAACCTAATAAAATTCTAATAATATTAGGACTAATAATTAATAATATTATAGAAAAAACAAATAATAACACTAAAATGATAAATCGCATTAAATTTAACTCAGATCTTATATATCTTTTTCTATAATAAATAACAACAGAAGAAATTAAAAAAACAAATATTATAAATAATAATGATATTCAATCCAATAAAATAGACATAATAATTGAAACTGAATTAAAAGAAATAATCTCTCATTCTAATAAAATAATTATATTATTTATAATAAAATATATTATAAAAAAAAATTTGACACCACAAATCAATATTTTTTTTAAATTATTTAAATAAAATCAAATTATTCTATAATCAATCTTTAAAACTAAAATATTTAAAGGCAATCAATGTAATATTAATATTAAATACTCTCGTGAAACACCAGTATAATATCTATAAATACCTGAATAATATTTACCATGTTGAACAAATGAATATAAATATAATCTATAGCCCGCACTAAAAAAAGAAATTAATATTAATATTAATATAGAAACCCAAGATCATCTTATTAATCTATTAATTAAACTAATTTCCCCTATAAGATTTAATCTTGGGGGAGCAGCTATATTAGAAGATATTAATAAAAATCATCATAATCTTATAGAAGGTATAAAATTTATTATCCCCTTATTAATGTATAATCTTCGTCTATGTAAACGTTCATATCTAATATTAGCTAAACAAAATATTCCTGAAGAACATAAACCATGCCCAATTATTAAAATATATGACCCAATAAACCCTCAGTAATTTATCACTATAATTCCTCTAATAACAATTCTTATATGAGCTACTGAAGAATAAGCAATTAATGATTTAATATTTTCTTGACAAAAACATTTTAATCTAATATAAAATCCTCCAATTAATCTAATTACTACTCTAATATAATTTAACTTTATATTAATTTCTTGTAAAAAAATCAATAATCGCAATAAACCATACCCCCCTAATTTTAATATAATCCCAGCTAAAATTATAGACCCAGAAACTGGGGCTTCTACATGAGCCTTAGGTAATCATAAATGAACAAAATATATAGGTATTTTTACTAAAAAAGCTAAAATTATAGAAAAATATAATATAAATATATTTAAATTAAAAAATTTTAAAAAATAAATTATTATACAATTTATTTCATTAAACACATAGAAAATTCCTATTAATAAAGGTAAAGAAACAAATAACGTATAAAATAATAAATATATTCCTGCTTGAATTCGTTCAGGTTGATACCCCCATCCAATAATTAATATCAATGTAGGAATTAATCTCCCCTCAAAAAATAAATAAAATATAAATATATTTATTGTTCTAAAAGTTATATATAATATGATTAATAAAAAAATAATGTTAAATAAAAAAAAATTAACATAAAAATTTATTTTATTTAAATTCTCTCTAGCTATAATTATTAAAATAGAAATTCAAATTCTTAATATAATTAACCCATAAGATATAATATCACAAGATATTATATATCTTATATTACAAAATAAATTTAATCTTATTCTTAAATTTATAAATAAAAATATTAACAAAAATAATATTATTTGAACCATTCAAAATATATTTTTTATAAAACAAAAAGGAATTATAAAAATTATTATAATTAAAAATTTTATCATTTATAATAAATTAAATCTTTGAAAATAATCATTACCATGAGTTCGAATTATAGAAACTAAAATAGATAAACCTAAAGCACCTTCACAAACTGAAAAAACTAAAAAAACTATTAATATATATATATCATAATCAATAGATCTTAAATAAATTAATATAAAAAAAAATACTCTTAAAACAATAAACTCTAATCTTAATAAAATAATTAATAAATGTTTATGTTTAGAAATAAAAATTAAATTACCTAAAATAAATATTAAAATAAAAACAATTCATATATAATTTTTTCATTAATATTAATTATAATTTCATTTTTTATATTATTTTTAAATAATCCTCTATCTATAGGATTAATAATTTTAATTCAAACTTTATTAACTTGTTTATTATCTGGTATAATAATTAAAACATACTGATTTTCATATATTTTATTTTTAACTTTTTTAGGAGGATTATTAGTTTTATTTATTTATGTATCAAGAATTGCCTCTAATGAAATATTTAAACCTAAAATTAACTTAAAAAAAATTTGTTACTTTATATTAATAATAATTATATTAATCCAATATATATATATAAATAATATCTTATGGATAAATCTTTCTATAAATGCAGATATAAATAATTTTAATGAAATAATTTTATTTTTTAATAATGAAAATAAAATTAATCTAAGTAAATTATATAATAATCAAACATTTTTAATTATAATAATATTAGTAATTTACCTATTTATTACTTTAATTGCAGTAGTAAAAATTACTAATATTTTTTATGGACCAATTCGATCATCAATTCGAAAAACTCATCCTATTTTAAAAATTATTAATGGATCATTAATTGATTTACCTTCCCCCTCTAATATTTCAGCTTGATGAAACTTTGGATCTTTATTAGCTTTATGCTTAATTGTTCAAATTTTAACAGGACTATTTTTAACAATATATTATACAGCTAATATTGAAATAGCATTTTATAGAGTAAATTACATTTGTCGAAATGTAAATTATGGTTGATTAATTCGTACCCTTCATGCAAATGGAGCTTCTTTTTTTTTTATTTGTATTTATTTACATATTGGACGTGGAATTTATTATGAATCTTTCAACCTAAAATATACATGAATAGTAGGGGTAATTATTTTATTTTTATTAATAGCAACAGCATTTATAGGTTATGTATTACCTTGAGGTCAAATATCTTTTTGAGGGGCAACTGTTATTACTAATCTTCTATCAGCTATCCCATACTTAGGAACATTATTAGTAAATTGAATTTGAGGAGGATTTGCAGTAGATAATGCAACTTTAACTCGTTTTTATACCTTTCACTTCTTATTACCTTTTATTATTTTAATAATAACAATAATTCATTTATTATTTTTACACCAAACAGGATCCAATAATCCTTTAGGATTAAATAGAAATTTAGATAAAATTCCTTTCCATCCATTTTTTACTTTTAAAGATTTAATTGGATTTATTATTATATTATTTTTATTAACTATTTTAACCTTAACAAATCCTTATTTATTAGGAGATCCTGATAATTTTATCCCAGCTAACCCATTAGTAACTCCAGTACATATTCAACCAGAATGATATTTTCTATTTGCCTATGCTATTTTACGATCAATTCCTAATAAATTAGGAGGAGTTATTGCATTAGTAATATCAATTTTAATTTTAATTATTTTACCATTTACTTTCAATAAAAAAATTCAAGGAATTCAATTTTACCCTATTAATCAATTTTTATTCTGATCAATAGTAACAATTGTAGTATTATTAACTTGAATTGGAGCACGACCTGTAGAAGATCCTTATATTATTACAGGACAACTTTTAACAATTTTTTATTTCTCTTATTTTATTATTAACCCTATTACAAGTAAATATTGAGATAATTTATTATTTAATTAATTATAATAAAAAAATCTTAAACCCTAAAAAAAACAATAAAAAATTTAAAGAAATTGGTAAATATCTTTTTCAAGCTAAATATATTAATTTATCATAACGATAACGAGGTAAAGTTCCTCGAACTCAAATAAATAAAAAAGAAATAAATGTTAATTTTAAATAAAATATAAATCTTAAATCAAACCCCCCTAAATACATTAAAACAAATAATATACTTATAAATAAAATTCTAGAATATTCTGCTAAAAAAATTAAAGCAAACCCCCCACTTCTATATTCAATATTAAACCCAGAAACTAATTCACTTTCTCCCTCAGCAAAATCAAAAGGAGTACGATTAGTTTCAGCAAGACTAGATCTAATTCAACATATTCTTAAAGGTAATATTAAAACAATAAATCAAATAATTTCTTGATAAAAAAAAAAATTTAATATATTAAAATCTATGATTATAACAATTCTAGATATTAAAATTAAAGCTAATCTAACTTCATAAGAAATAGTTTGAGCTACAGCTCGCAACCCCCCTAATAATGCATAATTAGAATTAGAAGATCACCCAGCAACTATAACAGTATAAACTCCTAAACTAGTACAACATAAAAAAAATAAAATACCTAAATTAAATCTAATTAAATTAAAATAATAAGGAATTAATATTCAAATTATTAAAGATAAAATAAATCTAATAACAGGAGAAAAATAATAACAAATATAATTAGAAAAATTAGGATAAGTTTGTTCCTTAGTAAATAATTTAATAGCATCTGAAAAAGGTTGCAAAATTCCTATAAACCCCCCTTTATTGGGACCTTTACGAATTTGAATATAGCCTAAAACCTTTCGTTTTAATAAAGTTAAATAAGCAACCCCAATTAAAACTCCAATAATTAAAACTAATAAACCAATTATAATATTTTATTTTTTAGAACCTTAATTTCTATTTCTTCTAATTCATGATTCGGATGTTGAATTGGGTTAGAAATTAATCTTTTAAGATTTATCCCCCTAATTTCTAACTCTAATAATTTATTAGCTACAGAAGCATCATTAAAATATTTTTTAACTCAATCTATTGCCTCCATTAACTTTCTATTTACAATTTTAATTAAAATAATTTTTATAAAAAATTTTGAAATAAATTATTATAATAAATTCTTCAATACTTATAAAAATAGGAAGAACTCCTTTTCATTTCTGATTCCCTAATATTATTGAAGGATTATCTTGATTTAATAGTTTTATTTTAATAACATGACAAAAAATTACCCCTATAATTATCTTATCTTATTATTTAAATAAAAATTTTATTATTATTATTATTATTTTAAATATTATAATTGGAGCTATTGGAGGATTAAATCAAACATCTTTACGTAAATTAATAGCTTTTTCATCTATTAATAATTTAGGATGAATATTATCATCTTTAATAATTAGAGAAACATTATGATTTTTTTATATTTTTATATACTCATTTATAATTAGAATTATATGCTTTTTATTTTATATTTTAAATATATATTTTATTAATCAATTATTTATTAATAATATAAATTTTTTCATTAAAATTAATTTATTAATTAATTTTCTTTCATTAGGGGGATTACCCCCATTTATTGGATTCTTCCCTAAATGAATTATTATTAATTTTTTAATTAATAATAATATATATATTTTTTTATATTCGTATTAGTTATTCTGCTTTTATATTTAATTATTTAAAAATAAAATGATTTAAAATTTTTATTAAAAACAATTACTTATTAATTTTTTTTCTTTTATTTCTTTAACAGGAATAATTTTTAGAACTTTTTTTTTTTATTAA
>02-KF163965
CGAAAATGACTTTATTCAACAAATCATAAAGATATTGGAACATTATATTTTATTTTTGGTATTTGAGCTGGAATAGTAGGAACTTTTTTAAAATTATTAATTCGAGCTGAACTAGGAAACCCAGGATCTTTAATTGGAGATGATCAAATTTATAATACAATTGTTACAGCACATGCTTTTATTATAATTTTTTTTATAGTAATACCTATTATAATTGGAGGATTTGGAAATTGATTAGTACCTTTAATATTAGGAGCTCCAGATATAGCTTTTCCTCGAATAAATAATATAAGTTTTTGACTTCTTCCCCCCTCATTAACTTTATTAATTTCAAGAAGAATTGTAGAAAACGGAGCAGGAACAGGATGAACAGTATATCCCCCACTTTCATCTAATATTGCTCATGGAGGAAGATCAGTAGACCTTGCTATTTTTTCTCTTCATTTAGCTGGAATTTCCTCTATTCTAGGAGCTATTAATTTTATTACTACAATTATTAATATACGATTAAATAATTTATCTTTCGATCAAATACCTTTATTTATTTGAGCTGTAGGAATTACTGCATTTCTATTATTATTATCTTTACCAGTTTTAGCTGGAGCTATTACTATACTTTTAACAGACCGAAATTTAAATACATCTTTCTTTGATCCTGCAGGAGGTGGAGATCCTATTTTATATCAACATTTATTTTGATTCTTTGGTCATCCAGAAGTATATATTCTAATTTTACCTGGATTTGGTATAATTTCTCATATTATTTCACAAGAAAGAGGAAAAAAAGAAACATTCGGTTGTTTAGGAATAATTTATGCTATACTAGCAATTGGATTATTAGGATTTATTGTTTGAGCTCATCATATATTTACAGTAGGAATAGATATTGATACCCGAGCATATTTTACTTCAGCAACAATAATTATTGCTGTTCCAACAGGAATTAAAATTTTTAGTTGATTAGCTACTTTCCATGGAACACAAATTAATTATTCTCCTTCTATTTTATGAAGATTAGGATTCGTATTTTTATTTACTGTAGGAGGGTTAACAGGAGTAATTTTATCTAATTCATCTATTGACATTACTTTACATGATACATATTATGTAGTTGCTCATTTCCATTATGTTTTATCTATAGGAGCAGTATTTGCTATTTTAGGAGGATTTATTCATTGATATCCATTATTTACAGGATTATCTTTAAACCCATATTTATTAAAAATTCAATTTTTTATTATATTTATTGGAGTAAATTTAACTTTTTTTCCACAACATTTTTTAGGATTAGCTGGTATACCTCGACGATATTCAGATTATCCTGATTCTTATATTTCATGAAATATTATTTCATCTTTAGGATCTTATATTTCTTTATTAGCAATTATATTCATATTAATTATTATTTGAGAATCTTTAGTAAATCAACGAATTGCATTATTTACATTAAATTTATCTTCTTCAATTGAATGATATCAAAATCTACCTCCTGCTGAACATTCATATAATGAATTGCCTATTTTAAGAAACTTCTAAATTGCAACATGATCTAATCTTAATTTACAAAATGGAGCTTCTCCTTTAATAGAACAAATTATTTTTTTCCATGATCATACTTTAGTAATTCTTATTATAATTACAATTTTAGTAGGTTATTTAATATCAAGACTTTTATTTAATAAATATATTAATCGATTTTTATTAGAAGGTCAAATAATTGAATTAATTTGAACTATTCTACCAGCAATTACATTAATTTTTATTGCTTTACCTTCTTTACGTTTATTATATTTATTAGATGAATTAAATAATCCTTTAATTACTTTAAAATCAATTGGTCATCAATGATATTGAAGTTATGAATATTCAGACTTTCATAATATCGAATTTGATTCTTATATAATTCCTTCAAATGAATTATCTAATAATGGATTTCGTTTATTAGATGTAGATAATCGAATTGTTTTACCTATAAATAATCAAATTCGTATTATAGTAACTGCTACAGATGTTATTCATTCATGAACTGTACCTTCATTAGGAGTTAAGGTAGATGCTAACCCAGGACGTCTTAATCAAACTAATTTTTTTATTAATCGTCCAGGTATTTTTTATGGTCAATGTTCAGAAATTTGTGGAGCAAATCATAGATTTATACCTATTGTAATTGAAAGAATTTCAATTAAAAATTTTATTAATTGAATTAATAATTATTCTTCATTAGATGACTGAAAGCAAGTATTGGTCTCTTAAATTCCCCAAATAATACCAATTAATTGATTAATTTTTTTTTTTTTTTTTTTATTAATTTATTTAGTTTTCAATATTATAAATTATTATATTTTTAATAAAAAAATTATAATTAGTAATAATAATTTAAATGTTAAATTAAAAAATTTAAATTGAAAATGATAAATGATAAGTAATTTATTTTCAATTTTTGACCCCTCTACTAATTTATTTAACATCCCTTTTAATTGAATTAGAACTATCTTAGGAATTTATTTTATTCCTTATTCATTTTGATTAATCCCAAATCGACATTTTTATCTTTGAAATTTTATTTTATTAAAACTTCATAATGAATTTAAAACACTATTAAAAAATAATTATTTTCAAGGATCTACTTTTATTTTCATTTCTATATTTTCTTTTATTTTATTTAATAATTTCTTAGGTTTATTTCCTTATATTTTTACTAGAACAAGCCATTTAACTTTATCTTTATCAATTTCACTACCATTATGATTAAGATTTATAATTTATGGATGAATTAATAACTCTCAACATATATTTATTCATATAATCCCCCAAGGAACTCCTTCTATTTTAATACCTTTTATAGTATTAATTGAAACAATTAGAAATATTATTCGTCCTGGAACTTTAGCTGTTCGGTTAACTGCAAATATAATTGCAGGACATTTATTAATAACTCTTTTAAGAGGAACAGGACCAAGAATAAGTAATTATTTTATTATTATTTTAGTTATTATCCAAATTTTATTACTAATTTTAGAATCAGCAGTTGCAGTAATTCAATCTTATGTTATTGCAATTTTAAGAACATTATATTCTAGAGAAGTAAATTAAATGAAAAATTTTAATCATCCATTCCATCTAGTAGATTATAGACCATGACCTTTAACAGGAGCTATTGGAGTAATAGTACTTGTTACTGGTATAGTAAAATGATTCCATAATTTTAATATAAATTTACTAATCTTAGGATATTTAATTGTTATTTTAACTATATATCAATGATGACGAGATATTTGTCGTGAAGGAACTCTTCAAGGTAAACATACTATTTTAGTTACAAAAGGACTTCGCTGAGGTATAATTTTATTTATTGTATCTGAAATCTTTTTTTTTATTTCTTTTTTTTGAGCTTTTTTCCATAGAAGATTAGCCCCTAATATTGAAATTGGAGCTATTTGACCTCCTACAAGTATTACCCCATTTAATCCATTCCAAATTCCATTATTAAATACAATTATTTTAATTAGATCAGGAGTATCAGTAACATGAGCTCATCATGCTATTATAGAAAATAATAATTCTCAAATAACACAAGGTTTATTTATTACAATTATATTAGGAGTTTATTTTACTATTTTACAAGCTTATGAATATTTTGAAGCTCCATTTACCATCGCAGACAGAATTTATGGATCTACATTTTTTATAGCAACAGGATTCCACGGTCTTCATGTAATTATTGGAACTTTATTTTTATTAATTTGTTTAATTCGACATTTAAATAATCATTTTTCTAGAAATCACCACTTTGGATTTGAAGCAGCAGCCTGATATTGACATTTTGTAGATGTAGTATGATTATTCCTTTACATCTCAATTTATTGATGAGGAAATTAAATAATAAATATCTTTTTAATTATTATATTAATTTCAAATATTATAATATTTTTATCTATTATTTTATCTAAAAAAACTTTTTCAGATCGAGAAAAATGTTCCCCTTTTGAATGTGGATTTGATCCTAAATCTTCAGCTCGAATTCCATTTTCTTTACATTTTTTTTTAATTACTGTTATTTTTTTAATTTTTGATGTAGAAATTGCTCTTATTTTTCCTATTATTCCTTTATTTAAATTAGTAAATTTTATTTTTTGAGTAAAAATTAGTTTTTTCTTTATTTGTATTTTATTAATTGGATTATATCACGAATGAAACCAAAGAATATTAAACTGAACAAACTTAACTATTAAATAATAATATAAATAAAATAATTATTATTCAAATAACAAATCTAAATAAATAAATTTTAAAATTATTAATTTGATAAATATTATAAAATACAGAATATTTTTTTAAAATTTTAAAGATACCAAATCCTCTGTATAACTCTCTTCACCCTAAATCAATATTTTTTAATAAATTTTGACCAAAATTTAAAAAATAATAATTTAATCCATAAGTTGATAAATTAGGTATAAATCATATAATTCTTAAAAAATTTCTTAATCTATAAGTCATAATAAATTTATTAACAGAATAAATTTTTATATTTCTAATTAAATAACCTATTAATCCTCCAATTAATCTAACATAAATAACTATTATTTTTAAATTAAAAGGTAAATAAATTATATAAGGGTATGAAAAAATTATTCATCTTAAAAATCTTCCTCTAATAATTCTTATAAATAATAAAACAAATATTCTTTTTAATATAATATAATCTTCATCATATAAATTATAAATTCTTATTAAATTATAATCATTTACTATTAAATATATTAATAAACGAAATCTATAAAATATAGTTAAACCTGTTGAAAGATAATATAAAAAAAAAATAACTAAATTTAAATTTCTAAATCTAACTATTTCTAAAATTAAATCCTTAGAATAAAATCCAGCTAAAAAAGGAATTCCACATAAAGCTATATTAGAAATATTTATACATAAAGAAGTTAATGGAATATAAATACTAATACCTCCTATAAAACGAATATCTTGTATATCATTTATTATATGAATAATAACTCCAGCACATATAAATAATAAAGCTTTAAATATAGCATGAGTTAATAAATGAAAAAAAGCTAAATCAGGCAATCCTATACTTAAAATTCTTATTATTAATCCTAATTGTCTTAAAGTTGATAAAGCAATAATTTTTTTTAAATCAAACTCATAATTAGCTGAAATTCCAGCTATAAATATTGTTAAACCTGATAATAATAATAATAATTTTAAAAAAAATATATCTAATAATAATAAATTAAACCGAATTAATAAATAAACTCCAGCTGTTACTAAAGTTGAAGAATGAACTAATGCAGAAACAGGAGTCGGAGCTGCTATTGCAGCAGGTAATCAAGAACTAAATGGAATTTGAGCACTTTTTGTTATTGCAGCTATAATAATTAAAGCTCCAATAATATTTATTTCTCAATCATTTTTTATAAATTCTAAATAAAAAATATAATTTCAACTTCCATAATTTAATATTCAAGAAATAACTATTAAAATAAGTACATCCCCAATTCGATTTCTTAAAGCAGTTAATATACCAGCATTATAAGACTTTAAATTTTGATAGTAAATAACTAAACAATAAGAAACTAAACCTAATCCATCTCAACCTAATAAAATTCTAATAATATTTGGACTAATAATTAATAACATTATAGAAAAAACAAATAATAAAACTAAAATAATAAATCGTATTAAATTTAATTCAGATCTTATATATCTTTTTCTATAATAAATAACAACAGAAGAAATTAAAAAAACAAATATTATAAATAATAATGATATTCAATCTAATAAAATAGATATAATAATTGAAACTGAATTAAAAGAAATAATTTCTCACTCTAATAAAATAACTATATTATTTATAATAAAATAAATTATAAAAAAAAATTTGATACCACAAATCAATATTTTATTTAAATTATTTAAATAAAATCAAATTATTCTATAATCAATCTTTAAAACTAAAATATTTAAAGGTAATCAATGTAATATTAATATTAAATATTCTCGTGAAACACCTGTATAATATCTATAAATACCTGAATAATATTTTCCATGTTGAACAAATGAATATAAATATAAACTATAACCCGCACTAAAAAAAGAAATTAATATTAATATTAATATAGAAATTCAAGATCATCTTATTAATCTATTAATCAAACTAATTTCCCCTATAAGATTTAATCTTGGTGGAGCTGCCATATTTGAAGATATTAATAAAAATCATCATAATCTTATTGAAGGCATAAAATTTATTATTCCTTTATTAATATATAATCTTCGTCTATGTAATCGCTCATATCTAATATTAGCTAAACAAAATATACCAGAAGAACATAATCCATGACCAATTATTAAAATATATGATCCAATAAATCCCCAATAATTTATTACTATAATACCTCTAATAACAATTCTTATATGAGCTACTGAAGAATAAGCAATTAATGATTTAATATCAACTTGACAAAAACACTTTAATCTAATATAAAATCCTCCAATTAATCTAATTACTACTCTAATATAATTTAACTTCATATTAATTTCTTGTAAAAAAATTAATAAACGTAATAAACCATAACCTCCCAATTTTAATATAATACCTGCTAAAATTATAGAACCAGAAACAGGAGCTTCTACATGTGCTTTAGGTAATCATAAATGAACAAAATATATAGGTATTTTTACTAAAAAAGCTAAAATTATAGAAAAATATAATATATATATATTTAAATTAAAAAACTTTAAAAAATAAATTATCATACAATTTATTTCATTAAAAACATAAAAAATTCCTATTAATAATGGTAATGAAACAAATAATGTATAAAATAATAAATATATACCTGCTTGAATACGCTCAGGTTGATACCCTCACCCAATAATTAATATTAATGTAGGAATTAATCTACCTTCAAAAAATAAATAAAATATAAATATATTTATAGTTCTAAAAGTTATATATAATATAATTAATAAAAAAATAATATTAAATAAAAAAAAATTAACATAAAAATTTATTTTATTTAAATTTTCTCTAGCTATAATTATTAAAATAGAAATTCAAATTCTTAATATAATTAATCCATAAGATATAATATCACAAGATATTATATATCTTAAATTACAAAATAAATTTAATCTTATTCTTAAATTTATAAATAAAAATATCAATAAAAATAATATTATTTGAACCATTCAAAATATATTTTTTATAAAACAAAACGGAATTATAAAAATTATTATAATTAAAAATTTTATCATTTACAATAAATTAAATCTCTGAAAATAATCATTACCATGAGTTCGAATTATAGAAACTAAAATAGATAACCCAAGAGCACCTTCACAAACTGAAAAAACTAAAAAAACTATTAATATATATATATCATAATCAATAGATATTAAATAAATTAATAAAAAAAAAAATACTCTTAAAACAAGAAACTCTAATCTTAATAAAATAATTAATAAATGTTTATGCTTAGAAATAAAAATTAAATTTCCTATAATAAATATTATAATAAAAACAATTCATATATAATTTTTTCATTAATATTAATTATAATTTCATTTTTTATAATATTTCTAAATAATCCATTATCTATAGGATTAATAATTTTAATTCAAACTTTATTAACTTGTTTATTATCAGGTATAATAATTAAAACATATTGATTTTCATATATTTTATTTTTAACTTTTTTAGGAGGTTTATTAGTCTTATTTATTTATGTTTCAAGAATTGCTTCAAATGAAATATTTAAACCTATAATTAATATTAAAAAAATTTGTTACTTTAGATTAATTATAATTATAATAATTCAATATATATATATAAATAATATTTTATGAATAAATTTATCTATAAATGCAGATATAAATAATTTTAATGAAATAATTTTATTTTTTAATAATGAAAATAAAATTAATTTAAGTAAATTATATAATAATCAAACATTTTTAATTATAATAATATTAGTAATTTATCTATTTATTACTTTAATTGCAGTAGTAAAAATTACCAATATTTTTTACGGGCCAATTCGATCATCAATTCGAAAAACTCACCCTATTTTAAAAATTATTAATGGGTCATTAATTGATTTACCATCTCCTTCTAATATTTCAGCCTGATGAAATTTTGGTTCATTACTAGCTTTATGTTTAATTGTTCAAATTTTAACAGGATTATTCTTAACAATATATTATACAGCAAATATTGAAATAGCATTTTATAGAGTAAATTATATTTGTCGAAATGTAAACTATGGTTGATTAATTCGTACTCTTCATGCAAATGGAGCTTCTTTTTTTTTTATTTGTATTTATTTACATATTGGACGTGGAATTTATTATGAATCTTTTAATTTAAAATATACATGAATAGTAGGAGTAATTATTTTATTTTTATTAATAGCAACAGCATTTATAGGATATGTTTTACCTTGAGGACAAATATCATTCTGAGGGGCAACTGTAATTACTAATCTTTTATCAGCTATCCCATCTTTAGGAGTAATATTAGTAAATTGAATTTGAGGAGGATTTGCTGTAGATAATGCTACATTAACTCGTTTCTATACTTTTCACTTTTTATTACCTTTTATTATTTTAATAATAACAATAATTCACTTATTATTTTTACATCAAACAGGATCTAATAATCCACTAGGTTTAAATAGAAATTTAGATAAAATTCCTTTCCATCCATTTTTTACTTTTAAGGATTTAATTGGATTTATTATTATATTATTTTTATTAACTATTTTAACATTAACTAATCCTTACTTATTAGGAGATCCAGATAATTTTATCCCAGCAAATCCTTTAGTAACTCCAGTTCATATTCAACCAGAATGATATTTTTTATTTGCTTATGCAATTTTACGTTCAATTCCTAATAAATTAGGAGGAGTCATTGCTTTAGTAATATCTATTTTAATTTTAATTATTTTACCATTTACTTTTAATAAAAAAATCCAAGGAATTCAATTTTATCCTATTAATCAATTTTTTTTTTGATCAATAGTAACAATTATTATTTTATTAACTTGAATTGGAGCTCGACCAGTAGAAGACCCTTATATTATTACAGGACAATTATTAACAATTCTTTACTTCTCTTATTTTATTATTAATCCAATTATAAGTAAATATTGAGATAATTTATTATTTAATTAATTATAATAAAAAAATCTTAAATCCTAAAAAAAATAATAAAAAATTTAAAGAAACTGGTAAATATCTTTTTCAAGCTAAATATATTAATTTATCATATCGATAACGAGGTAAAGTACCACGAACTCAAATAAATAAAAAAGAAATAAATGTTAATTTTAAATAAAACATAAATCTTAAATCAAATCCCCCTAAATAAATTAAAACAAATAATATTCTTATAAATAAAATTCTAGAATATTCAGCTAAAAAAATTAAAGCAAACCCCCCTCTTCTATATTCAATATTAAATCCTGAAACTAACTCACTTTCCCCTTCAGCAAAATCAAAGGGAGTACGATTAGTTTCAGCTAATCTAGATCTAATTCAACACATTCTTAAAGGTAATATTATTACAATAAATCATATAATTTCTTGATAAAAAAAAAATTTTAATATATTAAAATCTATAATTATAATAATTCTAGATATTAAAATTAAAGCCAATCTAACTTCATAAGAAATAGTTTGAGCCACTGCTCGTAAACCCCCTAATAATGCATAATTAGAATTAGAAGATCAACCAGCAACTATAACTGTGTAAACCCCTAAACTAGTACAACATAAAAAAAATAAAATTCCTAAATTAAATCTAATTAAATTAAAATAATAAGGAATTAATATTCAAATTATTAAAGATAAAATAAATCTAATAACAGGAGAAAAATAATAACAAATATAATTAGAAAAATTAGGATAAGTTTGTTCCTTAGTAAATAATTTAATAGCATCTGAAAAAGGTTGTAAAATACCAATAAACCCTACTTTATTAGGACCTTTACGAATTTGAATATAACCTAATACTTTACGTTCTAATAAAGTTAAATAAGCAACTCCAATTAAAACCCCAATAATTAAAATTAATAAACCAATTATAATATTTTATTTTTTAGAACCTTAATTTCTATTTCTTCTAATTCATGATTTGGATGTTGAATTGGTTTAGAAATTAATCTTTTAAGATTTATCCCCCTAATTTCTAACTCTAATAATTTATTAGCTACAGAAGCATCATTAAAATATTTTTTAACTCAATCTATTGCTTCTATTAATTTCTTATTTACAATTTTAATTAAAATAATTTTTATAAAAAATTTTGAAATAAATTATCATAATAAATTCTTCTATACTTATAAAAATAGGAAGAACCCCATTCCATTTTTGATTCCCTAATATTATTGAAGGGTTATCTTGATTTAATAGTTTTATTTTAATAACTTGACAAAAAATTACCCCTATAATTATTTTATCTTATTATTTAAATAAAAATTTTATTACTATTATTATTATTTTAAATATTATAATTGGAGCTATTGGAGGGTTAAATCAAACATCTTTACGTAAATTAATAGCTTTTTCATCTATTAATAATTTAGGATGAATATTATCATCTCTTATAATTAGAGAAACTTTATGATTTTTTTATATTTTTATATATTCATTTATAATTAGAATTATATGTTTTTTATTTTATATTTTAAATATATATTTTATTAATCAATTATTTATTAATAATATAAATTTTTTTATTAAAATTAATTTATTAATTAATTTTCTTTCATTAGGAGGATTACCTCCATTTATTGGATTTTTCCCAAAATGAATTATTATTAATTTTTTAATTAATAACAATATATATATTTTTTTATATTCGTATTAGTTATTCTGCTTTTATATTTAATTATTTAAAAATAAAATGATTTAAAATTTTTATTAAAAATAATTATTTATTAATTTTTTTTCTTTTATTTCTTTAACAGGAATAATCTTTAGAACTTTTTTTTTTTATTAA
>03-KM362176
CGAAAATGACTTTATTCAACAAATCATAAAGATATTGGAACATTATATTTTATTTTTGGAATTTGAGCAGGGATAGTAGGTACTTCTTTAAGTTTATTAATTCGAGCTGAATTAGGGACTCCAGGATCTTTAATTGGAGATGATCAAATTTATAATACTATTGTAACAGCTCATGCTTTTATTATAATTTTTTTTATAGTTATACCTATTATAATTGGAGGATTTGGAAATTGACTTGTACCTTTAATATTAGGAGCCCCTGATATAGCTTTCCCACGTATAAATAATATAAGTTTTTGACTTTTACCCCCATCTTTAACTTTATTAATTTCTAGTAGCATTGTAGAAAATGGAGCAGGAACTGGATGAACAGTTTACCCCCCCCTCTCCTCTAATATTGCTCATGGTGGTAGTTCAGTAGATTTAGCTATTTTCTCACTTCATTTAGCTGGAATTTCATCTATTTTAGGAGCTATTAACTTTATTACTACTATTATTAATATACGATTAAATAATTTATCATTTGATCAAATACCTTTATTTATTTGAGCTGTAGGTATTACTGCATTCTTATTATTATTATCTTTACCTGTTTTAGCCGGAGCTATTACTATATTACTTACTGATCGAAATTTAAATACATCATTTTTCGATCCTGCAGGAGGAGGTGATCCTATTCTTTATCAACATTTATTTTGATTTTTTGGACATCCTGAAGTATATATTTTAATTTTACCGGGATTTGGTATAATTTCTCACATTATTTCTCAAGAAAGAGGTAAAAAGGAAACATTTGGATGTTTAGGTATAATTTATGCTATATTAGCAATTGGTTTATTAGGATTTATTGTTTGAGCTCATCATATATTTACTGTAGGAATAGATATTGATACACGAGCATATTTTACATCTGCAACAATAATTATTGCTGTACCAACAGGTATTAAAATTTTTAGTTGATTAGCTACTTTCCATGGAACTCAAATCAATTATTCCCCATCTATTTTATGAAGATTAGGATTTGTATTTTTATTTACTGTAGGAGGATTAACAGGTGTAATTTTATCTAATTCTTCTATTGATATTACTTTACATGATACTTACTATGTAGTTGCTCATTTCCACTATGTTTTATCAATAGGAGCTGTATTTGCTATTTTAGGAGGATTTATTCACTGATATCCATTATTTACTGGATTATCTTTAAATCCTTATATATTAAAAATTCAATTTTTTATTATATTTATCGGAGTAAATTTAACTTTCTTCCCACAACATTTTTTAGGATTAGCAGGTATACCTCGTCGATATTCTGATTATCCTGATTCTTATATTTCATGAAATATTATTTCATCATTAGGATCTTATATTTCATTATTAGCAATCATATTTATATTAATTATTATTTGAGAATCTATAATTAATCAACGAATTTCTTTATTTACTTTAAATTTATCTTCTTCAATTGAATGATATCAAAATTTACCACCAGCTGAACATTCATATAATGAATTGCCTATTTTAAGTAACTTCTAAATGGCAACATGATCTAATCTTAATTTACAAAATAGAGCATCTCCTTTAATAGAACAAATTATTTTCTTTCATGATCATACTTTAATTATTTTAATTATAATTACAATTCTAGTAGGATATTTAATATCAAGCTTATTATTTAATAAATATATTAATCGATTTTTATTAGAAGGTCAAATAATTGAATTAATTTGAACTATTTTACCAGCAATTACATTAATTTTTATTGCATTACCTTCCCTACGATTATTATATTTATTAGATGAACTTAATAATCCTTTAATTACATTAAAATCAATTGGTCATCAATGATATTGAAGTTATGAATATTCAGATTTTCATAATATTGAATTTGATTCTTATATAATTTCTACAAATGATATATCAAGTAATAATTTCCGTTTATTAGATGTTGATAATCGAATTATTTTACCTATAAATAATCAAATTCGAATTATAGTTACTGCTACTGATGTAATTCACTCATGAACCGTACCCTCCTTAGGAGTTAAGGTAGATGCAAATCCGGGTCGACTAAATCAAACAAACTTTTTCATTAATCGCCCTGGAATTTTTTATGGTCAATGTTCAGAAATTTGTGGAGCTAATCATAGTTTTATACCAATTGTAATTGAAAGAATTTCAATTAAAAATTTTATTAATTGAATTAATAATTATTTTTCATTAGATGACTGAAAGCAAGTACTGGTTTCTTAAATTCCCCCAATAATACCTTTTAATTGATTAATTTTTTTTTTTTTTTTTTTATTTGTATTTTTAATTTTTAATATTATAAATTATTATATTTTTAATAAAAAAAGATTAAAATCAAATAAAAATATAAATTTAAAATTAAAAAATTTTAATTGAAAATGATAAATGATAAGTAATTTATTTTCAATTTTTGATCCATCAACAAATTTATTTAACATTTCATTTAATTGAATTAGAACTATCTTAGGAATTATATTTATTCCTTATTCATTTTGATTAATCCCTAATCGTCATTTCTTACTCTGAAATTTTATTTTATTAAAACTTCACAATGAATTTAAAACTTTATTAAAAAATAACTACTTTCAAGGATCAACTTTTATTTTCATTTCAATATTCTCATTTATTTTATTTAATAATTTTTTAGGTTTATTCCCCTATATTTTTACTAGAACAAGACATTTAACATTATCATTATCAATTTCATTACCTTTATGATTAAGATTTATAATTTATGGTTGATTAAATAACTCTCAACATATATTTATTCATATAATTCCTCAAGGAACACCAACTATCTTAATACCTTTTATAGTATTAATTGAAACAATTAGAAACATTATTCGACCTGGAACTTTAGCAGTACGATTAACAGCTAATATAATTGCAGGACATTTATTAATAACTTTATTAAGAGGAACTGGACCTTCAATGCCAAGATATTTTATTATAATTTTAGTTATAATTCAAATTTTATTATTAATCTTAGAATCAGCAGTTGCTGTAATTCAATCTTATGTAATTGCTATTTTAAGTACTTTATATTCTAGAGAAGTAAATTAAATGAAAAATTTTAATCACCCATTTCATTTAGTAGATTATAGACCATGACCTTTAACAGGAGCTATTGGAGTAATAGTTTTAGTTAGAGGAATAGTAAAATGATTTCATAATTTTAATATAAATTTATTAATTTTAGGATATTTTATTGTAATTTTAACCATATATCAATGATGACGAGATATTTGTCGTGAAGGAACATATCAAGGTAAACATACAATTTTAGTAACCAAAGGACTTCGCTGAGGAATAATTTTATTTATTGTATCAGAAATTTTTTTTTTTGTCTCTTTTTTCTGACCCTTTTTTCATAAAAAATTACCCCCTAATATTGAAAGCGGGGCTATATGACCCCCTACTAATATTACCCCTTTTAACCCTTTTCAAATTCCTTTATTAAATACTATTATCTTAATTAGATCGGGAGTATCATTTACTTGAGCTCATCGTGCAATTATAAAAAATAATAATTCTCAAATAACTCAGGGTCTATTTATTACAATTATTTTAGGAATTTATTTCACAATTCTTCAAGCATATGAATATTTTGAAGCCCCTTTTACCATTGCAGATAAAATTTGGGGTTCAACTTTTTTTATAGCAACAGGATTCCGTGGATTACACGTTAATATTGGTACATTACTCCTTAAAATTTGTCAGACTCGTCATTTAAATACTCATTTTTCAAGTAATCATCTTTTCAGATTAGAAGCAGCAGCGTGATATTGACATTTTGTAGATGTAGTTTGATTATTCCTTTATATTTCTATTTATTGATGAGGAAATTAATTAACAAATATTTTTATTATTATTATATTAATTTCAAACATTATAATATTTTTATCAATTATTTTATCAAAAAAATCATTTATAGATCGAGAAAAATGTTCCCCCTTTGAATGTGGATTTGACCCCAAATCATCAGCTCGAATTCCATTTTCTTTACATTTTTTCTTAATTACAGTTATTTTTTTAATTTTTGATGTTGAAATTGCATTAATTTTTCCAATTATCCCATTATATAAATTAGTAAATTTTATTTTTTGAACTAAAATTAGATTTTTTTTTATTTTAATTTTATTAATTGGTTTATATCATGAATGAAACCAAAATATATTAAATTGAACCAATTTAATTATTAAATATTAATATTATAAATAAAATAAATATTCAAATAATAAATCTAAATAAATAAATTATAAAATTATTTATTTGATAAACATTATAAAAAACAGAATATTTTTTTATTACTTGTATTATACCAAATCCTCTATAAATTTCTCTTCATCCTATATCAATATTTTTTAATAAAGATTGACCTAAATTAAGAAAATAATATCTTAAACCATAAGTAGATAAATTAGGTATAAATCACATTAAACATAAAAAATTTCTTAAATTATAAGTTATTAAAAATTTATTTACAGAATAAATTTTTATATTTCTAATAAAATACCCTAATATACCCCCTACTAATCTTACATAAATAACTATTATTTTTAAATTAAAAGGTAAATAAATCATATAAGGATAAGAAAAAATTATTCAACTTAAAAATCTTCCTCTAATAATTCTTATAAATAATAAAACAAATATTCTTTTTAATATAATATAATCTTCATCATATAAATTAAAAATTCTTAATAAATTAAAATCATTTACTATTAAATATATTATTAAACGAAATCTATAAAATATTGTTAAACCAGTAGAAAGATAATATAAAAAAAAAATTATTAAATTTAAATTTCTAAATCTAACTAACTCTAAAATTAAATCCTTAGAATAAAATCCAGCTAAAAAAGGAATCCCACATAAAGCTATATTAGAAATATTTATACATAAAGAAGTTAAAGGAATATATAATCTAATCCCACCTATAAAACGAATATCTTGAATATCATTTATTATATGAATAATAATACCAGCACATATAAATAATAAAGCCTTAAATATAGCATGAGTTAATAAATGAAAAAAAGCTAAATCAGGTAATCCTATTCTTAAAATTCTTATTATTAAACCTAATTGTCTTAATGTTGATAAAGCAATAATTTTTTTTAAATCAAATTCATAATTAGCAGAAATTCCAGCTATAAATATAGTTAAACCTGATAATAGTAATAATAACTTTAAAAAAAATATATCTAATAATATTATATTAAATCGAATTAATAGATAAACCCCCGCTGTAACTAAAGTAGATGAATGAACTAAAGCTGAAACAGGAGTAGGAGCAGCTATAGCTGCCGGTAATCAAGATCTAAAAGGAATTTGAGCACTTTTAGTTATAGCAGCTATAATAATTATTCTACCAATTATTATTATTTCTCAATCATTATTTATAAACTCTAAATAAAAAATATAATTTCATCTACCATAATTTAATATTCAAGAAATAACAATTAAAATAAAAACATCACCTACACGATTTGATAAAGCTGTCAATATCCCAGCATTATAAGATTTTAAATTTTGATAATAAATTACTAAACAATAAGAAACTAATCCTAATCCATCTCAACCTAATAAAATTCTAATAATATTTGGTCTAATAATTAATAATATTATGGAAAAAACAAATAATAATACTAAAATAATAAATCGACTTAAATTTAATTCTGATTGTATATATCTTTTTCTATAATAAATAACAACAGAAGAAATTAAAAAAACAAATATTATAAATAATAAAGATATTCAATCCAATAAAATAGATATAACAATTCTTAGTGAATTAAAAGATATAATTTCTCACTCCATTAAAATTACTATATCATTTATAATAAAATAAATTATAAAAAAAAATTTGACACCACAAATCAATATTTTTATTAAATTATTTAAATAAAATCAAATTATTCTATAATCAATTTTTAATACTAAAATATTTAAAGGTAATCAATGTAATATTAATATTAAATATTCTCGAGATACCCCAGTATAATATCTATAAATACCAGAATAATAATTTCCATGTTGAATAAATGAATATAAATATAATCTATATCCTGCTCTAAAAAAAGAAATTAACATTAATATTAATATAGAAATTCAAGATCATCTTATTAATCTATTAATTAATCTAATTTCACCTATTAAATTTAATCTAGGAGGAGCTGCTATATTAGATGATATTAATAAAAATCATCATAAACTTATTGAAGGTATAAAATTTATTATACCTTTATTAATATATAAACTTCGTCTATGTAAACGTTCGTAACTAATATTAGCTAAACAAAATATTCCAGAAGAACATAAACCATGACCAATTATTAAAATATAAGAACCAATAAATCCTCAATAATTTATAATTATAATACCTCTAATTACAATTCTTATATGAGCTACAGAAGAATAAGCAATTAAAGATTTAATATCAATTTGACAAAAACATTTTAATCTAATATAAAAACCTCCCACTAATCTAATTACAATTCAAATATAATTTAATTTTATATTAATTTCCTGTAAAAAAATTATTAAACGTAATAAACCATAACCACCCAATTTTAGTATAATACCAGCTAAAATTATAGAACCAGAAACTGGAGCTTCAACATGAGCTTTTGGTAATCATAAATGAACAAAATACATAGGTATTTTTACTAAAAAAGCTAAAATTATAGAAATATACAATAAATAATTATTTAAATTAAAAAATTTTAAAAAATAAATAATTATACAATTTATTTCATTATTTATATAAAAAATACCAATTAATAAAGGTAAAGAAACAAATAAAGTATAAAATAATAAATATATACCTGCCTGAATACGTTCAGGTTGATAACCTCAACCAATAATTAATAATAAAGTAGGAATTAATCTACCCTCAAAAAAAAGATAAAATATAAACATATTAAGAGTTCTAAAAGTTAAATATAATATAATTAATAAAAAAATAACATTAAATAAAAAAAAATTAACATAATAATCTATTTTATATAAATTTTCACTAGCTATAATTATTAAAATAGAAATTCAAATTCTTAATAAAATTAATCCATAAGATATAATATCACAAGATATTATATAACTTAAATTACAAAATAAATTTAATTTTACACCTAAATTTATAAATATAAATATTATTAATATTAATATTATTTGAACCATTCAAAATATATTTTTTATAAAACATAAAGGAATTATAAAAATTATTATTATTAAAAATTTTATCATCTATAATAAATTAAATCTTTGAAAATAATCATTACCATGAGTACGAATTATTGAAACTAAAATAGATAACCCTAAAGCCCCCTCACAAACAGAAAAAACTAAAAATAATATTAATATATATATATCATAATCAATAAAAATTAAATAAACTAATAAAAAAAAAAAAATTCTTAAAACAATAAACTCTAATCTCAATAAAACAATTAATAAATGTTTATGTTTAGAAACAAAAATTAAATTACCCACAATAAATATTAAAATAAAAACAGTTCATATATAATTTTTTCTTTAATATTAATAATAAATTCATTATTTATATTATTTATTAATAATCCAATATCAATAGGATTATTAATTTTAATACAAACTTTATTAACATGTTTACTGTCAGGAATAATAATTAAAACATACTGATTCTCTTACATTTTATTTCTTACCTTTCTAGGTGGTTTATTAGTTTTATTTATTTATGTCTCAAGTATTGCATCAAATCAATTATTTACTTTAAAATTTAATTATAAAAAAATATCAATTTTAATTTTAATTATAATATTTTTAATAATAATAATATATAATAATAACATAACATGATTAAATTTATCAATAAATTCAGATATAGATAACTTTAATAATATAATTTTTTTCTTTAATAATGAAAATAAAATTAATTTAAGTAAATTATATAATAATCAAACATTTTTAATTATAATAATATTAGTAATTTATTTATTTATTACTTTAATTGCTATTGTAAAAATTACTAATATTTTCTATGGACCTTTACGTTCATCTATTCGTAAATCACACCCCGTATTAAAAATTATTAATGGATCATTAATTGATTTACCTTCCCCATCTAATATTTCAATTTGATGAAATTTTGGATCTTTACTAGCCTTATGCTTAATAATTCAAATTTTAACAGGATTATTTTTAACTATATATTATACAGCTAATATTGAAATAGCATTTTATAGAGTTAATTATATTTGTCGAAATGTTAATTATGGATGATTAATTCGAACTTTACATGCAAATGGAGCATCTTTTTTCTTTATTTGTATTTATTTACATATTGGACGAGGAATTTATTATGAATCTTTTAACTTAAAATACACCTGAATAATCGGAGTAATTATTTTATTCTTATTAATAGCAACAGCATTTATAGGATATGTTTTACCTTGAGGACAAATATCTTTTTGAGGGGCAACTGTTATTACTAATTTATTATCAGCTATTCCTTCCTTAGGAGTTATATTAGTAAATTGAATTTGAGGAGGATTTGCCGTTGATAATGCTACTTTAACACGTTTTTATACATTTCATTTTTTATTACCATTTATCATTTTAATAATAACTATGATTCATTTATTATTTTTACATCAAACTGGTTCTAATAATCCATTAGGGTTAAATAGAAATTATGATAAAATTCCATTTCATCCATTTTTCACATTTAAGGATTTAATTGGATTTATTATTATATTATTTTTATTAACAATTTTAACTTTAACTAATCCTTATTTATTAGGAGATCCTGATAATTTTATCCCAGCAAATCCTTTAGTAACCCCAATTCATATTCAACCTGAATGATATTTTTTATTTGCTTATGCAATTTTACGATCAATTCCTAATAAGTTAGGAGGAGTAATTGCTTTAGTAATATCAATTTTAATTTTAATTATCTTACCATTTACATTTAACAAAAAAATTCAAGGAATTCAATTTTATCCTATTAATCAAATATTATTTTGATCTATAGTAACAATTGTTATTTTACTAACATGAATTGGAGCACGTCCCGTAGAAGACCCTTATGTATTAACAGGACAATTATTAACAGTATTATATTTTTCATATTTTATTATTAACCCATTTATTAATAAATATTGAGATAATATATTATTTAATTAATTATAATAATAAAATTTTAAACCCTAAAAAAAATAATAAAAAATTTAAAGAAATTGGTAAATATCTTTTTCAAGCTAAATATATTAACTTATCATAACGATAACGAGGTAAAGTTCCTCGAACTCAAATAAATAAAAAGAAAATAAAAACTAACTTTAGATAAAAAATAATTCTTAATCTAAAACCTCCTATATATATTAAAATAAATAATAATCTTATAAATAAAATTCTAGAATATTCAGCTAAAAAAATTAAAGCAAATCCCCCTCTTCTATACTCAATATTAAATCCTGAAACTAACTCTCTTTCTCCTTCAGCAAAATCAAAGGGAGTTCGGTTAGTTTCAGCTAATCTTGATCTTATTCAACATAATCTCAAAGGAAACATTAAAATAATAAATCAAACATAATTTTGATAAACAAAAAATATTATTAAATTAAAATCCATAATTATAATAATTCTAGATATTAAAATTAAAGCTAATCTAACTTCATAAGAAATAGTTTGAGCTACTGCCCGTAATCCCCCTAATAAAGCATAATTAGAATTAGAAGATCAACCAGCTACTATAACTGTATAAACACCTAATCTAGTACAACATAAAAAAAATAAAATACCTAAATTAAAACTAATTATATTAAAATAATAAGGAATTAACAATCAAATTATTAAAGATAAAATAAAACTTAAAATAGGAGAAAAATAATATCTTAAATAATTAGAAAAATTAGGATAAGTTTGTTCTTTAGTAAATAATTTAATTGCATCTGAAAAAGGTTGTAAAATTCCTATAAAACCAACTTTATTAGGACCTTTACGAATTTGAATATAACCTAAAACCTTACGCTCCAATAAAGTTAAATAAGCAACCCCTACTAAAATACCAATAATTAAAATTAATAAACCTAAAAAAATATTTTATTCTTTAGAACTTTAATCTCTATTTCATCAAATTCTTGATTTGGGTGTTGAATTGGATTAGAAATTAATCTTTTAAGTTTTATCCCCCTAATTTCTAATTCCAATAATTTATTTTCAACAGAAGCCTCATTAAAATATTTTCTTACACAATCAATTGCATCTTTAAATTTTTTATTTACAATTTTAATTAAATTAACATTAATAAAAAATTTTGAAATAAATTATTATAATAAATTCTTCTATATTAATAAAAATAGGAAGAGTTCCATTCCATTTTTGATTTCCTAATATTATTGAAGGATTATCTTGATTAAATAGTTTTATTTTAATAACATGACAAAAAATCACACCTTTAATTTTAATATCTTATTGTATAAATAATTATTTTATTAATATTATTATTATTCTTAATATTATTATTGGAGCTATTGGAGGGTTAAATCAAACATCATTACGAAAATTAATAGCATTTTCATCAATTAATAATTTAGGTTGAATAATTATATCTATTTCAATTAGAGAAACCTTATGAATTTTTTATTTTTCAATATATTCTTTTATAATTAGTATTTTATGTTTCTTTTTTTACATTTTAAATATATATTTTATTAATCAATTATTTATTAATAATATAAATTTTTTAGTTAAAATTAATATCTTAATTAATTTTCTTTCTTTAGGTGGATTACCACCATTCATTGGATTTTTCCCTAAATGAATTATTATTAATTTTTTAATTAATAATAATATATATATTTTTTTATATTCGTATTAGATACTCAGCAATTATATTTAATTATATAAAAAATAAATGATTTAAAATTTATATTAAAAATAAATATTTATTAATTTTTTTTCATTTTTTTCTATTACAGGAATAATTTTAAGAACGTTGTTTTTTTATTAA
>05-JQ647918
CGAAAATGACTTTATTCAACAAATCATAAAGATATTGGAACATTATATTTTATTTTTGGAATTTGAGCAGGAATAGTAGGAACTTCCTTAAGTTTACTAATTCGAGCTGAATTAGGAACTCCAGGGTCATTAATTGGAGATGATCAAATTTATAATACTATTGTAACAGCTCATGCTTTTATTATAATTTTTTTTATAGTTATACCTATTATAATTGGAGGATTTGGAAATTGACTTGTACCTTTAATATTAGGAGCTCCTGATATAGCTTTCCCACGTTTAAATAATATAAGTTTTTGACTTTTACCACCTTCTTTAACCTTACTAATTTCAAGTAGAATTGTAGAAAATGGAGCAGGAACTGGATGAACAGTTTACCCCCCCCTCTCCTCTAATATTGCTCATGGTGGAAGATCAGTAGATTTAGCTATTTTTTCCCTTCACCTAGCTGGAATTTCATCTATTTTAGGAGCTATTAACTTTATTACTACTATTATTAATATACGATTAAATAATTTATCATTTGATCAAATACCTTTATTTGTTTGAGCTGTAGGAATTACTGCATTTTTATTATTATTATCTTTACCTGTTTTAGCTGGAGCTATTACTATATTATTAACTGATCGAAATTTAAATACATCATTTTTTGATCCAGCAGGAGGAGGTGACCCTATTCTTTATCAACATTTATTTTGATTTTTTGGACATCCCGAAGTTTACATTTTAATTTTACCAGGATTTGGAATAATTTCCCATATTATTTCACAAGAAAGAGGTAAAAAGGAAACATTTGGATGTTTAGGTATAATTTATGCCATATTAGCAATTGGTTTATTAGGATTTATTGTTTGAGCTCATCATATATTTACTGTAGGAATAGATATTGATACACGAGCATATTTTACATCAGCAACAATAATTATTGCTGTACCAACAGGTATTAAAATTTTTAGTTGATTAGCTACTTTCCATGGAACTCAAATTAATTATTCACCATCTATTTTATGAAGATTAGGATTTGTATTTTTATTTACTGTAGGAGGATTAACAGGAGTAATTTTATCTAATTCCTCTATTGATATTACATTACATGATACTTATTATGTAGTCGCTCACTTTCATTATGTTTTATCTATGGGAGCTGTATTTGCTATTTTAGGAGGATTTATTCATTGATATCCATTATTTACTGGATTATCATTAAACCCATATATATTAAAAATTCAATTTTTTATTATATTTATTGGGGTAAATTTAACTTTTTTTCCTCAACATTTCTTAGGATTAGCTGGGATACCTCGTCGTTATTCAGATTATCCTGACTCTTATATTTCATGAAATATTATTTCATCTTTAGGATCATATATTTCATTATTAGCAATTTTATTTATATTAATTATTATTTGAGAATCTATAATTAATCAACGAATTTCATTATTTACTTTAAATTTATCTTCTTCAATTGAATGATACCAAAATTTACCACCAGCTGAACATTCATATAATGAATTGCCTATTTTAAGTAACTTCTAAATGGCAACATGATCTAATCTTAATTTACAAAATAGAGCATCCCCTTTAATAGAACAAATTATTTTTTTTCATGATCATACTTTAATTATTTTAATTATAATTACAATTTTAGTAGGATATTTAATATCAAGTCTTTTACTTAATAAATATATTAACCGATTTTTACTAGAAGGTCAAATAATTGAATTAATCTGAACTATTTTACCAGCAATTACATTAATTTTTATTGCTTTACCATCTTTACGTTTACTATATTTACTAGATGAACTTAATAATCCTTTAATTACTTTAAAATCTATTGGCCATCAATGATATTGAAGCTATGAATATTCTGATTTTCATAATATTGAATTTGATTCTTATATAATTTCACCTAATGAAATATCAAATAATAATTTTCGTTTATTAGATGTTGATAATCGAATTATTTTACCTATAAATAATCAAATTCGAATTATAGTTACTGCTACAGATGTAATTCATTCATGAACAATTCCTTCATTAGGAGTAAAAGTAGATGCAAACCCTGGTCGTCTAAACCAAACTAATTTTTTTATTAATCGACCAGGAATTTTTTATGGTCAATGTTCAGAAATTTGTGGAGCTAATCATAGTTTCATACCAATTGTAATTGAAAGAATTTCAATTAAAAATTTCATTAATTGAATTAATAATTATTCTTCATTAGATGACTGAAAGCAAGTACTGGTCTCTTAAATACCTCAAATAATACCTATTAATTGATTAATTTCTTTTTTTTTTTTTTTATTTATTTTCTTAATTTTTAAAATTAAAAATTATTATATTTTTAATAAAAAAAGATTAAAATTAAATAAAAATTTAAACTTAAAATTAAAAAATTTTAATTGAAAATGATAAATGATAAGTAATTTATTTTCAATTTTTGATCCTTCAACAAATTTATTTAATATTTCATTTAATTGAATTAGAACCATTTTAGGAATTATATTTATTCCTTATTCTTTTTGATTAATCCCTAATCGTCACTTTTTACTTTGAAATTTCATTTTATTAAAACTTCATAATGAATTTAAAACTTTATTAAAAAATAATTATTTTCAAGGATCAACTTTCATTTTTATCTCAATATTTTCATTTATTTTATTTAATAATTTTTTAGGATTATTTCCTTATATTTTTACTAGAACAAGACATTTAACTTTATCATTATCTATTTCTTTACCTTTATGATTAAGTTTCATAATTTATGGTTGATTAAATAACTCTCAACATATATTCATTCATATAATTCCTCAAGGAACACCCACTATTTTAATACCTTTTATAGTATTAATTGAAACTATTAGAAATATTATTCGACCGGGAACATTAGCAGTTCGATTAACAGCTAATATGATTGCAGGTCATTTATTAATAACTTTATTAAGAGGAACTGGACCTTCTATACCGAATTATTTTATTATAATTTTAGTAATAATTCAAATTTTATTATTAATCTTAGAATCAGCAGTTGCGGTTATTCAATCATATGTAATTGCTATTTTAAGAACTTTATATTCTAGAGAAGTAAATTAAATGAAAAATTTTAACCATCCTTTCCATTTAGTAGATTATAGTCCCTGACCCTTAACTGGAGCTATTGGAGTAATAGTTTTAGTTAGAGGAATAGTAAAATGATTCCACAATTTTAATATAAATTTATTAATTTTAGGATATTTTATTGTAATTTTAACCATATATCAATGATGACGAGATATTTGTCGAGAAGGAACATACCAAGGTAAACATACAATTTTAGTAACTAAAGGACTTCGTTGAGGAATAATTTTATTTATTGTATCAGAAATTTTTTTCTTCGTTTCTTTTTTTTGAGCTTTTTTTCATAGTAGTTTAGCACCTAATATTGAAATCGGAGCTATATGACCTCCAACTGATATTATTCCTTTTAACCCTTTCCAAATTCCTTTATTAAATACAATTATTTTAATTAGATCAGGAGTATCAGTTACATGAGCTCATCATGCAATCATAGAAAATAATAACTCTCAAATAACTCAAGGTTTATTTATTACTATTATTTTAGGAATTTACTTTACAATTCTTCAAGCATATGAATATTTTGAAGCTCCTTTCACTATTGCAGACAGAATTTATGGATCTACATTTTTTATAGCAACAGGATTTCATGGATTACATGTAATTATTGGAACAATATTTTTATTAATTTGCTTAATTCGTCATTTAAATAATCACTTTTCAAGTAATCATCACTTTGGATTTGAAGCAGCAGCTTGATATTGACATTTTGTAGATGTAGTTTGATTATTCCTTTATATTTCTATTTATTGATGAGGAAATTAAATAACAAATATTTTTATTATTATCATATTAATTTCTAATATTATAATATTTTTATCAATTATTTTATCAAAAAAATCATTTATAGATCGAGAAAAATGTTCACCATTTGAATGTGGATTTGATCCTAAATCATCAGCACGAATCCCATTTTCATTACATTTTTTTTTAATTACAGTTATTTTTTTAATTTTTGATGTAGAAATTGCATTAATTTTTCCAATTATCCCCCTATTTAAATTAGTAAATTTTATTTTTTGAACTAAAATTAGATTTTTTTTTATCTTAATTTTATTAATTGGTTTATATCACGAATGAAACCAAAATATATTAAATTGAACTAATTTAAATATTAAATATTAATACTATAAATATAATAAATATTCAAATAATAAATCTAAATAAATAAATTATAAAATTATTTATTTGATAAACATTATATAAAACAGAATATTTTTTTATTAATTGTATTATACCAAAACCTCTATAAATTTCTCTTCACCCTATATCAATATTTTTTAACAAATATTGACCTAAATTAAGAAAATGATATCTTAACCCATAAGTTGATAAATTAGGTATAAATCATATTAAACATAAAAAATTTCTTAAAGTATAAGTTATTTTAAATTTATTTATTGAATAAATTTTTATATTTCTAATAAAATAACCTAAAACTCCACCAATTAATCTAACATAAATAACCATTATTTTTAAATTAAAAGGTAAATAAATTATATAAGGATAAGAAAAAATTATTCAACTTAAAAATCTACCTCTAATAATTCTTATAAACAATAAAATAAATATTCTTTTTAATATAACATAATCTTCATCATATAAATTATAAATTCTTAATAAATTAAAATCATTTACTATTAAATATATTATTAAACGAAATCTATAAAATATTGTTAAACCAGTGGAAATATAATATAAAAAAAAAATTAATAAATTTAAATTTCTAAATCTAACTAACTCTAAAATTAAATCCTTAGAATAAAAACCAGCTAAAAATGGAATTCCACATAAAGCTATATTAGAAATATTTATACATAAAGAAGTTAAAGGAATATATACTCCAATTCCCCCTATAAAACGAATATCTTGAATATCATTTATTATATGAATAATAATACCTGCACATATAAATAATAAAGCTTTAAATATAGCATGAGTTAATAAATGAAAAAAAGCTAAATCAGGTAATCCTATTCTTAAAATTCTTATTATTAAACCTAATTGTCTTAATGTTGATAAAGCAATAATTTTTTTTAAATCAAATTCATAATTAGCAGAAATTCCCGCTATAAATATAGTTAAACCTGATAATAATAATAATAACTTTAAAAAAAATATATCTAATAATATTATATTAAATCGAATTAATAAATAAACCCCCGCTGTCACTAAAGTAGAAGAATGAACTAAAGCTGAAACAGGAGTGGGAGCAGCTATAGCAGCTGGTAATCAAGATCTAAAAGGAATTTGAGCACTTTTAGTTATAGCAGCTATAATAATTATTCTACCAATTATTATTATTTCTCAATCATTATTTATAAACTCTAAATAAAAAACATAATTTCATCTACCATAATTCAATATTCAAGAAATTACAATCAAAATAAATACATCACCTACACGATTAGATAAAGCTGTTAATATACCAGCATTATAAGATTTTAAATTTTGATAATAAATTACTAAACAATAAGAAACTAAACCTAAACCATCTCAACCCAATAAAATACTAATAATATTTGGTCTAATAATTAATAATATTATAGAAAAAACAAATAATAAAACCAAAATAATAAATCGACTTAAATTTAATTCCGATCTTATATATCTTTTTCTATAATAAATAACAACAGAAGAAATTAAAAAAACAAATATTATAAATAATAAAGATATTCAATCTAATAAAATAGATATTACAATTCTTAATGAATTAAAAGAAATAATTTCTCACTCTATTAAAATTACTATATCATTTATAATAAAATAAATTATAAAAAAAAATTTGACACCACAAATCAATATTTTTATTAAATTATTTAAATAAAATCAAATTATTGCATAATCAATTTTTAAAACTAAAATATTTAAGGGTAATCAATGTAATATTAATATTAAATATTCACGAGATACTCCAGTATAATATCTATAAATACCAGAATAATAATTCCCATGTTGAACAAATGAATATAAATATAATCTATACCCCGCTCTAAAAAAAGAAATTAATATTAATATAAATATAGAAATTCAAGATCATCTTATTAAGCTATTAATTAATCTAATTTCTCCTATTAAATTTAATCTAGGAGGAGCAGCTATATTAGATGATATTAATAAAAATCACCATAATCTTATTGAAGGTATAAAATTTATTATACCTTTATTAATATATAAACTTCGTCTATGTAAACGCTCATAACTAATATTAGCTAAACAAAATATACCAGATGAACATAATCCATGACCAATTATTAAAATATAAGAACCAATAAATCCTCAATAATTTATAATTATAATACCTCTAATTACAATTCTTATATGAGCTACTGAAGAATAAGCAATTAAAGATTTAATATCAACTTGACAAAAACATTGTAATCTAATATAAAACCCACCAATTAATCTAATAACAATTCAAATATAATTTAACTTTAAATTAATTTCCTGTAAAAAAATTATTAAACGTAATAAACCATACCCCCCTAACTTTAACATAATTCCAGCTAAAATTATTGAACCAGAAACAGGAGCTTCAACATGAGCTTTAGGTAATCATAAATGAACAAAATATATAGGTATTTTAACTAAAAAAGCTAAAATCATAGAAATATATAATATATAAATATTTATATTAAAAAATTTTAAAAAATAAATAATTATACAATTTATTTCATTATTTATATAAAAAATACCAATTAATAGTGGTAAAGAAACAAATAAAGTATAAAATAATAAATATATACCTGCTTGAATACGCTCAGGTTGATATCCTCAACCAATAATTAATAATAAAGTAGGAATTAATCTACCCTCAAAAAAAAAATAAAATATAAATATATTTATAGTTCTAAAAGTTAAATATAATATAATTAATAAAAAAATAACATTAAATAAAAAAAAATTAATATAATAATTTATTTTATATAAATTTTCTCTAGCTATAATCATTAAAATAGAAATTCAAATTCCTAATAAAATTAAACCATAAGACATAATATCACAAGATATTATATATCTTAAATTACAAAATAAATTTAATTTTACACCTAAATTCATAAACATAAATATTAATAATAATAATATTATTTGAACCATTCAAAATATATTTTTTATAAAACACAAAGGAATTATAAAAATTATTATCATAAAAAATTTTATCATCTATAATAAATTAAATCTTTGAAAATAATCATTCCCCTGGGGACGAATTATTGATACTAAAATAGATAATCCTAAAGCCCCCTCACAAACTGAAAAAACTAAAAATAATATTAAAATATATATATCATACTCAATAAAAATTAAATATGTTAATAAAAAAAAAAAAATTCTTAAAACAATAAATTCTAATCTTAATAAAACAATTAATAAATGTTTATATTTAGATACAAAAATTAAATTACCTATAATAAATATTAAAATAAAAACAATTCATATATATTCTTTTCTTTAATATTAATAATAAATTCACTATTTATATTATTTATTAATAATCCCATATCAATAGGATTATTAATTTTAAGACAAACTTTATTGACATGTTTATTATCTGGAATAATAATCAAAACATATTGATTTTCTTATATTTTATTTCTTACTTTTTTAGGAGGATTATTAGTTTTATTTATTTATGTTTCAAGAATTGCATCAAATCAATTATTTAACTTCAAATTCAATTATAAGAAAATATTAACTTTATTATTAATTATAATATTTTTTATATTAATAATATATAACAATAATATAACATGAATAAATTTATCTATAAATTCAGATATAAATAAATTTTATGATATATATATATTCATCAATAATGAAAATAAAATTAATTTAAGTAAATTATATAATAATCAAACATTTTTAATTATAATAATATTAGTAATTTACTTATTTATTACATTAATTGCTATTGTAAAAATTACTAATATTTTTTATGGACCTCTTCGTTCATCTATTCGAAAATCTCACCCAGTATTAAAAATTATTAATGGATCATTAATTGATTTACCTTCACCTTCTAATATTTCTATTTGATGAAATTTTGGATCTTTATTAGCATTATGTTTAATAATTCAAATTTTAACTGGATTATTTTTAACAATATATTATACAGCCAATATTGAAATAGCATTTTATAGTGTTAATTATATTTGCCGAAATGTAAACTATGGATGATTAATTCGAACATTACATGCTAATGGAGCATCTTTTTTTTTTATTTGTATTTATTTACATATTGGTCGAGGTATTTATTATGAATCATTCAATTTAAAATATACATGAATAATTGGGGTAATCATTCTATTTTTATTAATAGCAACAGCATTTATAGGATATGTTTTACCTTGAGGACAAATATCTTTCTGAGGAGCAACTGTAATTACAAATTTATTATCAGCAATTCCTTCATTAGGAGTAATACTAGTAAATTGAATTTGAGGGGGATTTGCTGTAGATAATGCTACCTTAACTCGTTTCTATACATTTCATTTTTTACTACCATTTGTAATTATGATAATAACTATAATTCATTTACTTTTTTTACATCAAACCGGATCTAATAATCCATTAGGATTAAATAGAAATTATGATAAAATTCCATTTCACCCATTCTTCACATTCAAAGATTTAATTGGATTTATTATTATATTATTTTTATTAACAATTTTAACATTAACTAACCCTTATTTACTAGGAGATCCTGATAATTTTATCCCTGCTAACCCATTAGTAACCCCAGTTCATATTCAACCTGAATGATATTTTTTATTTGCTTATGCAATTTTACGATCAATTCCAAATAAATTAGGAGGAGTAATTGCTTTAGTTATATCAATTTTAATTTTAATCATTTTACCATTTACATTTAATAAAAAAATCCAAGGAATTCAATTTTACCCTATTAATCAAATATTATTTTGATCTATAGTGACAATTGTTATCTTATTAACATGAATTGGAGCTCGACCCGTTGAAGATCCATATATTTTAACAGGTCAACTACTAACAATTTTTTATTTTTCATATTTTATTATTAACCCATTTATCAATAAATATTGAGATAATATATTATTTAATTAATTATAATAATAAAATCTTAAACCCTAAAAAAAATAATAAAAAATTTAAAGAAATTGGTAAATATCTTTTTCAAGCTAAATATATTAATTTATCATAACGATAACGTGGTAATGTACCACGAACTCAAATAAATAAAAAAGAAATAAATAATAACTTCAGATAAAATATAATTCTTAATCTAAACCCCCCTATATATATTAAAACAAATAATAATCTTATAAATAAAATTCTAGAGTATTCAGCTAAAAAAATTAAAGCAAATCCTCCTCTTCTATATTCAATATTAAACCCAGAAACTAATTCTCTTTCTCCTTCAGCAAAATCAAAAGGAGTTCGATTAGTTTCTGCTAAACTAGATCTTATTCAACATAATCTTAAAGGAAATATTAAAATAATAAATCAAATATAATTTTGATAATAAAAAAATAATAATAAATTAAAATCTATAATTATAATAATTCTAGATATTAAAATTAAAGCCAATCTAACTTCATAAGAAATAGTTTGAGCAACAGCACGCAAACCACCCAATAAAGCATAATTAGAATTAGAAGATCAACCAGCTACTATAACAGTATAAACTCCTATTCTTGTACAACATAAAAAAAATAACACCCCTAAATTAAAACTAACTATATTAAAATAATAAGGAATTAACAATCAAATTATTAAAGATAAAATAAATCTTAAAATAGGAGAAAAATAATATCTCAAATAATTAGAAAAATTAGGATAAGTTTGTTCCTTAGTAAATAATTTAATAGCGTCAGAAAAAGGTTGTAAAATTCCTATAAAACCAACTTTATTAGGACCTTTACGAATTTGAATATAACCTAAAACTTTACGTTCTAATAAAGTTAAATAAGCAACCCCTACTAAAACACCAATAATTAAAATTAATAATCCTAAAAAAATATTTTGTTTTTTAGAACTTTAATTTCCATTTCATCTAATTCTTGATTTGGATGTTGAATTGGATTAGAAATTAATCTTTTAAGTTTTATCCCCCTAATTTCTAACTCTAATAATTTATTTTCAACAGAAGCTTCATTAAAATATTTCCTCACACAATCAATTGCATCATTAAATTTTCTTTTTTCAATTTTAATTAAATTATCATTAATAAAAAATTTTGAAATAAATTATTATAATAAATTCTTCAATATTAATAAAAATAGGAAGAGTTCCATTCCATTTCTGATTCCCCAATATTATTGAAGGATTATCTTGATTAAATAGTTTTATTTTAATAACATGACAAAAAATCACACCCCTAATTTTAATATCATATTATATAAATAATTATTTTATTAATATTATTATTATCTTTAATATTATTATTGGAGCTATTGGAGGTTTAAATCAAACATCATTACGAAAATTAATGGCATTTTCTTCTATTAATAATTTAGGTTGAATAATTATATCAATTTCAATTAGAGAAACTTTATGAATTTTTTATTTTATAATATATTCATTTATAATTAGTATTATATGTTTTTTTTTTTATATTTTAAATATATATTTCATTAATCAATTATTTATTAACAATATAAATTTTTTAATTAAAATCAATATCTTAATTAATTTTCTTTCTTTAGGAGGGTTACCCCCATTTATTGGATTTTTCCCTAAATGAATTATTATTAATTTTTTAATTAATAATAATATATATATTTTTTTATATTCGTATTAGATATTCAGCAATTATATTTAATTATATAAAAAATAAATGATTTAAAATTTATATTAAAAATAAATATTTATTAATTTTTTTTCATTTTTTTCTATTATAGGAATAATTTTAAGAACATTATTTTTTTATTAA
>06-KF543065
CGAAAATGACTTTATTCAACAAATCATAAAGATATTGGAACATTATATTTTATTTTTGGAATTTGAGCAGGAATAGTAGGAACTTCCTTAAGTTTACTAATTCGAGCTGAATTAGGAACTCCAGGGTCATTAATTGGAGATGATCAAATTTATAATACTATTGTAACAGCTCATGCTTTTATTATAATTTTTTTTATAGTTATACCTATTATAATTGGAGGATTTGGAAATTGACTTGTACCTTTAATATTAGGAGCTCCTGATATAGCTTTCCCACGTTTAAATAATATAAGTTTTTGACTTTTACCACCTTCTTTAACCTTACTAATTTCAAGTAGAATTGTAGAAAATGGAGCAGGAACTGGATGAACAGTTTACCCCCCCCTCTCCTCTAATATTGCTCATGGTGGAAGATCAGTAGATTTAGCTATTTTTTCCCTTCACCTAGCTGGAATTTCATCTATTTTAGGAGCTATTAACTTTATTACTACTATTATTAATATACGATTAAATAATTTATCATTTGATCAAATACCTTTATTTGTTTGAGCTGTAGGAATTACTGCATTTTTATTATTATTATCTTTACCTGTTTTAGCTGGAGCTATTACTATATTATTAACTGATCGAAATTTAAATACATCATTTTTTGATCCAGCAGGAGGAGGTGACCCTATTCTTTATCAACATTTATTTTGATTTTTTGGACATCCCGAAGTTTACATTTTAATTTTACCAGGATTTGGAATAATTTCCCATATTATTTCACAAGAAAGAGGTAAAAAGGAAACATTTGGATGTTTAGGTATAATTTATGCCATATTAGCAATTGGTTTATTAGGATTTATTGTTTGAGCTCATCATATATTTACTGTAGGAATAGATATTGATACACGAGCATATTTTACATCAGCAACAATAATTATTGCTGTACCAACAGGTATTAAAATTTTTAGTTGATTAGCTACTTTCCATGGAACTCAAATTAATTATTCACCATCTATTTTATGAAGATTAGGATTTGTATTTTTATTTACTGTAGGAGGATTAACAGGAGTAATTTTATCTAATTCCTCTATTGATATTACATTACATGATACTTATTATGTAGTCGCTCACTTTCATTATGTTTTATCTATGGGAGCTGTATTTGCTATTTTAGGAGGATTTATTCATTGATATCCATTATTTACTGGATTATCATTAAACCCATATATATTAAAAATTCAATTTTTTATTATATTTATTGGGGTAAATTTAACTTTTTTTCCTCAACATTTCTTAGGATTAGCTGGGATACCTCGTCGTTATTCAGATTATCCTGACTCTTATATTTCATGAAATATTATTTCATCTTTAGGATCATATATTTCATTATTAGCAATTTTATTTATATTAATTATTATTTGAGAATCTATAATTAATCAACGAATTTCATTATTTACTTTAAATTTATCTTCTTCAATTGAATGATACCAAAATTTACCACCAGCTGAACATTCATATAATGAATTGCCTATTTTAAGTAACTTCTAAATGGCAACATGATCTAATCTTAATTTACAAAATAGAGCATCCCCTTTAATAGAACAAATTATTTTTTTTCATGATCATACTTTAATTATTTTAATTATAATTACAATTTTAGTAGGATATTTAATATCAAGTCTTTTACTTAATAAATATATTAACCGATTTTTACTAGAAGGTCAAATAATTGAATTAATCTGAACTATTTTACCAGCAATTACATTAATTTTTATTGCTTTACCATCTTTACGTTTACTATATTTACTAGATGAACTTAATAATCCTTTAATTACTTTAAAATCTATTGGCCATCAATGATATTGAAGCTATGAATATTCTGATTTTCATAATATTGAATTTGATTCTTATATAATTTCACCTAATGAAATATCAAATAATAATTTTCGTTTATTAGATGTTGATAATCGAATTATTTTACCTATAAATAATCAAATTCGAATTATAGTTACTGCTACAGATGTAATTCATTCATGAACAATTCCTTCATTGGGAGTAAAAGTAGATGCAAACCCTGGTCGTCTAAACCAAACTAATTTTTTTATTAATCGACCAGGAATTTTTTATGGTCAATGTTCAGAAATTTGTGGAGCTAATCATAGTTTCATACCAATTGTAATTGAAAGAATTTCAATTAAAAATTTCATTAATTGAATTAATAATTATTCTTCATTAGATGACTGAAAGCAAGTACTGGTCTCTTAAATACCTCAAATAATACCTATTAATTGATTAATTTCTTTTTTTTTTTTTTTATTTATTTTCTTAATTTTTAATATTATAAATTATTATATTTTTAATAAAAAAAGATTAAAATTAAATAAAAATATAAACTTAAAATTAAAAAATTTTAATTGAAAATGATAAATGATAAGTAATTTATTTTCAATTTTTGATCCTTCAACAAATTTATTTAATATTTCATTTAATTGAATTAGAACCATTTTAGGAATTATATTTATTCCTTATTCTTTTTGATTAATCCCTAATCGTCACTTTTTACTTTGAAATTTCATTTTATTAAAACTTCATAATGAATTTAAAACTTTATTAAAAAATAATTATTTTCAAGGATCAACTTTCATTTTTATCTCAATATTTTCATTTATTTTATTTAATAATTTTTTAGGATTATTTCCTTATATTTTTACTAGAACAAGACATTTAACTTTATCATTATCTATTTCTTTACCTTTATGATTAAGTTTCATAATTTATGGTTGATTAAATAACTCTCAACATATATTCATTCATATAATTCCTCAAGGAACACCCACTATTTTAATACCTTTTATAGTATTAATTGAAACTATTAGAAATATTATTCGACCGGGAACATTAGCAGTTCGATTAACAGCTAATATGATTGCAGGTCATTTATTAATAACTTTATTAAGAGGAACTGGACCTTCTATACCGAATTATTTTATTATAATTTTAGTAATAATTCAAATTTTATTATTAATCTTAGAATCAGCAGTTGCGGTTATTCAATCATATGTAATTGCTATTTTAAGAACTTTATATTCTAGAGAAGTAAATTAAATGAAAAATTTTAACCATCCTTTCCATTTAGTAGATTATAGTCCCTGACCCTTAACTGGAGCTATTGGAGTAATAGTTTTAGTTAGAGGAATAGTAAAATGATTCCACAATTTTAATATAAATTTATTAATTTTAGGATATTTTATTGTAATTTTAACCATATATCAATGATGACGAGATATTTGTCGAGAAGGAACATACCAAGGTAAACATACAATTTTAGTAACTAAAGGACTTCGTTGAGGAATAATTTTATTTATTGTATCAGAAATTTTTTTCTTCGTTTCTTTTTTTTGAGCTTTTTTTCATAGTAGTTTAGCACCTAATATTGAAATCGGAGCTATATGACCTCCAACTGATATTATTCCTTTTAACCCTTTCCAAATTCCTTTATTAAATACAATTATTTTAATTAGATCAGGAGTATCAGTTACATGAGCTCATCATGCAATCATAGAAAATAATAACTCTCAAATAACTCAAGGTTTATTTATTACTATTATTTTAGGAATTTACTTTACAATTCTTCAAGCATATGAATATTTTGAAGCTCCTTTCACTATTGCAGACAGAATTTATGGATCTACATTTTTTATAGCAACAGGATTTCATGGATTACATGTAATTATTGGAACAATATTTTTATTAATTTGCTTAATTCGTCATTTAAATAATCACTTTTCAAGTAATCATCACTTTGGATTTGAAGCAGCAGCTTGATATTGACATTTTGTAGATGTAGTTTGATTATTCCTTTATATTTCTATTTATTGATGAGGAAATTAAATAACAAATATTTTTATTATTATCATATTAATTTCTAATATTATAATATTTTTATCAATTATTTTATCAAAAAAATCATTTATAGATCGAGAAAAATGTTCACCATTTGAATGTGGATTTGATCCTAAATCATCAGCACGAATCCCATTTTCATTACATTTTTTTTTAATTACAGTTATTTTTTTAATTTTTGATGTAGAAATTGCATTAATTTTTCCAATTATCCCCCTATTTAAATTAGTAAATTTTATTTTTTGAACTAAAATTAGATTTTTTTTTATCTTAATTTTATTAATTGGTTTATATCACGAATGAAACCAAAATATATTAAATTGAACTAATTTAAATATTAAATATTAATACTATAAATATAATAAATATTCAAATAATAAATCTAAATAAATAAATTATAAAATTATTTATTTGATAAACATTATATAAAACAGAATATTTTTTTATTAATTGTATTATACCAAAACCTCTATAAATTTCTCTTCACCCTATATCAATATTTTTTAACAAATATTGACCTAAATTAAGAAAATGATATCTTAACCCATAAGTTGATAAATTAGGTATAAATCATATTAAACATAAAAAATTTCTTAAAGTATAAGTTATTTTAAATTTATTTATTGAATAAATTTTTATATTTCTAATAAAATAACCTAAAACTCCACCAATTAATCTAACATAAATAACCATTATTTTTAAATTAAAAGGTAAATAAATTATATAAGGATAAGAAAAAATTATTCAACTTAAAAATCTACCTCTAATAATTCTTATAAACAATAAAATAAATATTCTTTTTAATATAACATAATCTTCATCATATAAATTATAAATTCTTAATAAATTAAAATCATTTACTATTAAATATATTATTAAACGAAATCTATAAAATATTGTTAAACCAGTGGAAATATAATATAAAAAAAAAATTAATAAATTTAAATTTCTAAATCTAACTAACTCTAAAATTAAATCCTTAGAATAAAAACCAGCTAAAAATGGAATTCCACATAAAGCTATATTAGAAATATTTATACATAAAGAAGTTAAAGGAATATATACTCCAATTCCCCCTATAAAACGAATATCTTGAATATCATTTATTATATGAATAATAATACCTGCACATATAAATAATAAAGCTTTAAATATAGCATGAGTTAATAAATGAAAAAAAGCTAAATCAGGTAATCCTATTCTTAAAATTCTTATTATTAAACCTAATTGTCTTAATGTTGATAAAGCAATAATTTTTTTTAAATCAAATTCATAATTAGCAGAAATTCCCGCTATAAATATAGTTAAACCTGATAATAATAATAATAACTTTAAAAAAAATATATCTAATAATATTATATTAAATCGAATTAATAAATAAACCCCCGCTGTCACTAAAGTAGAAGAATGAACTAAAGCAGAAACTGGAGTAGGAGCTGCTATAGCAGCAGGTAATCAAGATCTAAAAGGAATTTGAGCACTTTTAGTTATAGCAGCTATAATAATTATTCTACCAATTATTATTATTTCTCAATCATTATTTATAAACTCTAAATAAAAAACATAATTTCATCTACCATAATTCAATATTCAAGAAATTACAATCAAAATAAATACATCACCTACACGATTAGATAAAGCTGTTAATATACCAGCATTATAAGATTTTAAATTTTGATAATAAATTACTAAACAATAAGAAACTAAACCTAAACCATCTCAACCCAATAAAATACTAATAATATTTGGTCTAATAATTAATAATATTATAGAAAAAACAAATAATAAAACCAAAATAATAAATCGACTTAAATTTAATTCCGATCTTATATATCTTTTTCTATAATAAATAACAACAGAAGAAATTAAAAAAACAAATATTATAAATAATAAAGATATTCAATCTAATAAAATAGATATTACAATTCTTAATGAATTAAAAGAAATAATTTCTCACTCTATTAAAATTACTATATCATTTATAATAAAATAAATTATAAAAAAAAATTTGACCCCACAAATCAATATTTTTATTAAATTATTTAAATAAAATCAAATTATTGCATAATCAATTTTTAAAACTAAAATATTTAAAGGTAATCAATGTAATATTAATATTAAATATTCACGAGATACTCCAGTATAATATCTATAAATACCAGAATAATAATTCCCATGTTGAACAAATGAATATAAATATAATCTATACCCCGCTCTAAAAAAAGAAATTAATATTAATATAAATATAGAAATTCAAGATCATCTTATTAAGCTATTAATTAATCTAATTTCTCCTATTAAATTTAATCTAGGAGGAGCAGCTATATTAGATGATATTAATAAAAATCACCATAATCTTATTGAAGGTATAAAATTTATTATACCTTTATTAATATATAAACTTCGTCTATGTAAACGCTCATAACTAATATTAGCTAAACAAAATATACCAGATGAACATAATCCATGACCAATTATTAAAATATAAGAACCAATAAATCCTCAATAATTTATAATTATAATACCTCTAATTACAATTCTTATATGAGCTACTGAAGAATAAGCAATTAAAGATTTAATATCAACTTGACAAAAACATTTTAATCTAATATAAAACCCACCAATTAATCTAATAACAATTCAAATATAATTTAACTTTAAATTAATTTCCTGTAAAAAAATTATTAAACGTAATAAACCATACCCCCCTAACTTTAACATAATTCCAGCTAAAATTATTGAACCAGAAACAGGAGCTTCAACATGAGCTTTAGGTAATCATAAATGAACAAAATATATAGGTATTTTAACTAAAAAAGCTAAAATCATAGAAATATATAATATATAAATATTTATATTAAAAAATTTTAAAAAATAAATAATTATACAATTTATTTCATTATTTATATAAAAAATACCAATTAATAATGGTAAAGAAACAAATAAAGTATAAAATAATAAATATATACCTGCTTGAATACGCTCAGGTTGATATCCTCAACCAATAATTAATAATAAAGTAGGAATTAATCTACCCTCAAAAAAAAAATAAAATATAAATATATTTATAGTTCTAAAAGTTAAATATAATATAATTAATAAAAAAATAACATTAAATAAAAAAAAATTAATATAATAATTTATTTTATATAAATTTTCTCTAGCTATAATCATTAAAATAGAAATTCAAATTCTTAATAAAATTAAACCATAAGACATAATATCACAAGATATTATATATCTTAAATTACAAAATAAATTTAATTTTACACCTAAATTCATAAACATAAATATTAATAATAATAATATTATTTGAACCATTCAAAATATATTTTTTATAAAACACAAAGGAATTATAAAAATTATTATCATAAAAAATTTTATCATCTATAATAAATTAAATCTTTGAAAATAATCATTCCCATGGGTACGAATTATTGATACTAAAATAGATAATCCTAAAGCACCCTCACAAACTGAAAAAACTAAAAATAATATTAATATATATATATCATACTCAATAAAAATTAAATATGTTAATAAAAAAAAAAAAATTCTTAAAACAATAAATTCTAATCTTAATAAAACAATTAATAAATGTTTATATTTAGATACAAAAATTAAATTACCTATAATAAATATTAAAATAAAAACAATTCATATATATTCTTTTCTTTAATATTAATAATAAATTCACTATTTATATTATTTATTAATAATCCCATATCAATAGGATTATTAATTTTAAGACAAACTTTATTGACATGTTTATTATCTGGAATAATAATCAAAACATATTGATTTTCTTATATTTTATTTCTTACTTTTTTAGGAGGATTATTAGTTTTATTTATTTATGTTTCAAGAATTGCATCAAATCAATTATTTAACTTCAAATTCAATTATAAGAAAATATTAACTTTATTATTAATTATAATATTTTTTATATTAATAATATATAACAATAATATAACATGAATAAATTTATCTATAAATTCAGATATAAATAAATTTTATGATATATATATATTCATCAATAATGAAAATAAAATTAATTTAAGTAAATTATATAATAATCAAACATTTTTAATTATAATAATATTAGTAATTTACTTATTTATTACATTAATTGCTATTGTAAAAATTACTAATATTTTTTATGGACCTCTTCGTTCATCTATTCGAAAATCTCACCCAGTATTAAAAATTATTAATGGATCATTAATTGATTTACCTTCACCTTCTAATATTTCTATTTGATGAAATTTTGGATCTTTATTAGCATTATGTTTAATAATTCAAATTTTAACTGGATTATTTTTAACAATATATTATACAGCCAATATTGAAATAGCATTTTATAGTGTTAATTATATTTGCCGAAATGTAAACTATGGATGATTAATTCGAACATTACATGCTAATGGAGCATCTTTTTTTTTTATTTGTATTTATTTACATATTGGTCGAGGTATTTATTATGAATCATTCAATTTAAAATATACATGAATAATTGGGGTAATCATTCTATTTTTATTAATAGCAACAGCATTTATAGGATATGTTTTACCTTGAGGACAAATATCTTTCTGAGGAGCAACTGTAATTACAAATTTATTATCAGCAATTCCTTCATTAGGAGTAATACTAGTAAATTGAATTTGAGGGGGATTTGCTGTAGATAATGCTACCTTAACTCGTTTCTATACATTTCATTTTTTACTACCATTTGTAATTATGATAATAACTATAATTCATTTACTTTTTTTACATCAAACCGGATCTAATAATCCATTAGGATTAAATAGAAATTATGATAAAATTCCATTTCACCCATTCTTCACATTCAAAGATTTAATTGGATTTATTATTATATTATTTTTATTAACAATTTTAACATTAACTAACCCTTATTTACTAGGAGATCCTGATAATTTTATCCCTGCTAACCCATTAGTAACCCCAGTTCATATTCAACCTGAATGATATTTTTTATTTGCTTATGCAATTTTACGATCAATTCCAAATAAATTAGGAGGAGTAATTGCTTTAGTTATATCAATTTTAATTTTAATCATTTTACCATTTACATTTAATAAAAAAATCCAAGGAATTCAATTTTACCCTATTAATCAAATATTATTTTGATCTATAGTGACAATTGTTATCTTATTAACATGAATTGGAGCTCGACCCGTTGAAGATCCATATATTTTAACAGGTCAACTACTAACAATTTTTTATTTTTCATATTTTATTATTAACCCATTTATCAATAAATATTGAGATAATATATTATTTAATTAATTATAATAATAAAATCTTAAACCCTAAAAAAAATAATAAAAAATTTAAAGAAATTGGTAAATATCTTTTTCAAGCTAAATATATTAATTTATCATAACGATAACGTGGTAATGTACCACGAACTCAAATAAATAAAAAAGAAATAAATAATAACTTCAGATAAAATATAATTCTTAATCTAAACCCCCCTATATATATTAAAACAAATAATAATCTTATAAATAAAATTCTAGAGTATTCAGCTAAAAAAATTAAAGCAAATCCTCCTCTTCTATATTCAATATTAAACCCAGAAACTAATTCTCTTTCTCCTTCAGCAAAATCAAAAGGAGTTCGATTAGTTTCTGCTAAACTAGATCTTATTCAACATAATCTTAAAGGAAATATTAAAATAATAAATCAAATATAATTTTGATAATAAAAAAATAATAATAAATTAAAATCTATAATTATAATAATTCTAGATATTAAAATTAAAGCCAATCTAACTTCATAAGAAATAGTTTGAGCAACAGCACGCAAACCACCCAATAAAGCATAATTAGAATTAGAAGATCACCCAGCTACTATAACAGTATAAACTCCTATTCTTGTACAACATAAAAAAAATAACACCCCTAAATTAAAACTATCTATATTAAAATAATAAGGAATTAACAATCAAATTATTAAAGATAAAATAAATCTTAAAATAGGAGAAAAATAATATCTCAAATAATTAGAAAAATTAGGATAAGTTTGTTCCTTAGTAAATAATTTAATAGCGTCAGAAAAAGGTTGTAAAATTCCTATAAAACCAACTTTATTAGGACCTTTACGAATTTGAATATAACCTAAAACTTTACGTTCTAATAAAGATAAATAAGCAACCCCTACTAAAACACCAATAAATAAAATTAATAATCCTAAAAAAAAATTTTGTTTTTTAGAACTTTAATTTCCATTTCATCTAATTCTTGATTTGGATGTTGAATTGGATTAGAAATTAATCTTTTAAGTTTTATCCCCCTAATTTCTAACTCTAATAATTTATTTTCAACAGAAGCTTCATTAAAATATTTCCTCACACAATCAATTGCATCATTAAATTTTCTTTTTTCAATTTTAATTAAATTATCATTAATAAAAAATTTTGAAATAAATTATTATAATAAATTCTTCAATATTAATAAAAATAGGAAGAGTTCCATTCCATTTCTGATTCCCCAATATTATTGAAGGATTATCTTGATTAAATAGTTTTATTTTAATAACATGACAAAAAATCACACCCCTAATTTTAATATCATATTATATAAATAATTATTTTATTAATATTATTATTATCTTTAATATTATTATTGGAGCTATTGGAGGTCTAAATCAAACATCATTACGAAAATTAATGGCATTTTCTTCTATTAATAATTTAGGTTGAATAATTATATCAATTTCAATTAGAGAAACTTTATGAATTTTTTATTTTATAATATATTCATTTATAATTAGTATTATATGTTTTTTTTTTTATATTTTAAATATATATTTCATTAATCAATTATTTATTAACAATATAAATTTTTTAATTAAAATCAATATCTTAATTAATTTTCTTTCTTTAGGAGGGTTACCCCCATTTATTGGATTTTTCCCTAAATGAATTATTATTAATTTTTTAATTAATAATAATATATATATTTTTTTATATTCGTATTAGATATTCAGCAATTATATTTAATTATATAAAAAATAAATGATTTAAAATTTATATTAAAAATAAATATTTATTAATTTTTTTTCATTTTTTTCTATTATAGGAATAATTTTAAGAACATTATTTTTTTATTAA
>07-KT598688
CGAAAATGACTTTATTCAACAAATCATAAAGATATTGGAACATTATATTTTATTTTTGGAATTTGAGCTGGAATAGTAGGAACTTCTTTAAGTTTATTAATTCGAGCCGAATTAGGTAACCCAGGATCTTTAATTGGAGATGATCAAATTTATAACACTATTGTTACAGCTCATGCTTTTATTATAATTTTTTTTATAGTAATACCAATTATAATTGGTGGGTTTGGAAATTGACTCGTACCTTTAATATTGGGAGCCCCTGATATAGCTTTTCCACGTATAAATAATATAAGATTTTGATTATTACCCCCATCTTTAACTTTATTAATTTCCAGAAGAATTGTAGAAAATGGAGCAGGAACAGGATGAACAGTTTATCCCCCACTTTCATCTAATATTGCTCATGGTGGTAGTTCAGTAGATCTAGCTATTTTCTCTCTTCATTTAGCTGGAATTTCTTCTATTTTAGGAGCTATTAATTTTATTACTACTATTATTAATATAAAATTAAATAATTTATCTTTTGATCAAATACCTTTATTTATTTGAGCTGTAGGAATTACTGCATTTTTATTATTACTATCTTTACCAGTTTTAGCAGGTGCTATTACAATACTTTTAACAGATCGAAATTTAAATACATCTTTTTTTGATCCTGCTGGAGGAGGTGATCCTATTTTATACCAACATTTATTTTGATTTTTTGGTCATCCAGAAGTTTATATTTTAATTTTACCTGGATTTGGTATAATTTCTCATATTATTTCACAAGAAAGAGGAAAAAAAGAAACATTTGGTTGTTTAGGAATAATTTATGCAATATTAGCTATTGGATTATTAGGATTTATTGTTTGAGCTCACCATATATTTACAGTAGGTATAGATATTGATACTCGAGCTTATTTCACATCAGCAACTATAATTATTGCCGTACCAACTGGAATTAAAATTTTTAGTTGATTAGCTACTTTTCACGGAACTCAAATTAACTACTCACCATCAATCTTATGAAGATTAGGATTTGTATTTTTATTTACTGTTGGAGGATTAACAGGTGTAATTTTATCTAATTCTTCAATTGATATTACTTTACATGATACTTATTATGTAGTAGCTCATTTTCATTATGTTTTATCAATAGGAGCAGTATTTGCTATTTTAGGAGGATTTATTCATTGATATCCTTTATTTACTGGACTATCTCTTAATCCATATTTATTAAAAATTCAATTTTTTACTATATTCATCGGAGTAAATTTAACTTTTTTCCCTCAACACTTTTTAGGATTAGCTGGTATACCTCGACGATATTCTGATTATCCAGATTCTTATATTTCATGAAATATTATTTCATCTTTAGGATCCTATATTTCATTAGTGGCTATTATAATAATATTAATTATTATTTGAGAGTCATTAATTAATCAACGAATTGCATTATTTACTTTAAATTTATCATCTTCTATTGAATGATATCAAAATTTACCTCCAGCAGAACATTCATATAATGAACTACCTATTTTAAGTAATTTCTAAATGGCAACATGATCAAACCTTAATTTACAAAATGGAGCGTCTCCTCTAATAGAACAAATTATTTTTTTTCATGATCATACTTTAATTATTTTAATTATAATTACAATTTTAGTTGGTTACTTAATAATAAGACTAATGTTTAATAAATATATTAATCGATTTTTATTAGAAGGTCAAATAATTGAATTAATTTGAACTATTTTACCTGCAATTACTTTAATCTTTATTGCACTACCATCTTTACGATTATTATATTTATTAGATGAATTAAATAATCCTTTAATTACTTTAAAATCAATTGGTCATCAATGATATTGAAGATATGAATATTCAGATTTTCATAATATTGAATTTGACTCCTATATAATTCCATCAAATGAAATAACTGCTAATAGATTTCGTTTATTAGATGTAGATAATCGAATTGTTTTACCTATAAATAATCAAATTCGAATTATAGTTACAGCTACAGATGTGATTCACTCTTGAACTATCCCATCATTAGGGGTTAAAGTAGATGCTAACCCAGGACGTCTTAATCAAACTAATTTTTATATTAATCGCCCTGGAATTTTTTATGGACAATGTTCTGAAATTTGTGGAGCAAATCATAGATTTATACCTATTGTAGTTGAAAGAATTTCAATTAAAAACTTTATTAATTGAATTAATAATTATTCATCATTAGATGACTGAAAGCAAGTACTGGTCTCTTAAATTCCACAAATAATACCAATTAATTGATTAATTTCATTTATTTTTTTTATTATAATTTATTTAATTTTTAATATTATAAATTATTATATTTTTAATAATAAAAATATTAATAAAAATAATAATTTTAAAAATAAAATTAAAAATTTCGATTGAAAATGATAAATGATAAGTAATTTATTTTCAATTTTTGACCCCTCTACTAATTTATTTAATATTCCATTTAATTGAATTAGAACAATTTTAGGAATTATATTTATTCCTTATTCATTTTGATTAATTCCTAATCGACATTTTTTTTTATGAAATTTTATTTTATTAAAATTACATAATGAATTTAAAACACTATTAAAAAATAATTATTTTCAAGGTTCAACTTTTATTTTTATCTCAATATTTACTTTTATTTTATTTAATAATTTTTTAGGGTTATTCCCTTATATTTTTACAAGAACTAGTCATTTAACATTATCCTTATCAATTTCTTTACCATTATGATTAAGTTTTATAATTTATGGTTGATTAAATAATTCCCAACATATATTTATCCACATAATTCCTCAAGGAACTCCTACTATTTTAATACCATTTATAGTACTAATTGAAACTATTAGAAATATTATTCGACCTGGGACATTAGCTGTACGATTAACAGCTAATATAATTGCAGGACATTTATTAATAACTTTATTAAGAGGAAATGGACCTAATATAAGATCATATTTTATTATAATTCTTATTTTAATTCAAATTTTATTATTAATTTTAGAGTCAGCAGTTGCGGTTATTCAATCTTATGTAATTGCAATTTTAAGAACATTATATTCTAGAGAAGTAAATTAAATGAAAAATTTTAATCACCCATTTCACTTAGTAGATTATAGTCCATGACCTTTAACAGGAGCTATTGGAGTTTTAATTTTAGTTACAGGAATAGTAAAATGATTCCATAATTTTAATATAAATTTATTAATCTTAGGATATTTAGTTGTTATTTTAACAATATTTCAATGATGACGAGATGTATGCCGAGAAGGAACTTTACAAGGTAAACATACAATTTTAGTTACAAAAGGACTTCGATGAGGAATAATTTTATTTATTGTATCAGAAATTTTCTTTTTTGTATCTTTTTTTTGAGCTTTTTTTCATAGAAGTCTTGCCCCTAATATTGAAATTGGAGCAATTTGACCCCCAACTAGTATTATTCCATTTAATCCATTTCAAATCCCCTTATTAAATACTATTATTTTAATTAGATCAGGAGTATCTGTAACTTGAGCACATCATGCAATTATAGAAAATAATAATTCTCAAATAACTCAAGGATTATTTATTACAATTATATTAGGAATTTATTTTACTATTTTACAAGCATATGAATATTTTGAAGCTCCTTTTACTATTGCAGATAGAATTTATGGTTCAACATTCTTTATAGCAACTGGATTTCATGGACTTCATGTCATTATTGGAACATTATTCTTAATAATTTGTTTAATTCGACATTTAAATAACCATTTTTCAAGAAATCATCATTTCGGATTTGAAGCAGCAGCCTGATATTGACATTTTGTAGATGTAGTTTGATTATTCCTTTATATTTCTATTTATTGATGAGGAAATTAAATATTAAATATTTTTATAATTATTATAATAATTTCTAATATTATAATATTATTATCTATTATTATCTCTAAAAAAACTTATAGAGATCGTGAAAAATGTTCACCCTTTGAATGTGGATTCGACCCTAAATCTTCAGCTCGAATTCCCTTCTCACTTCATTTTTTTCTTATTACAGTAATTTTTTTAATTTTTGATGTAGAAATTGCACTTATTTTCCCTATTATCCCCTTATTTAAAATAGTAAATTTTTTTTTTTGAACAAAAATTAGATTTTTCTTTATTTTAATCTTATTAATTGGGTTATATCATGAATGAAACCAAAATATATTAAATTGAACAAATTTAAATATTAAATAATATTATAAATAAAATAATTATTATTCAAACAACAAATCTAAATAAATAAATTTTAAAATTATTTATTTGATAAATATTATAATATACAGAATATTTTTTCATAATTGATATTATACCAAACCCTCTATAAATTTCTCTTCAACCTAAATCAATATTTTTAACTAAATTTTGTCTAAAATTTAAAAAATAATAATTTAAACCATAAGTAGATAAATTAGGTATAAATCATATTATACCTAAAAAATTTCTTAAGTTATAAGTTATAATAAATTTATTTATTGAATAAATATTTATATTTCTAATTAAATATCCAAAAATACCCCCAATTAATCTCACATAAATTACTATTATTTTTATATTAAAAGGTAAATAAATTATATAAGGATAAGAAAAAATTATTCAATTTAAAAATCTTCCTCTAACTACTCTTATAAATAATAATGTAAACATTCTTTTTAATATGATATAATCTTCATCATATAAATTATAAACTCTTATTAAATTATAATCATTAATTATTAAATATATAACTAAACGAAATCTATAAAATATTGTTAATCCTGTAGAAAAATAAAATAAAAAAAAAATTCTTAAATTAAATGAACTAAAACTAACTATTTCTAAAATCAAATCCTTAGAATAAAACCCTGCTAAAAAAGGAATCCCACATAAAGCTATATTTGAAATATTTATACATAATGTAGTTAAAGGAATATATAATGAAATCCCCCCTATAAATCGAATATCCTGTATATCATTTATTATATGAATAATTACCCCAGCACATATAAATAATAAAGCTTTAAATATAGCATGAGTTAATAAATGAAAAAAAGCTAAATCAGGTATGCCCATACTTAAAATTCTTATTATTAAACCTAATTGTCTTAAAGTAGATAAAGCAATAATTTTTTTTAAATCAAATTCATAATTAGCAGAAATACCCGCTATAAATATAGTTAAACCTGACAATAATAATAATAATTTAAAAAAAAAAGTATCTAATAATAATATATTAAATCGAATTAATAAATAAACTCCCGCTGTAACTAATGTAGATGAATGAACTAAAGCTGAAACAGGGGTAGGAGCAGCTATAGCTGCAGGTAATCAAGATCTAAAAGGAATTTGAGCTCTTTTAGTTATAGCTGCTATAATAATCATTCTTCTTACAAACTTTATTTCTCAATCATTATTTATAAATTCTAAATAAAAAATATAATTTCAACTACCATAATTTATTATTCAAGAAATTACTATTAAAATTAAAACATCCCCAATACGATTAGATAAAGCAGTTAATATACCAGCATTATAAGATTTTAAGTTTTGATAATAAATAACTAAACAATATGATACTAAACCTAATCCATCTCATCCTAATAAAATTCTAATAATATTAGGTCTAATAATCAATAATATTATAGAAAACACAAATAATAAAACTAAAATAATAAATCGTATTAAATTTAATTCAGATCTCATATATCTTTTTCTATAATAAATTACAACAGAAGAAATTAAAAAAACAAATATTATAAATAATAAAGATATTCAATCTAATAGAATAGCTATTACAATTCTTATTGAATTAAAAGAAATAATCTCCCACTCTAAAAAAAAAACTATATTATTTATAATAAAATAAATTATAAAAATAAATTTGACACCACAAATCAATATTTTTATTAAATTATTTAAATAAAATCAAATTATTCTATAATCAATTTTTATAATTAAAATATTTAAAGGTAATCAATGAAGTATTAATATTAAATATTCACGAGAAACCCCTGTATAATATCTATAAATACCTGAATAATATTTTCCATGTTGAATAAATGAATATAAATATAATCTATAACCAGCTCTAAAAAAAGAAATTATTATTAATATTAATATTGAAATTCAAGATCATCTTATTAATCTATTAATCAAACTAATTTCTCCTATTAAATTTAAACTAGGAGGAGCAGCTATGTTAGAGGATATTAATAAAAATCATCATAATCTTATTGAAGGTATAAAATTTATTATACCCTTATTAATATATAATCTTCGTCTATGTAATCGTTCATATCTAATATTAGCTAAACAAAATATCCCAGAAGAACATAACCCATGACCAATTATTAAAATATAAGAACCAATAAACCCTCAATAATTTATAATTATAATCCCTCTAATTACAATTCTTATATGTGCTACAGAAGAATAAGCAATTAAAGATTTAATATCAACTTGAGAAAAACATTTTAATCTAATATAAAATCCCCCAATTAATCTAATTACAATTCAAATATAATTTAATTTTAAATTAATTTCTTGAAGAAAAATTATTAAACGTAATAAACCATAACCACCTAATTTTAATATAATCCCAGCTAAAATTATTGATCCCGATACTGGAGCTTCTACATGAGCCTTTGGTAATCATAAATGAACAAAATATATAGGTATTTTTACTAAAAAAGCTATAATTATAGAAAAATATAATATATAAATATCTAAATTTATAAATTTTAAATAATAAATTATTATAACTTGCATTTCATTATAAACATAAAAAATTCCTATTAATAAAGGTAAAGAAACAAATAAAGTATAAAATAATAAATATATCCCTGCTTGAATCCGTTCAGGTTGATATCCCCAACCAATAATTAATATTAAAGTAGGAATTAATCTCCCCTCAAAAAATAGATAAAATAAAAATATATTTGAAACTCTAAAAGTTAAATATAATATAATTAATAAAAAAATAATATTGAATAAAAAAAAATTTACATAAAAATTTATTTTATATAAATTTTCTCTTGCTATAATTATTAATACAGAAATTCAAATTCTTAATATAATTAAACCATAAGATATAATATCACAAGATAATATATATCTAAAATTACAAAATAAATTTAATCTTATACCTAAATTTATAAATAAAAATATTAATAAAAATAATATTATTTGAACCATTCAAAATATATTTTTTATAAAACATAAAGGAATTATAAAAATTATTATAAATAAAAATTTTATCATTTATAATAAATTAAATCTTTGAAAATAATCATTTCCATGGGTACGAATTATGGAAACTAAAATAGATAAACCTAAAGCACCCTCACAAACTGAAAAAACTAAAAATACTATTAATATATATATATCATAATCAATTATTATTAAATAAATTAATATAAAAAAAAAAATTCTTAAAACAATAAACTCTAATCTTAATAAAACAATTAATAAATGCTTATGTTTTGAAACAAAAATTAAATTTCCAACAATAAATATTATAACAAAAACAAATCATATATAATATTTTCAATTTTATTAATTATAATCTCAATTTATATATATTTTCTAAATAATCCTCTTTCTATAGGATTAATAATTTTAATTCAAACATTATTAACATGTTTATTATCTGGTATATTAATTAAAACTTATTGATTTTCATATATTTTATTTTTAACCTTTTTAGGGGGATTATTAGTTTTATTTATTTATGTATCAAGAATTGCCTCAAATGAAATATTTAAACCAATATTTAATTTAAAAAAAATTAGTTTATTTATATTAATATTATTTATAATAACTCAATTTATTTATAACAATAATATTTATTGAATAAACTTATCATTTAATTCAGATATGAGTAACTTCTTAGAATTAACCATATTTACTAATAATGAAAATAAAATTAATTTAAGAAAACTATATAATAATCAAACATTTTTAATTATAATAATATTAGTAATTTATTTATTTATTACTTTAATTGCAGTAGTAAAAATTACTAATATTTTTTACGGTCCTTTACGATCTTCAATTCGAAAAACTCATCCAATTTTAAAAATTATTAATGGATCTTTAATTGATATGCCAAGACCATCAAATATTTCTTCTTGATGAAATTTTGGATCTTTATTAGGATTATGCTTAATTATTCAAATTTTAACAGGACTATTCTTAACAATATATTATACAGCTAATATTGAAATAGCTTTTTACAGAGTAAACTATATTTGCCGAAATGTAAACTATGGTTGATTAATTCGAACTCTTCATGCTAATGGTGCATCATTTTTTTTTATTTGTGTATATTTACATATTGGACGAGGAATTTATTATGAATCTTTCAATTTAAAGTATACATGAACAGTAGGGGTAATTATTTTATTTTTATTAATAGCAACAGCATTTATAGGATATGTATTACCTTGAGGTCAAATATCTTTCTGAGGAGCTACTGTTATTACAAACTTATTATCAGCAATCCCATCTTTAGGGATTAAAATTGTAACTTGAATTTGAGGGGGATTTGCAGTAGATAATGCAACTTTAACTCGATTCTATACTTTTCACTTTTTACTACCATTTATTATTCTAATAATAACTATAATTCATTTACTATTTTTACATCAAACAGGATCTAATAACCCTTTAGGATTAAATAGAAATTTAGATAAAATTCCATTTCACCCATTTTTCGTTTTTAAAGACTTAATTGGATTTATTATCTTAATATTTATTTTAACTATTTTAACTTTAACTAATCCCTACTTATTAGGGGATCCAGATAATTTCATTCCTGCTAATCCTTTAGTAACTCCAGTACACATTCAACCAGAATGATATTTTTTATTTGCTTATGCAATTCTTCGATCTATTCCAAATAAATTAGGAGGAGTAATTGCCCTTGTTATATCAATTCTTATTTTAATTATCCTACCTTTTACATTTAATAAAAAAATTCAAGGAATCCAATTCTACCCTATCAATCAATTATTATTTTGATCTATAATTACTATTATTATTTTATTAACTTGAATTGGAGCACGACCAGTTGAAGATCCTTATATTATTACAGGTCAATTACTTACTGTTATATATTTCTCTTATTTTATTCTAAACCCATTAATTAGAAAGTATTGAGATAAATTAATTTTTAATTAATTATATTAAAAATACTTTAAACCCTAAAAAAAATAATAAAAAATTCAATGAAATAGGTAAATATCTTTTTCAAGCTAAATATATTAATTTATCATAACGATATCGAGGTAAAGTACCTCGAACTCATACAAAAATAAAAGAAATTAATCTTAATTTTAAATAAAATAAAATACTCAAATCAAATCCCCCTAAATAAATTAATGTAAATAATAAACTTATAAATAAAATTCTAGAATATTCAGCTAAAAAAATTAATACAAATCCCCCACTTCTATATTCTACATTAAATCCTGAAACTAATTCTCTCTCCCCCTCAGCAAAATCAAATGGAGTTCGATTAGTTTCAGCTAATCTAGATCTTATTCAACATAAACTTAAAGGAAATATCAAAATAATAAATCAAATTATATTTTGATAAAAACTAAATATTAACAAATTAAAATCTATAATCATAATAATTCTAGATATCAAAATTAAAGATAATCTAACTTCATAAGAAATAGTTTGAGCGACAGCTCGCAACCCCCCTAATAATGCATAATTAGAATTAGACGATCAACCAGAAACTATAACAGTATAAACCCCTAATCTCGTACAACATAAAAAAAATAAAATACCTAAATTAAATCTAATTAAATTAAAATAATAAGGAATTAACATCCAAATTATTAAACATAAAATAAATCTTAAAATAGGAGAAAAATAATAACAAATATAATTAGAAAAATTAGGATAAGTTTGTTCCTTAGTAAATAATTTAATACCATCTGAAAAAGGCTGTAAAATTCCTATAATTCCAACTTTATTGGGACCTTTACGAATTTGAATGTAACCTAACACTTTCCGCTCTAATAAAGTTAAATAAGCAACCCCAATTAAAACCCCAATAATTAAAATTAATAATCCAATTATAATATTTTATTTTTTAGTACACTTATTTCTATTTCTTCTAATACATGATTTGGATGTTGAATTGGATTAGAAATTAATCTTTTAAGATTTATCCCCCTTATTTCTAATTCTAATAATTTATTAGCATCTGAAGCATCACTTAAATATTTTTTAACACAAGCTATTGCTTCTATTAATTTTTTATTTACAATTTTAATAAAAATAATTATAATAAAAAATTTTGAAATAAATTATTATAATAAATTCTTCAATATTAATAAAAATAGGAAGAACCCCCTTCCATTTTTGATTCCCTAATATTATTGAAGGTTTAACATGATTTAATAGTCTTATTTTAATAACTTGACAAAAAATTACCCCTATAATTTTACTTTCTTATTGTTTTAATAAAAATTTTATTATTATTATTATTATTTTTAATATTATTATTGGAGCTATTGGAGGATTAAATCAAACTTCATTACGAAAATTAATAGCTTTTTCTTCAATTAACAATCTAGGATGAATAATAAGAGCTATTATAATTAGTCAAACTTTATGAATTTTTTATTTTTTATTATATTCTTTTATAATTACAATTATATGTTTTTTATTTCATATTTTAAATATATATTTTATTAATCAATTATTTATTAATAATATAAATTTTTTAATTAAAATTAATTTATTAATTAATTTTCTTTCTTTAGGAGGATTACCGCCATTTATTGGATTTTTCCCTAAATGAATTATTATTAATTTTTTAATTAATAATAAAATATATATTTTATTATATTCGAATTATTTATTCAGCTTTTATATTTAATTATTTAAAAATAAAATGATTTAAAATTTTTATTAAAAATAATTTTTTATTAACTTTTTTTCTTTTATTTCAATAACAGGAATAATCTTAAGAACTTTTTTTTTTTTTTAA
>08-KF977797
CGAAAATGACTTTATTCAACAAATCATAAAGATATTGGAACATTATATTTTATTTTTGGAATTTGAGCAGGAATAGTAGGAACTTCTTTAAGATTATTAATTCGAGCTGAATTAGGTAATCCTGGATCTTTAATTGGTGACGATCAAATTTATAATACTATTGTCACAGCTCATGCTTTCATTATAATTTTCTTTATAGTTATACCAATTATAATTGGTGGATTTGGAAATTGACTTGTACCATTAATATTAGGAGCTCCAGATATAGCTTTCCCCCGAATAAATAATATAAGTTTTTGATTACTTCCTCCCTCATTAACTTTACTTATTTCAAGAAGAATTGTAGAAAATGGAGCAGGAACAGGATGAACAGTTTATCCCCCACTTTCATCTAATATTGCTCATGGAGGAAGATCTGTAGATTTAGCTATTTTCTCCCTTCATTTAGCTGGAATTTCTTCTATTTTAGGAGCAATTAATTTTATTACTACTATTATTAATATAAAATTAAATAATTTATCTTTTGATCAAATACCATTATTTATTTGAGCAGTAGGAATTACTGCATTTTTATTATTACTATCTTTACCAGTTTTAGCAGGTGCTATTACTATACTTTTAACAGACCGAAATCTTAATACATCTTTTTTTGATCCTGCTGGAGGAGGAGACCCTATTTTATATCAACACTTATTTTGATTTTTTGGACACCCAGAAGTATATATTTTAATTTTACCTGGATTTGGAATAATTTCTCATATTATTTCCCAAGAAAGAGGTAAAAAAGAAACATTTGGTTGTTTAGGAATAATTTATGCTATATTAGCTATTGGTTTATTAGGATTTATTGTATGAGCTCATCATATATTTACAGTAGGTATAGATATTGATACTCGAGCATATTTTACATCAGCTACTATAATTATTGCAGTACCAACAGGTATTAAAATTTTTAGTTGATTAGCTACCTTTCATGGAACTCAAATTAACTATTCACCATCTATTTTATGAAGATTAGGATTTGTATTTTTATTTACTGTAGGAGGATTAACAGGAGTAATTTTATCCAATTCTTCTATTGATATTACCTTACATGATACATATTATGTAGTAGCTCATTTTCATTATGTTTTATCTATAGGAGCAGTATTTGCTATTTTAGGAGGTTTTATTCATTGATATCCATTATTTACTGGCCTATCTTTAAATCCTTATTTACTAAAAATTCAATTTTTTACTATATTTATTGGTGTAAATTTAACTTTTTTCCCCCAACATTTTTTAGGATTAGCAGGTATACCACGACGATATTCTGATTATCCTGATTCTTATATTTCTTGAAATATTATTTCATCTTTAGGATCTTATATTTCTTTAGTAGCTATTATAATAATATTAATTATTATTTGAGAATCTTTAATTAATCAACGAATTGCTTTATTTACCTTAAATTTATCCTCCTCAATTGAATGATATCAAAATTTACCTCCAGCAGAACATTCATATAATGAACTTCCTATTTTAAGTAACTTCTAAATGGCAACATGATCAAATCTTAATTTACAAAACGGAGCATCTCCTTTAATAGAACAAATCATTTTTTTTCATGATCATACTTTAATTATTCTTATTATAATTACAATTTTAGTTGGATATTTAATAACAAATTTATTTTTTAATAAATATATTAATCGATTTCTATTAGAAGGTCAAATAATTGAATTAATTTGAACTATTTTACCAGCAATTACTTTAATTTTTATTGCTTTACCATCATTACGATTACTATATCTATTAGATGAATTAAATAATCCTTTAATTACTTTAAAATCAATTGGACATCAATGATATTGAAGATATGAATATTCAGATTTTCATAATATTGAATTTGATTCTTATATAATCCCCTCTAATGAAATAAATTCAAATAATTTTCGACTATTAGATGTTGATAATCGAATTGTTTTACCTATAAATAATCAAATTCGAATTATAGTGACAGCAACAGATGTAATTCATTCATGAACTATCCCATCTTTAGGGGTAAAAGTAGATGCAAATCCAGGACGACTTAATCAAACTAATTTTTTTATTAATCGACCTGGAATTTTTTACGGACAATGTTCAGAAATTTGTGGAGCTAATCATAGATTTATACCTATTGTAATTGAAAGAATTTCAATTAAAAATTTTATTAATTGAATTAATAATTATTCCTCATTAGATGACTGAAAGCAAGTACTGGTCTCTTAAATTCCACAAATAATACCAATTAATTGATTAATTTCATTTATTTTTTTTATTATAATTTATTTAATTTTTAATATTATAAACTATTATATTTATAATAATAAAAATATAAATAAAAATAATAATTTTAAAAATAAAATTAAAAATTTCAATTGAAAATGATAAATGATAAGCAATTTATTTTCAATTTTTGATCCCTCTACTAATTTATTTAATATCCCATTTAATTGAATTAGAACAATATTAGGAATTATATTTATCCCTTATTCATTTTGATTAATTCCTAATCGACACTTTTTATTATGAAATTTTATTTTATTAAAATTACATAATGAATTTAAAACATTATTAAAAAATAATTATTTTCAAGGATCAACTTTTATTTTTATTTCTATATTTACTTTTATTTTATTTAATAATTTTTTAGGATTATTTCCTTATATTTTTACAAGAACTAGTCATTTAACATTATCATTATCAATTTCTTTACCTTTATGATTAAGTTTTATAATTTATGGATGATTAAATAATTCACAACATATATTTATCCACATAATTCCTCAAGGAACACCAACTATTTTAATGCCATTTATAGTATTAATTGAAACTATTAGAAATATTATTCGACCAGGAACTTTAGCCGTACGACTAACAGCTAATATAATTGCTGGACACTTATTAATAACCCTTTTAAGAAATAATGGATGTAATATAAGATCATATTTTATTATAATTCTTGTTATAATCCAAATTTTATTACTAATTTTAGAATCAGCAGTTGCGGTTATTCAATCTTATGTAATTGCAATTTTAAGAACTCTATATTCTAGTGAAGTAAATTAAATGAAAAATTTTAATCATCCATTTCACTTAGTAGATTATAGCCCTTGACCTTTAACTGGAGCTATTGGAGTTTTAGTTTTAGTTACTGGAATAGTAAAATGATTTCACAATTTTAATATAAATTTATTAATCTTAGGATATTTAATTGTTATTTTAACTATATATCAATGATGACGAGATGTATGTCGAGAAGGAACACTTCAAGGTAAACATACTATATTAGTAACAAAAGGACTTCGATGAGGTATAATTTTATTTATTGTATCTGAAATTTTTTTCTTTGTATCTTTTTTTTGAGCTTTTTTCCATAGTAGTCTTGCCCCTAATATTGAAATTGGTGCAATTTGACCACCTTCCAGAATTATTCCATTTAATCCTTTTCAAATTCCCTTATTAAATACTATTATTTTAATTAGATCAGGAGTATCTGTAACATGAGCTCATCATGCTATCATAGAAAATAACAACTCTCAAACAACACAAGGTTTATTTATTACAATTATATTAGGAATTTACTTTACTATTTTACAAGCATATGAATATTTTGAAGCCCCTTTTACTATTGCAGATAGAATTTATGGTTCAACATTTTTTATAGCAACTGGATTTCATGGACTTCATGTTATTATTGGAACATTATTTTTATTAATTTGCTTAATTCGACATCTCAACAATCATTTTTCAAGTAATCATCATTTTGGATTTGAAGCAGCAGCTTGATATTGACATTTTGTAGACGTAGTTTGATTATTCCTTTATATTTCTATTTATTGATGAGGAAATTAAATAATAAATATTTTTATAATTATTATAATAATTTCTAATATTATAATATTTTTATCTATTATTATTTCCAAAAAAACTTACATAGATCGAGAAAAATGTTCACCATTTGAATGTGGATTCGATCCTAAATCTTCAGCTCGAATTCCTTTTTCATTACATTTTTTTCTCATTACTGTAATTTTTTTAATTTTTGATGTAGAAATTGCCCTTATTTTTCCTATTATTCCGTTATTTAAAACAGTAAATTTTTTTTTATGAACAAAAATTAGATTTTTCTTTATTTTAATTTTATTAATTGGCTTATATCATGAATGAAACCAAAATATATTAAATTGAACAAATTTAAATACTAAATAATATTACAAATAAAATAATTACTATTCATATAACAAATCTAAATAAATAAATTTTAAAATTATTTATTTGATAAATATTGTAAAGTATAGAATTTTTTTTTATAATAGATATCATACCAAATCCTCTATAAACTTCTCTTCAACCTAAATCAATATTCTTTACTAAATTTTGACTAAATTTTAAAAAATAATAATTTAAACCATAAGTAGATAAATTCGGCATAAATCATATTATACCTAAAAAATTTCTTAAATTATAAGTTATAATAAATTTATTAACTGAATAAATATTTATATTTCTAACTAGATAACCAAATATACCACCAATTAATCTTACATAAATTACTATTATTTTTATATTAAAAGGTAAATAAATTATATAAGGATAAGAAAAAATTATTCAATTTAAAAATCTTCCTCTAATTACTCTTATAAATAATAAAATAAATATTCTTTTTAATATAACATAATCTTCATCATATAAATTATAAATTCTTATTAGATTATAATCATTAATTATTAAATATATAACTAAACGAATTCTATAAAATATTGTTAATCCTGTAGATAAATAAAATAAAAAAAAAATTCTTAAATTAAATGTTCTAAAACTAACCATTTCTAAAACTAAATCTTTAGAATAAAATCCAGCTAAAAAAGGAATTCCACATAAAGCTATATTAGAAATATTTATACATAAAGTAGTTAAAGGAATATATAAAGAAATTCCACCCATAAACCGAATATCTTGTATATCATTTATCAAATGAATAATTACCCCAGCACATATAAATAATAAAGCTTTAAATATAGCATGAGTTAATAAATGAAAAAAAGCTAAATCAGGTATTCCTATTCTTAAAATTCTTATTATTAAACCTAATTGTCTTAAAGTAGATAAAGCAATAATTTTTTTTAAATCAAATTCATAATTAGCAGAAATACCAGCTATAAATATTGTTAATCCAGATAATAATAATAATAATTTTAAAAAAAAAGTATCTAATAATAATATATTAAATCGAATTAATAAATAAACCCCAGCTGTAACTAAAGTTGATGAATGGACTAATGCTGAAACAGGTGTTGGAGCTGCCATAGCTGCAGGTAATCAAGATCTAAAAGGAATTTGAGCTCTTTTAGTTATAGCTGCTATAATAATTATTCTTCTTACAAATTTTATTTGTCAATCATTATTTATAAATTCTAAATAAAAAATATAATTTCATCTTCCATAATTTAATATTCAAGAAATTACTATTAAAATAAGAACATCCCCAATACGATTAGATAAAGCAGTTAATATACCAGCATTATAAGATTTTAAATTTTGATAATAAATTACTAAACAATAAGATACCAATCCTAAACCATCTCAACCTAATAAAATTCTAATAATATTAGGACTAATAATTAATAATATTATAGAAAAAACAAATAATAAAACTAAAATAATAAATCGTATTAAATTTAATTCAGAACTTATATATCTTTTTCTATAATAAATAACAACAGAAGAAATTAAAAATACAAATATTATAAATAATAAAGATATTCAATCTAATAAAATAGATATTACAATTCTAACTGAATTAAAAGAAATAATTTCTCATTCTATTAAAATAACTAATTTATTTATAATAAAATAAATTATAAAAATAAATTTGACACCACAAATCAATATTTTTATTAAATTATTTAAATAAAATCAAATTATTCTATAATCAATTTTTATAATTAAAATATTTAAAGGTAATCAATGTAAAATTAATATTAAATATTCTCGAGAAACTCCTGAATAATATCTATAAACTCCTGAATAATATTTTCCATGTTGAATAAATGAATATAAATATAATCTATAACCAGCTCTAAAAAAAGAAATTATTATTAATATAAATATTGAAATTCAAGATCATCTTATTAATCTATTAATTAAACTAATTTCTCCTATTAAATTTAAACTAGGAGGAGCAGCTATATTAGAAGATATAAGTAAAAATCATCATAATCTTATTGAAGGTATAAAATTCATTATTCCCTTATTAATATATAAACTTCGTCTATGTAATCGTTCATATCTAATATTTGCTAAACAAAATATTCCAGAAGAACATAATCCATGACCAATTATTAAAATATAAGAACCAATAAATCCTCAATAATTTATAACTATAATCCCTCTAATAACAATTCTTATATGAGCTACTGAAGAATAAGCAATCAAAGATTTAATATCAATTTGAGAAAAACATTTTAAACTAATATAAAACCCTCCAATTAATCTAATTACAATTCAAATATAATTTAATTTTAAATTAATTTCTTGAAGAAAAATCATTAAACGTAATAAACCATATCCCCCTAATTTTAACATAATCCCAGCTAAAATTATAGAACCAGATACTGGAGCTTCTACATGAGCTTTTGGTAATCATAAATGAACAAAATACATAGGTATTTTTACTAAAAAAGCTATAATTATACTAAAATATAATATATAAATATTTAAATTTATAAATTTTAAAAAATAAATTATTATACTTTGTATCTCATTATATAAATAAAAAATTCCTATTAATAAAGGTAAAGAAACAAATAAAGTATAAAATAATAAATATATTCCTGCTTGAATACGTTCAGGTTGATAACCTCAACCAATAATTAATATTAAAGTAGGAATTAATCTCCCCTCAAAAAACAAATAAAATAAAAATATATTTAATGTTCTAAAAGTTAAATATAATATAATTAATAAAAAAATAATATTAAACAAAAAAAAATTTAAATAAAAATTTAATTTATATAAATTTTCTCTTGCTATAATTATTAAAACTGAAATTCAAATTCTTAATATAATTAACCCATAAGATATGATATCACAAGATAATATATAACTAAAATTACAAAATAAATTTAATCTTATACCTAAATTTATAAATAAAAATATTAATAAAAATAATATTATTTGAACCATTCAAAATATATTTTTTATAAAACATAAAGGAATTATAAAAATTAATATAAATAAAAATTTTATCATTTATAATAAATTAAATCTTTGAAAATAATCATTCCCATGAGTACGAATTATAGAAACTAAAATCGATAACCCTAAAGCCCCCTCACAAACTGAAAAAACTAAAAATACTATTAATATATATATATCATAATCAATTATTATTAAATAAACTAATATAAAAAAAAAAATTCTTAATACTATAAATTCTAAACTTAATAAAACAATTAATAAATGTTTATATTTAGAAATAAAAATAAAATTACCAATAATAAATATTAAAATAAAAATAAATCATATATAATTTTTTCTATTTTATTAATTATAATCTCAATTTATATATATATATTAAATAACCCCCTTTCAATAGGATTAATAATTTTATTTCAAACATTATTATCTTGTTTATTAACCGGAATATTAATTAAAACCTATTGATTTTCATATATTTTATTTTTAACCTTTTTAGGAGGTTTATTAGTTTTATTTATTTATGTTTCAAGAATTGCCTCAAATGAAATATTTAAATCAACATTTAATTTAAAAAAAATTAGCTTATTTTTATTAATATTTTTAATTATAATTCAATTCATTTATAATAATAATATATACTGAATAAATTTATCATCTAATTCTGATATAAATAATTTCATAGAATTAAATTTTTTTTTTAATAATGAAAATAAAATTAATTTAAGAAAATTATATAATAATCAAACATTTTTAATTATAATAATATTAGTAATTTATTTATTTATTACTTTAATTGCAGTAGTAAAAATTACTAATATTTATTATGGACCCTTACGATCTTCTATTCGAAAAACACATCCAATTTTAAAAATTATTAATAATTCTTTAATTGATATACCAAGTCCTTCTAATATTTCTTCATGATGAAATTTTGGATCTTTATTAGGACTATGTTTAATTATTCAAATTTTAACAGGATTATTTTTAACTATATATTATACTGCTAATATTGAAATAGCTTTTTATAGAGTAAATTATATTTGCCGAAATGTAAACTATGGTTGATTAATTCGAACTTTACATGCTAATGGAGCATCATTCTTTTTTATTTGTGTATATATACATATTGGACGAGGAATTTATTATGAATCTTTTAACTTAAAATATACATGAATAGTAGGGGTAATTATTTTATTTCTATTAATAGCAACAGCATTTATAGGATATGTTTTACCTTGAGGTCAAATATCTTTTTGAGGAGCTACCGTTATTACAAATTTATTATCAGCTATCCCATCTTTAGGGGTAAAAATTGTAAATTGAATTTGAGGGGGATTTGCAGTAGATAATGCCACATTAACTCGATTTTATACTTTCCATTTTCTTTTACCATTTATTATTTTAATAATAACTATAATTCACTTACTATTTTTACATCAAACAGGATCAAATAACCCATTAGGATTAAATAGAAATTTAGATAAAATTCCATTCCATCCTTTTTTTGTATTTAAAGATTTAATTGGATTTATTATTTTATTATTTCTATTAACTATTTTAACTTTAACTAATCCTTATTTATTAGGAGATCCAGATAACTTTATTCCTGCAAATCCTTTAGTAACTCCAGTTCATATTCAACCAGAATGATATTTTTTATTTGCTTATGCAATTTTACGATCAATTCCAAATAAACTAGGAGGAGTAATTGCATTAGTTATATCAATTCTTATTCTAATTATTTTACCTTTTACATTTAATAAAAAAATTCAAGGTATTCAATTTTATCCTATTAATCAATTATTATTTTGATCATTAATTACCATTATTATCTTATTAACTTGAATTGGAGCTCGTCCAGTAGAAAATCCATACATTATTACAGGACAATTACTTACTATTATATATTTTTCTTATTTTATTATTAACCCTTTAATTAGAAAATATTGAGATAATTTAATTTTTAATTAATTAAATTAAAAAAACTTTAAATCCTAAAAAAAATAATAAAAAATTTAACGAAACAGGTAAATATCTCTTTCAAGATAAATACATTAATTTATCATAACGATAACGAGGTAAAGTCCCTCGTACTCAAACAAATAAAAAAGAAATTAAACTTAATTTTAAATAAAAAAAAATTCTTAAATTAAACCCCCCTAAATAAATTAAAGTAAATAATAAACTTATAAATAAAATTCTTGAATATTCAGCTAGAAAAATTAATACAAATCCACCTCTTCTATATTCTACATTAAATCCAGAAACTAATTCTCTTTCACCTTCAGCAAAATCAAAAGGAGTACGATTAGTTTCAGCTAATCTTGATCTTATTCAACATAAACTCAAAGGAAATATTAATAAAATAAATCAAATTATACTTTGATATAATCTAAATATTAATAAATTAAAATCTATAATTATTACAATTGTAGACATTAAAATTAAAGCCAAACTAACTTCATAAGAAATAGTTTGAGCAACAGCACGTAAACCCCCTAATAATGCATAATTAGAATTAGAAGATCAACCAGAAACTATAACTGTATAAACCCCTAATCTAGTACAACATAAAAAAAATAAAATACCTAAATTAAATCTAACTAAATTAAAATAATAAGGAATTAATATTCAAATTATTAAACATAAAATAAATCTTAAAACTGGAGAAAAATAATAACAAATATAATTAGAAAAATTAGGATAAGTTTGTTCTTTAGTAAATAATTTAATACCATCAGAAAAAGGTTGTAAAATTCCTATAAAACCAACTTTATTTGGACCTTTTCGAATTTGAATATAACCTAAAACTTTACGCTCCAATAAAGTTAAATAAGCAACACCAATTAAAACTCCAATAATTAAAATTAATAATCCAATTATAATATTTTATTTTTCAGAACATTTATTTCTATTTCATCTAATACTTGATTTGGATGCTGAATTGGATTAGAAATTAATCTTTTAAGATTTATTCCCCTAATTTCTAATTCAAATAATTTATTAGCATCTGAAGCTTCATTAAAATATTTTTTAACTCAAACTATTGCTTCTATTAATTTTTTATTTACAATTTTAATAATATTTATTTTAATAAAAAATTTTGAAATAAATAATTTTAATAAATTCTTCTATATTAATAAAAATAGGAAGAACTCCTTTTCATTTTTGATTCCCTAATATTATTGAAGGTTTATCATGATTTAATAGATTCATTTTAATAACTTGACAAAAAATTACCCCTATAATTCTACTTTCTTATTGTTTTAATAAAAATTTTATTATTACTGTTATTGTTTTTAATATTATTATTGGAGCTATTGGTGGATTAAATCAAACTTCTTTACGAAAATTAATAGCTTTTTCTTCAATTAATAATTTAGGATGAATAATAAGTGCAATTATAATTAGTCAAACTTTATGAATTTTTTATTTTTTTTTATATTCTTTCATAATTACAATTATATGTTTTTTATTTCATATTTTAAATATATATTTTATTAATCAATTATTTATTAATAATATAAATTTTTTAATTAAAATTAATTTATTAATTAATTTTTTATCTCTTGGAGGATTACCCCCATTTATTGGATTTTTCCCTAAATGAATTATTATTAATTTTTTAATTAATAATAATATATATATTTTATTATATTCGAATTACTTATTCTGCTTTTATATTTAATTATTTAAAAATAAAATGATTTAAAATTTTTATTAAAAATAATTTTTTATTAATTTTTTCTCTTTTATTTCTTTAACAGGAATAATTTTAAGAACATTTTTTTTTTATTAA
>09-Hpunc_M0087
CGAAAATGACTTTATTCAACAAATCATAAAGATATTGGAACATTATATTTTATTTTTGGAATTTGAGCAGGAATAGTAGGAACTTCTTTAAGATTATTAATTCGAGCTGAATTAGGTAATCCTGGATCTTTAATTGGTGACGATCAAATTTATAATACTATTGTCACAGCTCATGCTTTCATTATAATTTTCTTTATAGTTATACCAATTATAATTGGTGGATTTGGAAATTGACTTGTACCATTAATATTAGGAGCTCCAGATATAGCTTTCCCCCGAATAAATAATATAAGTTTTTGATTACTTCCCCCCTCATTAACTTTACTTATTTCAAGAAGAATTGTAGAAAATGGAGCAGGAACAGGATGAACAGTTTATCCCCCACTTTCATCTAATATTGCTCATGGAGGAAGATCTGTAGATTTAGCTATTTTCTCCCTTCATTTAGCTGGAATTTCTTCTATTTTAGGAGCAATTAATTTTATTACTACTATTATTAATATAAAATTAAATAATTTATCTTTTGATCAAATACCATTATTTATTTGAGCAGTAGGAATTACTGCATTTTTATTATTACTATCTTTACCAGTTTTAGCAGGTGCTATTACTATACTTTTAACAGACCGAAATCTTAATACATCTTTTTTTGATCCTGCTGGAGGGGGAGACCCTATTTTATATCAACACTTATTTTGATTTTTTGGACACCCAGAAGTATATATTTTAATTTTACCTGGATTTGGAATAATTTCTCATATTATTTCCCAAGAAAGAGGTAAAAAAGAAACATTTGGTTGTTTAGGAATAATTTATGCTATATTAGCTATTGGTTTATTAGGATTTATTGTATGAGCTCATCATATATTTACAGTAGGTATAGATATTGATACTCGAGCATATTTTACATCAGCTACTATAATTATTGCAGTACCAACAGGTATTAAAATTTTTAGTTGATTAGCTACCTTTCATGGAACTCAAATTAACTATTCACCATCTATTTTATGAAGATTAGGATTTGTATTTTTATTTACTGTAGGAGGATTAACAGGAGTAATTTTATCCAATTCTTCTATTGATATTACCTTACATGATACATATTATGTAGTAGCTCATTTTCATTATGTTTTATCTATAGGAGCAGTATTTGCTATTTTAGGAGGTTTTATTCATTGATATCCATTATTTACTGGCCTATCTTTAAATCCTTATTTACTAAAAATTCAATTTTTTACTATATTTATTGGTGTAAATTTAACTTTTTTCCCCCAACATTTTTTAGGATTAGCAGGTATACCACGACGATATTCTGATTATCCTGATTCTTATATTTCTTGAAATATTATTTCATCTTTAGGATCTTATATTTCTTTAGTAGCTATTATAATAATATTAATTATTATTTGAGAATCTTTAATTAATCAACGAATTGCTTTATTTACCTTAAATTTATCCTCCTCAATTGAATGATATCAAAATTTACCTCCAGCAGAACATTCATATAATGAACTTCCTATTTTAAGTAACTTCTAAATGGCAACATGATCAAATCTTAATTTACAAAACGGAGCATCTCCTTTAATAGAACAAATCATTTTTTTTCATGATCATACTTTAATTATTCTTATTATAATTACAATTTTAGTTGGATATTTAATAACAAATTTATTTTTTAATAAATATATTAATCGATTTCTATTAGAAGGTCAAATAATTGAATTAATTTGAACTATTTTACCAGCAATTACTTTAATTTTTATTGCTTTACCATCATTACGATTACTATATCTATTAGATGAATTAAATAATCCTTTAATTACTTTAAAATCAATTGGACATCAATGATATTGAAGATATGAATATTCAGATTTTCATAATATTGAATTTGATTCTTATATAATCCCTTCTAATGAAATAAATTCAAATAATTTTCGACTATTAGATGTTGATAATCGAATTGTTTTACCTATAAATAATCAAATTCGAATTATAGTTACAGCAACAGATGTAATTCATTCATGAACTATCCCATCTTTAGGGGTAAAAGTAGATGCAAATCCAGGACGACTTAATCAAACTAATTTTTTTATTAATCGACCTGGAATTTTTTACGGACAATGTTCAGAAATTTGTGGAGCTAATCATAGATTTATACCTATTGTAATTGAAAGAATTTCAATTAAAAATTTTATTAATTGAATTAATAATTATTCCTCATTAGATGACTGAAAGCAAGTACTGGTCTCTTAAATTCCACAAATAATACCAATTAATTGATTAATTTCATTTATTTTTTTTATTATAATTTATTTAATTTTTAATATTATAAACTATTATATTTATAATAATAAAAATATAAATAAAAATAATAATTTTAAAAATAAAATTAAAAATTTCAATTGAAAATGATAAATGATAAGCAATTTATTTTCAATTTTTGATCCCTCTACTAATTTATTTAATATCCCATTTAATTGAATTAGAACAATATTAGGAATTATATTTATCCCTTATTCATTTTGATTAATTCCTAATCGACACTTTTTATTATGAAATTTTATTTTATTAAAATTACATAATGAATTTAAAACATTATTAAAAAATAATTATTTTCAAGGATCAACTTTTATTTTTATTTCTATATTTACTTTTATTTTATTTAATAATTTTCTAGGATTATTTCCTTATATTTTTACAAGAACTAGTCATTTAACATTATCATTATCAATTTCTTTACCTTTATGATTAAGTTTTATAATTTATGGATGATTAAATAATTCACAACATATATTTATCCACATAATTCCTCAAGGAACACCAACTATTTTAATGCCATTTATAGTATTAATTGAAACTATTAGAAATATTATTCGACCAGGAACTTTAGCCGTACGACTAACAGCTAATATAATTGCTGGACACTTATTAATAACCCTTTTAAGAAATAATGGATGTAGTATAAGATCATATTTTATTATAATTCTTGTTATAATCCAAATTTTATTACTAATTTTAGAATCAGCAGTTGCGGTTATTCAATCTTATGTAATTGCAATTTTAAGAACTCTATATTCTAGTGAAGTAAATTAAATGAAAAATTTTAATCATCCATTTCACTTAGTAGATTATAGCCCTTGACCTTTAACTGGAGCTATTGGAGTTTTAGTTTTAGTTACTGGAATAGTAAAATGATTTCACAATTTTAATATAAATTTATTAATCTTAGGATATTTAATTGTTATTTTAACTATATATCAATGATGACGAGATGTATGTCGAGAAGGAACACTTCAAGGTAAACATACTATATTAGTAACAAAAGGACTTCGATGAGGTATAATTTTATTTATTGTATCTGAAATTTTTTTCTTTGTATCTTTTTTTTGAGCTTTTTTCCATAGTAGTCTTGCCCCTAATATTGAAATTGGTGCAATTTGACCACCTTCCAGAATTATTCCATTTAATCCTTTTCAAATTCCCTTATTAAATACTATTATTTTAATTAGATCAGGAGTATCTGTAACATGAGCTCATCATGCTATCATAGAAAATAACAACTCTCAAACAACACAAGGTTTATTTATTACAATTATATTAGGAATTTACTTTACTATTTTACAAGCATATGAATATTTTGAAGCCCCTTTTACTATTGCAGATAGAATTTATGGTTCAACATTTTTTATAGCAACTGGATTTCATGGACTTCATGTTATTATTGGAACATTATTTTTATTAATTTGCTTAATTCGACATCTCAACAATCATTTTTCAAGTAATCATCATTTTGGATTTGAAGCAGCAGCTTGATATTGACATTTTGTAGACGTAGTTTGATTATTCCTTTATATTTCTATTTATTGATGAGGAAATTAAATAATAAATATTTTTATAATTATTATAATAATTTCTAATATTATAATATTTTTATCTATTATTATTTCCAAAAAAACTTACATAGATCGAGAAAAATGTTCACCATTTGAATGTGGATTCGATCCTAAATCTTCAGCTCGAATTCCTTTTTCATTACATTTTTTTCTCATTACTGTAATTTTTTTAATTTTTGATGTAGAAATTGCCCTTATTTTTCCTATTATTCCGTTATTTAAAACAGTAAATTTTTTTTTATGAACAAAAATTAGATTTTTCTTTATTTTAATTTTATTAATTGGCTTATATCATGAATGAAACCAAAATATATTAAATTGAACAAATTTAAATACTAAATAATATTACAAATAAAATAATTACTATTCATATAACAAATCTAAATAAATAAATTTTAAAATTATTTATTTGATAAATATTGTAAAGTATAGAATTTTTTTTTATAATAGATATCATACCAAATCCTCTATAAACTTCTCTTCAACCTAAATCAATATTCTTTACTAAATTTTGACTAAATTTTAAAAAATAATAATTTAAACCATAAGTAGATAAATTCGGCATAAATCATATTATACCTAAAAAATTTCTTAAATTATAAGTTATAATAAATTTATTAACTGAATAAATATTTATATTTCTAACTAGATAACCAAATATACCACCAATTAATCTTACATAAATTACTATTATTTTTATATTAAAAGGTAAATAAATTATATAAGGATAAGAAAAAATTATTCAATTTAAAAATCTTCCTCTAATTACTCTTATAAATAATAAAATAAATATTCTTTTTAATATAACATAATCTTCATCATATAAATTATAAATTCTTATTAGATTATAATCATTAATTATTAAATATATAACTAAACGAATTCTATAAAATATTGTTAATCCTGTAGATAAATAAAATAAAAAAAAAATTCTTAAATTAAATGTTCTAAAACTAACCATTTCTAAAACTAAATCTTTAGAATAAAATCCAGCTAAAAAAGGAATTCCACATAAAGCTATATTAGAAATATTTATACATAAAGTAGTTAAAGGAATATATAAAGAAATTCCACCCATAAACCGAATATCTTGTATATCATTTATCAAATGAATAATTACCCCAGCACATATAAATAATAAAGCTTTAAATATAGCATGAGTTAATAGATGAAAAAAAGCTAAATCAGGTATTCCTATTCTTAAAATTCTTATTATTAAACCTAATTGTCTTAAAGTAGATAAAGCAATAATTTTTTTTAAATCAAATTCATAATTAGCAGAAATACCAGCTATAAATATTGTTAATCCAGATAATAATAATAATAATTTTAAAAAAAAAGTATCTAATAATAATATATTAAATCGAATTAATAAATAAACCCCAGCTGTAACTAAAGTTGATGAATGGACTAATGCTGAAACAGGTGTTGGAGCTGCCATAGCTGCAGGTAATCAAGATCTAAAAGGAATTTGAGCTCTTTTAGTTATAGCTGCTATAATAATTATTCTTCTTACAAATTTTATTTGTCAATCATTATTTATAAATTCTAAATAAAAAATATAATTTCATCTTCCATAATTTAATATTCAAGAAATTACTATTAAAATAAGAACATCCCCAATACGATTAGATAAAGCAGTTAATATACCAGCATTATAAGATTTTAAATTTTGATAATAAATTACTAAACAATAAGATACCAATCCTAAACCATCTCAACCTAATAAAATTCTAATAATATTAGGACTAATAATTAATAATATTATAGAAAAAACAAATAATAAAACTAAAATAATAAATCGTATTAAATTTAATTCAGAACTTATATATCTTTTTCTATAATAAATAACAACAGAAGAAATTAAAAATACAAATATTATAAATAATAAAGATATTCAATCTAATAAAATAGATATTACAATTCTAACTGAATTAAAAGAAATAATTTCTCATTCTATTAAAATAACTAATTTATTTATAATAAAATAAATTATAAAAATAAATTTGACACCACAAATCAATATTTTTATTAAATTATTTAAATAAAATCAAATTATTCTATAATCAATTTTTATAATTAAAATATTTAAAGGTAATCAATGTAAAATTAATATTAAATATTCTCGAGAAACTCCTGTATAATATCTATAAACTCCTGAATAATATTTTCCATGTTGAATAAATGAATATAAATATAATCTATAACCAGCTCTAAAAAAAGAAATTATTATTAATATAAATATTGAAATTCAAGATCATCTTATTAATCTATTAATTAAACTAATTTCTCCTATTAAATTTAAACTAGGAGGAGCAGCTATATTAGAAGATATAAGTAAAAATCATCATAATCTTATTGAAGGTATAAAATTCATTATTCCTTTATTAATATATAAACTTCGTCTATGTAATCGTTCATATCTAATATTTGCTAAACAAAATATCCCAGAAGAACATAATCCATGACCAATTATTAAAATATAAGAACCAATAAATCCTCAATAATTTATAACTATAATCCCTCTAATAACAATTCTTATATGGGCTACTGAAGAATAAGCAATCAAAGATTTAATATCAATTTGAGAAAAACATTTTAAACTAATATAAAACCCTCCAATTAATCTAATTACAATTCAAATATAATTTAATTTTAAATTAATTTCTTGAAGAAAAATCATTAAACGTAATAAACCATATCCTCCTAATTTTAACATAATCCCAGCTAAAATTATAGAACCAGATACTGGAGCTTCTACATGAGCTTTTGGTAATCATAAATGAACAAAATACATAGGTATTTTTACTAAAAAAGCTATAATTATACTAAAATATAATATATAAATATTTAAATTTATAAATTTTAAAAAATAAATTATTATACTTTGTATCTCATTATATAAATAAAAAATTCCTATTAATAAAGGTAAAGAAACAAATAAAGTATAAAATAATAAATATATTCCTGCTTGAATACGTTCAGGTTGATAACCTCAACCAATAATTAATATTAAAGTAGGAATTAATCTCCCCTCAAAAAACAAATAAAATAAAAATATATTTAATGTTCTAAAAGTTAAATATAATATAATTAATAAAAAAATAATATTAAACAAAAAAAAATTTAAATAAAAATTTAATTTATATAAATTTTCTCTTGCTATAATTATTAAAACTGAAATTCAAATTCTTAATATAATTAACCCATAAGATATGATATCACAAGATAATATATAACTAAAATTACAAAATAAATTTAATCTTATACCTAAATTTATAAATAAAAATATTAATAAAAATAATATTATTTGAACCATTCAAAATATATTTTTTATAAAACATAAAGGAATTATAAAAATTAATATAAATAAAAATTTTATCATTTATAATAAATTAAATCTTTGAAAATAATCATTCCCATGAGTACGAATTATAGAAACTAAAATCGATAACCCTAAAGCCCCCTCACAAACTGAAAAAACTAAAAATACTATTAATATATATATATCATAATCAATTATTATTAAATAAACTAATATAAAAAAAAAAATTCTTAATACTATAAATTCTAAACTTAATAAAACAATTAATAAATGTTTATATTTAGAAATAAAAATAAAATTACCAATAATAAATATTAAAATAAAAATAAATCATATATAATTTTTTCTATTTTATTAATTATAATCTCAATTTATATATATATATTAAATAACCCCCTTTCAATAGGATTAATAATTTTATTTCAAACATTATTATCTTGTTTATTAACCGGAATATTAATTAAAACCTATTGATTTTCATATATTTTATTTTTAACCTTTTTAGGAGGTTTATTAGTTTTATTTATTTATGTTTCAAGAATTGCCTCAAATGAAATATTTAAATCAACATTTAATTTAAAAAAAATTAGCTTATTTTTATTAATATTTTTAATTATAATTCAATTCATTTATAATAATAATATATACTGAATAAATTTATCATCTAATTCTGATATAAATAATTTCATAGAATTAAATTTTTTTTTTAATAATGAAAATAAAATTAATTTAAGAAAATTATATAATAATCAAACATTTTTAATTATAATAATATTAGTAATTTATTTATTTATTACTTTAATTGCAGTAGTAAAAATTACTAATATTTATTACGGACCCTTACGATCTTCTATTCGAAAAACACATCCAATTTTAAAAATTATTAATAATTCTTTAATTGATATACCAAGTCCTTCTAATATTTCTTCATGATGAAATTTTGGATCTTTATTAGGACTATGTTTAATTATTCAAATTTTAACAGGATTATTTTTAACTATATATTATACTGCTAATATTGAAATAGCTTTTTATAGAGTAAATTATATTTGCCGAAATGTAAACTATGGTTGATTAATTCGAACTTTACATGCTAATGGAGCATCATTCTTTTTTATTTGTGTATATATACATATTGGACGAGGAATTTATTATGAATCTTTTAACTTAAAATATACATGAATAGTAGGGGTAATTATTTTATTTCTATTAATAGCAACAGCATTTATAGGATATGTTTTACCTTGAGGTCAAATATCTTTTTGAGGAGCTACCGTTATTACAAATTTATTATCGGCTATCCCATCTTTAGGGGTAAAAATTGTAAATTGAATTTGAGGGGGATTTGCAGTAGATAATGCCACATTAACTCGATTTTATACTTTCCATTTTCTTTTACCATTTATTATTTTAATAATAACTATAATTCACTTACTATTTTTACATCAAACAGGATCAAATAACCCATTAGGATTAAATAGAAATTTAGATAAAATTCCATTCCATCCTTTTTTTGTATTTAAAGATTTAATTGGATTTATTATTTTATTATTTCTATTAACTATTTTAACTTTAACTAATCCTTATTTATTAGGAGATCCAGATAACTTTATTCCTGCAAATCCTTTAGTAACTCCAGTTCATATTCAACCAGAATGATATTTTTTATTTGCTTATGCAATTTTACGATCAATTCCAAATAAACTAGGGGGAGTAATTGCATTAGTTATATCAATTCTTATTCTAATTATTTTACCTTTTACATTTAATAAAAAAATTCAAGGTATTCAATTTTATCCTATTAATCAATTATTATTTTGATCATTAATTACCATTATTATCTTATTAACTTGAATTGGAGCTCGTCCAGTAGAAAATCCATACATTATTACAGGACAATTACTTACTATTATATATTTTTCTTATTTTATTATTAACCCTTTAATTAGAAAATATTGAGATAATTTAATTTTTAATTAATTAAATTAAAAAAACCTTAAATCCTAAAAAAAATAATAAAAAATTTAACGAAACAGGTAAATATCTCTTTCAAGATAAATACATTAATTTATCATAACGATAACGAGGTAAAGTCCCTCGTACTCAAACAAATAAAAAAGAAATTAAACTTAATTTTAAATAAAAAAAAATTCTTAAATTAAACCCCCCTAAATAAATTAAAGTAAATAATAAACTTATAAATAAAATTCTTGAATATTCAGCTAGAAAAATTAATACAAATCCACCTCTTCTATATTCTACATTAAATCCAGAAACTAATTCTCTTTCACCTTCAGCAAAATCAAAAGGAGTACGATTAGTTTCAGCTAATCTTGATCTTATTCAACATAAACTCAAAGGAAATATTAATAAAATAAATCAAATTATACTTTGATATAATCTAAATATTAATAAATTAAAATCTATAATTATTACAATTGTAGACATTAAAATTAAAGCCAAACTAACTTCATAAGAAATAGTTTGAGCAACAGCACGTAAACCCCCTAATAATGCATAATTAGAATTAGAAGATCAACCAGAAACTATAACTGTATAAACTCCTAATCTAGTACAACATAAAAAAAATAAAATACCTAAATTAAATCTAACTAAATTAAAATAATAAGGAATTAATATTCAAATTATTAAACATAAAATAAATCTTAAAACTGGAGAAAAATAATAACAAATATAATTAGAAAAATTAGGATAAGTTTGTTCTTTAGTAAATAATTTAATACCATCAGAAAAAGGTTGTAAAATTCCTATAAAACCAACTTTATTTGGACCTTTTCGAATTTGAATATAACCTAAAACTTTACGCTCCAATAAAGTTAAATAAGCAACACCAATTAAAACTCCAATAATTAAAATTAATAATCCAATTATAATATTTTATTTTTCAGAACATTTATTTCTATTTCATCTAATACTTGATTTGGATGCTGAATTGGATTAGAAATTAATCTTTTAAGATTTATTCCCCTAATTTCTAATTCAAATAATTTATTAGCATCTGAAGCTTCATTAAAATATTTTTTAACTCAAACTATTGCTTCTATTAATTTTTTATTTACAATTTTAATAATATTTATTTTAATAAAAAATTTTGAAATAAATAATTTTAATAAATTCTTCTATATTAATAAAAATAGGAAGAACTCCTTTTCATTTTTGATTCCCTAATATTATTGAAGGTTTATCATGATTTAATAGATTCATTTTAATAACTTGACAAAAAATTACCCCTATAATTCTACTTTCTTATTGTTTTAATAAAAATTTTATTATTACTGTTATTGTTTTTAATATTATTATTGGAGCTATTGGTGGATTAAATCAAACTTCTTTACGAAAATTAATAGCTTTTTCTTCAATTAATAATTTAGGATGAATAATAAGTGCAATTATAATTAGTCAAACTTTATGAATTTTTTATTTTTTTTTATATTCTTTCATAATTACAATTATATGTTTTTTATTTTATATTTTAAATATATATTTTATTAATCAATTATTTATTAATAATATAAATTTTTTAATTAAAATTAATTTATTAATTAATTTTTTATCTCTTGGAGGATTACCCCCATTTATTGGATTTTTCCCTAAATGAATTATTATTAATTTTTTAATTAATAATAATATATATATTTTATTATATTCGAATTACTTATTCTGCTTTTATATTTAATTATTTAAAAATAAAATGATTTAAAATTTTTATTAAAAATAATTTTTTATTAATTTTTTCTCTTTTATTTCTTTAACAGGAATAATTTTAAGAACATTTTTTTTTTATTAA
>10-Hpunc_M0244
CGAAAATGACTTTATTCAACAAATCATAAAGATATTGGAACATTATATTTTATTTTTGGAATTTGAGCAGGAATAGTAGGAACTTCTTTAAGATTATTAATTCGAGCTGAATTAGGTAATCCTGGATCTTTAATTGGTGACGATCAAATTTATAATACTATTGTCACAGCTCATGCTTTCATTATAATTTTCTTTATAGTTATACCAATTATAATTGGTGGATTTGGAAATTGACTTGTACCATTAATATTAGGAGCTCCAGATATAGCTTTCCCCCGAATAAATAATATAAGTTTTTGATTACTTCCTCCCTCATTAACTTTACTTATTTCAAGAAGAATTGTAGAAAATGGAGCAGGAACAGGATGAACAGTTTATCCCCCACTTTCATCTAATATTGCTCATGGAGGAAGATCTGTAGATTTAGCTATTTTCTCCCTTCATTTAGCTGGAATTTCTTCTATTTTAGGAGCAATTAATTTTATTACTACTATTATTAATATAAAATTAAATAATTTATCTTTTGATCAAATACCATTATTTATTTGAGCAGTAGGAATTACTGCATTTTTATTATTACTATCTTTACCAGTTTTAGCAGGTGCTATTACTATACTTTTAACAGACCGAAATCTTAATACATCTTTTTTTGATCCTGCTGGAGGGGGAGACCCTATTTTATATCAACACTTATTTTGATTTTTTGGACACCCAGAAGTATATATTTTAATTTTACCTGGATTTGGAATAATTTCTCATATTATTTCCCAAGAAAGAGGTAAAAAAGAAACATTTGGTTGTTTAGGAATAATTTATGCTATATTAGCTATTGGTTTATTAGGATTTATTGTATGAGCTCATCATATATTTACAGTAGGTATAGATATTGATACTCGAGCATATTTTACATCAGCTACTATAATTATTGCAGTACCAACAGGTATTAAAATTTTTAGTTGATTAGCTACCTTTCATGGAACTCAAATTAACTATTCACCATCTATTTTATGAAGATTAGGATTTGTATTTTTATTTACTGTAGGAGGATTAACAGGAGTAATTTTATCCAATTCTTCTATTGATATTACCTTACATGATACATATTATGTAGTAGCTCATTTTCATTATGTTTTATCTATAGGAGCAGTATTTGCTATTTTAGGAGGTTTTATTCATTGATATCCATTATTTACTGGCCTATCTTTAAATCCTTATTTACTAAAAATTCAATTTTTTACTATATTTATTGGTGTAAATTTAACTTTTTTCCCCCAACATTTTTTAGGATTAGCAGGTATACCACGACGATATTCTGATTATCCTGATTCTTATATTTCTTGAAATATTATTTCATCTTTAGGATCTTATATTTCTTTAGTAGCTATTATAATAATATTAATTATTATTTGAGAATCATTAATTAATCAACGAATTGCTTTATTTACCTTAAATTTATCCTCCTCAATTGAATGATATCAAAATTTACCTCCAGCAGAACATTCATATAATGAACTTCCTATTTTAAGTAACTTCTAAATGGCAACATGATCAAATCTTAATTTACAAAACGGAGCATCTCCTTTAATAGAACAAATCATTTTTTTTCATGATCATACTTTAATTATTCTTATTATAATTACAATTTTAGTTGGATATTTAATAACAAATTTATTTTTTAATAAATATATTAATCGATTTCTATTAGAAGGTCAAATAATTGAATTAATTTGAACTATTTTACCAGCAATTACTTTAATTTTTATTGCTTTACCATCATTACGATTACTATATCTATTAGATGAATTAAATAATCCTTTAATTACTTTAAAATCAATTGGACATCAATGATATTGAAGATATGAATATTCAGATTTTCATAATATTGAATTTGATTCTTATATAATCCCCTCTAATGAAATAAATTCAAATAATTTTCGACTATTAGATGTTGATAATCGAATTGTTTTACCTATAAATAATCAAATTCGAATTATAGTTACAGCAACAGATGTAATTCATTCATGAACTATCCCATCTTTAGGGGTAAAAGTAGATGCAAATCCAGGACGACTTAATCAAACTAATTTTTTTATTAATCGACCTGGAATTTTTTACGGACAATGTTCAGAAATTTGTGGAGCTAATCATAGATTTATACCTATTGTAATTGAAAGAATTTCAATTAAAAATTTTATTAATTGAATTAATAATTATTCCTCATTAGATGACTGAAAGCAAGTACTGGTCTCTTAAATTCCACAAATAATACCAATTAATTGATTAATTTCATTTATTTTTTTTATTATAATTTATTTAATTTTTAATATTATAAACTATTATATTTATAATAATAAAAATATAAATAAAAATAATAATTTTAAAAATAAAATTAAAAATTTCAATTGAAAATGATAAATGATAAGCAATTTATTTTCAATTTTTGATCCCTCTACTAATTTATTTAATATCCCATTTAATTGAATTAGAACAATATTAGGAATTATATTTATCCCTTATTCATTTTGATTAATTCCTAATCGACACTTTTTATTATGAAATTTTATTTTATTAAAATTACATAATGAATTTAAAACATTATTAAAAAATAATTATTTTCAAGGATCAACTTTTATTTTTATTTCTATATTTACTTTTATTTTATTTAATAATTTTTTAGGATTATTTCCTTATATTTTTACAAGAACTAGTCATTTAACATTATCATTATCAATTTCTTTACCTTTATGATTAAGTTTTATAATTTATGGATGATTAAATAATTCACAACATATATTTATCCACATAATTCCTCAAGGAACACCAACTATTTTAATGCCATTTATAGTATTAATTGAAACTATTAGAAATATTATTCGACCAGGAACTTTAGCCGTACGACTAACAGCTAATATAATTGCTGGACACTTATTAATAACCCTTTTAAGAAATAATGGATGTAGTATAAGATCATATTTTATTATAATTCTTATTATAATCCAAATTTTATTACTAATTTTAGAATCAGCAGTTGCGGTTATTCAATCTTATGTAATTGCAATTTTAAGAACTCTATATTCTAGTGAAGTAAATTAAATGAAAAATTTTAATCATCCATTTCACTTAGTAGATTATAGCCCTTGACCTTTAACTGGAGCTATTGGAGTTTTAGTTTTAGTTACTGGAATAGTAAAATGATTTCACAATTTTAATATAAATTTATTAATCTTAGGATATTTAATTGTTATTTTAACTATATATCAATGATGACGAGATGTATGTCGAGAAGGAACACTTCAAGGTAAACATACTATATTAGTAACAAAAGGACTTCGATGAGGTATAATTTTATTTATTGTATCTGAAATTTTTTTCTTTGTATCTTTTTTTTGAGCTTTTTTCCATAGTAGTCTTGCCCCTAATATTGAAATTGGTGCAATTTGACCACCTTCCAGAATTATTCCATTTAATCCTTTTCAAATTCCCTTATTAAATACTATTATTTTAATTAGATCAGGAGTATCTGTAACATGAGCTCATCATGCTATCATAGAAAATAACAACTCTCAAACAACACAAGGTTTATTTATTACAATTATATTAGGAATTTACTTTACTATTTTACAAGCATATGAATATTTTGAAGCCCCTTTTACTATTGCAGATAGAATTTATGGTTCAACATTTTTTATAGCAACTGGATTTCATGGACTTCATGTTATTATTGGAACATTATTTTTATTAATTTGCTTAATTCGACATCTCAACAATCATTTTTCAAGTAATCATCATTTTGGATTTGAAGCAGCAGCTTGATATTGACATTTTGTAGACGTAGTTTGATTATTCCTTTATATTTCTATTTATTGATGAGGAAATTAAATAATAAATATTTTTATAATTATTATAATAATTTCTAATATTATAATATTTTTATCTATTATTATTTCCAAAAAAACTTACATAGATCGAGAAAAATGTTCACCATTTGAATGTGGATTCGATCCTAAATCTTCAGCTCGAATTCCTTTTTCATTACATTTTTTTCTCATTACTGTAATTTTTTTAATTTTTGATGTAGAAATTGCCCTTATTTTTCCTATTATTCCGTTATTTAAAACAGTAAATTTTTTTTTATGAACAAAAATTAGATTTTTCTTTATTTTAATTTTATTAATTGGCTTATATCATGAATGAAACCAAAATATATTAAATTGAACAAATTTAAATACTAAATAATATTACAAATAAAATAATTACTATTCATATAACAAATCTAAATAAATAAATTTTAAAATTATTTATTTGATAAATATTGTAGAGTATAGAATTTTTTTTTATAATAGATATCATACCAAATCCTCTATAAACTTCTCTTCAACCTAAATCAATATTCTTTACTAAATTTTGACTAAATTTTAAAAAATAATAATTTAAACCATAAGTAGATAAATTCGGCATAAATCATATTATACCTAAAAAATTTCTTAAATTATAAGTTATAATAAATTTATTAACTGAATAAATATTTATATTTCTAACTAAATAACCAAATATACCACCAATTAATCTTACATAAATTACTATTATTTTTATATTAAAAGGTAAGTAAATTATATAAGGATAAGAAAAAATTATTCAATTTAAAAATCTTCCTCTAATTACTCTTATAAATAATAAAATAAATATTCTTTTTAATATAACATAATCTTCATCATATAAATTATAAATTCTTATTAGATTATAATCATTAATTATTAAATATATAACTAAACGAATTCTATAAAATATTGTTAATCCTGTAGATAAATAAAATAAAAAAAAAATTCTTAAATTAAATGTTCTAAAACTAACCATTTCTAAAACTAAATCTTTAGAATAAAATCCAGCTAAAAAAGGAATTCCACATAAAGCTATATTAGAAATATTTATACATAAAGTAGTTAAAGGAATATATAAAGAAATTCCACCCATAAACCGAATATCTTGTATATCATTTATCAAATGAATAATTACCCCAGCACATATAAATAATAAAGCTTTAAATATAGCATGAGTTAATAAATGAAAAAAAGCTAAATCAGGTATTCCTATTCTTAAAATTCTTATTATTAAACCTAATTGTCTTAAAGTAGATAAAGCAATAATTTTTTTTAAATCAAATTCATAATTAGCAGAAATACCAGCTATAAATATTGTTAATCCAGATAATAATAATAATAATTTTAAAAAAAAAGTATCTAATAATAATATATTAAATCGAATTAATAAATAAACCCCAGCTGTAACTAAAGTTGATGAATGGACTAATGCTGAAACAGGTGTTGGAGCTGCCATAGCTGCAGGTAATCAAGATCTAAAAGGAATTTGAGCTCTTTTAGTTATAGCTGCTATAATAATTATTCTTCTTACAAATTTTATTTGTCAATCATTATTTATAAATTCTAAATAAAAAATATAATTTCATCTTCCATAATTTAATATTCAAGAAATTACTATTAAAATAAGAACATCCCCAATACGATTAGATAAAGCAGTTAATATACCAGCATTATAAGATTTTAAATTTTGATAATAAATTACTAAACAATAAGATACCAATCCTAAACCATCTCAACCTAATAAAATTCTAATAATATTAGGACTAATAATTAATAATATTATAGAAAAAACAAATAATAAAACTAAAATAATAAATCGTATTAAATTTAATTCAGAACTTATATATCTTTTTCTATAATAAATAACAACTGAAGAAATTAAAAATACAAATATTATAAATAATAAAGATATTCAATCTAATAAAATAGATATTACAATTCTAACTGAATTAAAAGAAATAATTTCTCATTCTATTAAAATAACTAATTTATTTATAATAAAATAAATTATAAAAATAAATTTGACACCACAAATCAATATTTTTATTAAATTATTTAAATAAAATCAAATTATTCTATAATCAATTTTTATAATTAAAATATTTAAAGGTAATCAATGTAAAATTAATATTAAATATTCTCGAGAAACTCCTGTATAATATCTATAAACTCCTGAATAATATTTTCCATGTTGAATAAATGAATATAAATATAATCTATAACCAGCTCTAAAAAAAGAAATTATTATTAATATAAATATTGAAATTCAAGATCATCTTATTAATCTATTAATTAAACTAATTTCTCCTATTAAATTTAAACTAGGAGGAGCAGCTATATTAGAAGATATAAGTAAAAATCATCATAATCTTATTGAAGGTATAAAATTCATTATTCCTTTATTAATATATAAACTTCGTCTATGTAATCGTTCATATCTAATATTTGCTAAACAAAATATTCCAGAAGAACATAATCCATGACCAATTATTAAAATATAAGAACCAATAAATCCTCAATAATTTATAACTATAATCCCTCTAATAACAATTCTTATATGAGCTACTGAAGAATAAGCAATCAAAGATTTAATATCAATTTGAGAAAAACATTTTAAACTAATATAAAACCCTCCAATTAATCTAATTACAATTCAAATATAATTTAATTTTAAATTAATTTCTTGAAGAAAAATCATTAAACGTAATAAACCATATCCCCCTAATTTTAACATAATCCCAGCTAAAATTATAGAACCAGATACTGGAGCTTCTACATGAGCTTTTGGTAATCATAAATGAACAAAATACATAGGTATTTTTACTAAAAAAGCTATAATTATACTAAAATATAATATATAAATATTTAAATTTATAAATTTTAAAAAATAAATTATTATACTTTGTATCTCATTATATAAATAAAAAATTCCTATTAATAAAGGTAAAGAAACAAATAAAGTATAAAATAATAAATATATTCCTGCTTGAATACGTTCAGGTTGATAACCTCAACCAATAATTAATATTAAAGTAGGAATTAATCTCCCCTCAAAAAACAAATAAAATAAAAATATATTTAATGTTCTAAAAGTTAAATATAATATAATTAATAAAAAAATAATATTAAACAAAAAAAAATTTAAATAAAAATTTAATTTATATAAATTTTCTCTTGCTATAATTATTAAAACTGAAATTCAAATTCTTAATATAATTAACCCATAAGATATGATATCACAAGATAATATATAACTAAAATTACAAAATAAATTTAATCTTATACCTAAATTTATAAATAAAAATATTAATAAAAATAATATTATTTGAACCATTCAAAATATATTTTTTATAAAACATAAAGGAATTATAAAAATTAATATAAATAAAAATTTTATCATTTATAATAAATTAAATCTTTGAAAATAATCATTCCCATGAGTACGAATTATAGAAACTAAAATCGATAACCCTAAAGCCCCCTCACAAACTGAAAAAACTAAAAATACTATTAATATATATATATCATAATCAATTATTATTAAATAAACTAATATAAAAAAAAAAATTCTTAATACTATAAATTCTAAACTTAATAAAACAATTAATAAATGTTTATATTTAGAAATAAAAATAAAATTACCAATAATAAATATTAAAATAAAAATAAATCATATATAATTTTTTCTATTTTATTAATTATAATCTCAATTTATATATATATATTAAATAACCCCCTTTCAATAGGATTAATAATTTTATTTCAAACATTATTATCTTGTTTATTAACCGGAATATTAATTAAAACCTATTGATTTTCATATATTTTATTTTTAACCTTTTTAGGAGGTTTATTAGTTTTATTTATTTATGTTTCAAGAATTGCCTCAAATGAAATATTTAAATCAACATTTAATTTAAAAAAAATTAGCTTATTTTTATTAATATTTTTAATTATAATTCAATTCATTTATAATAATAATATATACTGAATAAATTTATCATCTAATTCTGATATAAATAATTTCATAGAATTAAATTTTTTTTTTAATAATGAAAATAAAATTAATTTAAGAAAATTATATAATAATCAAACATTTTTAATTATAATAATATTAGTAATTTATTTATTTATTACTTTAATTGCAGTAGTAAAAATTACTAATATTTATTACGGACCCTTACGATCTTCTATTCGAAAAACACATCCAATTTTAAAAATTATTAATAATTCTTTAATTGATATACCAAGTCCTTCTAATATTTCTTCATGATGAAATTTTGGATCTTTATTAGGACTATGTTTAATTATTCAAATTTTAACAGGATTATTTTTAACTATATATTATACTGCTAATATTGAAATAGCTTTTTATAGAGTAAATTATATTTGCCGAAATGTAAACTATGGTTGATTAATTCGAACTTTACATGCTAATGGAGCATCATTCTTTTTTATTTGTGTATATATACATATTGGACGAGGAATTTATTATGAATCTTTTAACTTAAAATATACATGAATAGTAGGGGTAATTATTTTATTTCTATTAATAGCAACAGCATTTATAGGATATGTTTTACCTTGAGGTCAAATATCTTTTTGAGGAGCTACCGTTATTACAAATTTATTATCAGCTATCCCATCTTTAGGGGTAAAAATTGTAAATTGAATTTGAGGGGGATTTGCAGTAGATAATGCCACATTAACTCGATTTTATACTTTCCATTTTCTTTTACCATTTATTATTTTAATAATAACTATAATTCACTTACTATTTTTACATCAAACAGGATCAAATAACCCATTAGGATTAAATAGAAATTTAGATAAAATTCCATTCCATCCTTTTTTTGTATTTAAAGATTTAATTGGATTTATTATTTTATTATTTCTATTAACTATTTTAACTTTAACTAATCCTTATTTATTAGGAGATCCAGATAACTTTATTCCTGCAAATCCTTTAGTAACTCCAGTTCATATTCAACCAGAATGATATTTTTTATTTGCTTATGCAATTTTACGATCAATTCCAAATAAACTAGGAGGAGTAATTGCATTAGTTATATCAATTCTTATTCTAATTATTTTACCTTTTACATTTAATAAAAAAATTCAAGGTATTCAATTTTATCCTATTAATCAATTATTATTTTGATCATTAATTACCATTATTATCTTATTAACTTGAATTGGAGCTCGTCCAGTAGAAAATCCATACATTATTACAGGACAATTACTTACTATTATATATTTTTCTTATTTTATTATTAACCCTTTAATTAGAAAATATTGAGATAATTTAATTTTTAATTAATTAAATTAAAAAAACTTTAAATCCTAAAAAAAATAATAAAAAATTTAACGAAACAGGTAAATATCTCTTTCAAGATAAATACATTAATTTATCATAACGATAACGAGGTAAAGTCCCTCGTACTCAAACAAATAAAAAAGAAATTAAACTTAATTTTAAATAAAAAAAAATTCTTAAATTAAACCCCCCTAAATAAATTAAAGTAAATAATAAACTTATAAATAAAATTCTTGAATATTCAGCTAGAAAAATTAATACAAATCCACCTCTTCTATATTCTACATTAAATCCAGAAACTAATTCTCTTTCACCTTCAGCAAAATCAAAAGGAGTACGATTAGTTTCAGCTAATCTTGATCTTATTCAACATAAACTCAAAGGAAATATTAATAAAATAAATCAAATTATACTTTGATATAATCTAAATATTAATAAATTAAAATCTATAATTATTACAATTGTAGACATTAAAATTAAAGCCAAACTAACTTCATAAGAAATAGTTTGAGCAACAGCACGTAAACCCCCTAATAATGCATAATTAGAATTAGAAGATCAACCAGAAACTATAACTGTATAAACTCCTAATCTAGTACAACATAAAAAAAATAAAATACCTAAATTAAATCTAACTAAATTAAAATAATAAGGAATTAATATTCAAATTATTAAACATAAAATAAATCTTAAAACTGGAGAAAAATAATAACAAATATAATTAGAAAAATTAGGATAAGTTTGTTCTTTAGTAAATAATTTAATACCATCAGAAAAAGGTTGTAAAATTCCTATAAAACCAACTTTATTTGGACCTTTTCGAATTTGAATATAACCTAAAACTTTACGCTCCAATAAAGTTAAATAAGCAACACCAATTAAAACTCCAATAATTAAAATTAATAATCCAATTATAATATTTTATTTTTCAGAACATTTATTTCTATTTCATCTAATACTTGATTTGGATGCTGAATTGGATTAGAAATTAATCTTTTAAGATTTATTCCCCTAATTTCTAATTCAAATAATTTATTAGCATCTGAAGCTTCATTAAAATATTTTTTAACTCAAACTATTGCTTCTATTAATTTTTTATTTACAATTTTAATAATATTTATTTTAATAAAAAATTTTGAAATAAATAATTTTAATAAATTCTTCTATATTAATAAAAATAGGAAGAACTCCTTTTCATTTTTGATTCCCTAATATTATTGAAGGTTTATCATGATTTAATAGATTCATTTTAATAACTTGACAAAAAATTACCCCTATAATTCTACTTTCTTATTGTTTTAATAAAAATTTTATTATTACTGTTATTGTTTTTAATATTATTATTGGAGCTATTGGTGGATTAAATCAAACTTCTTTACGAAAATTAATAGCTTTTTCTTCAATTAATAATTTAGGATGAATAATAAGTGCAATTATAATTAGTCAAACTTTATGAATTTTTTATTTTTTTTTATATTCTTTCATAATTACAATTATATGTTTTTTATTTCATATTTTAAATATATATTTTATTAATCAATTATTTATTAATAATATAAATTTTTTAATTAAAATTAATTTATTAATTAATTTTTTATCTCTTGGAGGATTACCCCCATTTATTGGATTTTTCCCTAAATGAATTATTATTAATTTTTTAATTAATAATAATATATATATTTTATTATATTCGAATTACTTATTCTGCTTTTATATTTAATTATTTAAAAATAAAATGATTTAAAATTTTTATTAAAAATAATTTTTTATTAATTTTTTCTCTTTTATTTCTTTAACAGGAATAATTTTAAGAACATTTTTTTTTTATTAA
>11-Arg01_Hgel
CGAAAATGACTTTATTCAACAAATCATAAAGATATTGGAACATTATATTTTATTTTTGGAATTTGAGCAGGAATAGTAGGAACTTCTTTAAGTTTATTAATTCGAGCAGAATTAGGTAATCCCGGATCTTTAATTGGAGATGATCAAATTTATAATACTATTGTTACAGCTCATGCTTTTATTATAATTTTTTTTATAGTTATACCAATTATAATTGGTGGATTTGGTAATTGACTTGTACCTTTAATATTAGGAGCTCCTGATATAGCTTTCCCCCGAATAAATAATATAAGCTTTTGATTACTTCCACCTTCTTTAACTTTACTTATTTCAAGAAGAATTGTAGAAAATGGAGCAGGAACAGGATGAACAGTTTATCCCCCACTTTCATCTAATATTGCACACGGAGGAAGATCAGTAGACTTAGCTATTTTTTCCTTACATTTAGCTGGAATTTCTTCTATTTTAGGAGCAATTAATTTTATTACCACCATTATTAACATAAAATTAAATAATTTATCTTTTGATCAAATACCATTATTTATTTGAGCTGTAGGAATTACTGCATTTTTATTATTATTATCTCTACCAGTTTTAGCTGGAGCTATTACTATACTTTTAACAGATCGAAACCTTAATACATCTTTTTTCGACCCAGCTGGAGGAGGAGATCCTATTTTATATCAACATTTATTTTGATTTTTTGGGCATCCAGAAGTATATATTTTAATTTTACCAGGATTCGGTATAATTTCTCACATTATTTCCCAAGAAAGAGGAAAAAAAGAAACATTTGGTTGTTTAGGAATAATTTATGCTATATTAGCTATTGGTTTATTAGGATTTATTGTATGAGCTCATCATATATTTACAGTAGGTATAGATATTGATACTCGAGCCTATTTCACATCAGCTACTATAATTATTGCAGTTCCAACAGGAATTAAAATTTTTAGATGATTAGCTACTTTTCATGGAACTCAAATTAATTACTCACCATCTATTTTATGAAGATTAGGATTTGTATTTTTATTTACTGTTGGAGGATTAACAGGAGTAATTTTATCTAATTCTTCTATTGATATTACATTACATGATACATATTATGTAGTAGCTCATTTTCATTATGTATTATCTATAGGAGCAGTATTTGCTATTTTAGGGGGATTTATTCATTGATACCCTTTATTTACTGGTTTATCTTTAAATCCTTACTTATTAAAAATTCAATTTTTTACAATATTTATTGGAGTAAATTTAACTTTTTTCCCTCAACACTTCCTAGGATTAGCAGGAATACCTCGACGATACTCTGATTATCCAGATTCTTATATTTCTTGAAATATTATCTCATCTTTAGGATCTTATATTTCTTTAGTAGCTATTATAATAATATTAATTATTATTTGAGAATCTTTAATTAATCAACGAATTGCTTTATTTACTTTAAATTTATCTTCCTCAATTGAATGATATCAAAATTTACCTCCTGCAGAACATTCATATAATGAATTACCTATTTTAAGTAACTTCTAAATGGCAACCTGATCAAATTTTAACTTACAAAATGGAGCATCTCCTTTAATAGAACAAATTATTTTTTTTCATGATCATACATTAATTATTCTTATTATAATTACAATTTTAGTTGGTTATTTAATAATAAATTTATTTTTCAATAAATATATTAATCGATTTTTATTAGAAGGACAAATAATTGAATTAATTTGAACTATTTTACCAGCAATTACTTTAATTTTTATTGCTTTACCATCATTACGATTATTATATTTATTAGATGAATTAAATAATCCCCTAATTACCTTAAAATCAATTGGCCATCAATGATATTGAAGTTATGAATATTCAGATTTTCATAATATTGAATTTGATTCATATATAATCCCCTCTAATGAAATAAATTCAAATAGATTTCGATTATTAGATGTTGATAATCGAATTGTTTTACCTATAAATAACCAAATTCGAATTATAGTTACAGCTACAGATGTTATTCATTCTTGAACTATTCCATCATTAGGTGTAAAAGTAGACGCTAACCCAGGACGACTTAATCAAACTAATTTTTTCATTAATCGTCCTGGAATTTTTTATGGTCAATGTTCAGAAATTTGTGGTGCTAATCATAGATTTATACCTATTGTAATTGAAAGAATTTCAATTAAAAATTTTATTAATTGAATTAATAATTATTCTTCATTAGATGACTGAAAGCAAGTACTGGTCTCTTAAATTCCACAAATAATACCAATTAATTGATTAATTTCATTTATTTTTTTTATTATAATTTATTTAATTTTTAATATTATAAACTATTATATTTATAATAATAAAAATATAAATAAAAATAATAATTTTAAAAATAAAATCAAAAATTTCAATTGAAAATGATAAATGATAAGCAATTTATTTTCAATTTTTGACCCTTCTACTAATTTATTTAATATTCCATTTAATTGAATTAGAACAATCTTAGGAATTATATTTATCCCTTATTCATTTTGATTAATCCCTAATCGACATTTTTTTTTATGAAATTTTATTTTATTAAAATTACATAATGAATTTAAAACATTATTAAAAAATAATTATTTTCAAGGATCAACTTTTATTTTTATTTCCATATTTACTTTTATTTTATTTAATAACTTTTTAGGATTATTTCCTTATATTTTCACAAGAACTAGTCACTTAACATTATCATTATCAATTTCTTTACCTTTATGATTAAGATTTATAATTTATGGTTGATTAAATAATTCTCAACATATATTTATTCACATAATTCCTCAAGGAACACCTTCTATCTTAATACCATTTATAGTATTAATTGAAACTATTAGAAATATTATTCGACCTGGAACTTTAGCTGTGCGATTAACAGCTAATATAATTGCTGGACATTTATTAATAACTCTTCTTAGAAATAATGGATGTAATATAAGATCATATTTTATTATTATTCTTGTTATAATTCAAATTCTATTATTAATTTTAGAATCAGCAGTTGCGGTTATTCAATCTTATGTAATTGCAATTTTAAGTACATTATATTCTAGTGAAGTAAATTAAATGAAAAATTTTAATCATCCATTTCATTTAGTAGATTATAGTCCTTGACCTTTAACTGGAGCTATTGGAGTCATAGTTTTAGTTACTGGAATAGTAAAATGATTTCATAATTTTAACATAAATTTATTAATTTTAGGATATTTAATTGTTATTTTAACAATATTTCAATGATGACGAGATGTATGTCGAGAAGGAACACTTCAAGGTAAACATACTATATTAGTAACAAAAGGACTTCGATGAGGTATAATTTTATTTATTGTATCTGAAATTTTTTTTTTTGTATCTTTTTTTTGAGCCTTTTTCCACAGTAGTCTTGCCCCTAATATTGAAATTGGTGCAATTTGACCCCCTTCTAGAATTATTCCATTTAATCCATTTCAAATTCCTCTATTAAATACTATTATTTTAATTAGATCAGGAGTATCAGTAACATGAGCTCATCATGCTATTATAGAAAATAACAACTCTCAAATAACTCAAGGTTTATTTATTACAATTATATTAGGAATTTATTTTACCATCTTACAAGCTTATGAATACTTTGAAGCTCCATTTACTATTGCTGATAGAATTTATGGGTCAACATTCTTTATAGCAACAGGATTTCATGGAATTCATGTTATTGTTGGAACATTATTTTTATTAATTTGTTTAATTCGACATCTTAATAATCATTTCTCAAGAAATCATCATTTTGGATTTGAAGCAGCAGCATGATATTGACATTTCGTAGACGTAGTTTGATTATTCCTTTATATTTCTATTTATTGATGAGGAAATTAAATATTAAATATTTTTATGATTATTATAATTATTTCTAATATTATAATATTTTTATCTATTATTATTTCTAAAAAAACTTATATAGATCGAGAAAAATGTTCACCATTTGAATGTGGATTTGACCCTAAATCTTCAGCTCGAATTCCTTTTTCTTTACATTTTTTTCTTATTACTGTAATTTTTTTAATCTTTGATGTAGAAATTGCTCTTATTTTTCCTATTATTCCATTATTTAAATTAGTAAATTTTTTCCTATGAACAAAAATTAGATTTTTTTTTATCTTAATTTTACTAATTGGTTTATACCATGAATGAAATCAAAATATATTAAATTGAACAAATTTAAGTATTAAACAATATCATAAATAAAATAATTACTATTCATATAACAAATCTAAATAAATAAATCTTAAAATTATTTATTTGATAAATATTATAAAATACAGAATTTTTTTTTATAATATATATTATCCCAAATCCTCTATAAATTTCTCTTCAACCTAAATCAATATTTTTTACTAAATTTTGTCTAAATTTAAGAAAATAATAATTTAAACCATAAGTAGATAAATTAGGTATAAATCATATTATACCTAAAAAATTTCTTAAATTATAAGTTATAATAAATTTATTCACTGAATAAATATTCATATTTCTAACTAAATAACCAAAAACACCTCCAATTAATCTAACATAAATTACTATTATTTTTATATTAAAAGGTAAATAAATTATATAAGGATAAGAAAAAATTATTCAATTTAAAAAACTTCCTCTAACCACTCTTATAAATAATAAAACAAATATTCTTTTTAATATAACATAATCCTCATCATATAAATTATAAATTCTCATTAAATTATAATCATTAATTATTAAATATATAACTAAACGAAATCTATAAAATATTGTTAATCCTGTCGATAAATAAAATAAAAAAAAAATTCTTAAATTAAATATTCTAAAACTAACTATTTCTAAAACTAAATCCTTAGAATAAAATCCTGCTAAAAAAGGAATTCCACATAAAGCTATATTAGAAATATTCATACATAATGTAGTTAAAGGAATATATAAAGAAATTCCCCCTATAAATCGAATATCTTGTATATCATTTATTAAATGAATAATTACACCAGCACATATAAATAATAAAGCTTTAAATATTGCATGAGTTAATAAATGAAAAAAAGCCAAATCAGGTATTCCTATTCTTAAAATTCTTATTATTAAACCTAATTGTCTTAAAGTAGATAAAGCAATAATTTTTTTTAAATCAAATTCATAATTAGCAGAAATACCCGCTATAAATATAGTTAATCCAGATAATAATAATAATAATTTTAAAAAAAAAGTATCTAATAATAATACATTAAATCGAATTAATAAATAAACTCCAGCTGTTACTAAAGTTGATGAATGGACTAAAGCTGAAACAGGGGTTGGAGCAGCCATAGCTGCAGGTAATCAAGATCTAAAAGGAATTTGAGCTCTTTTAGTTATAGCTGCCATAATAATTATTCTTCTCACAAATTTTATTTGTCAATCATTATTTATAAACTCTAAATAAAAAATATAATTTCATCTACCATAATTTAATATTCAAGAAATCACTATTAAAATAAGAACATCTCCAATACGATTAGATAAAGCAGTTAATATTCCAGCATTATAAGATTTTAAATTTTGATAATAAATTACTAAACAATAAGATACTAAACCTAACCCATCTCAACCTAGTAAAATTCTAATAATATTAGGACTAATAATTAATAATATTATAGAAAAAACAAATAATAAAACTAAAATAATAAATCGTATTAAATTTAATTCAGAACTTATATATCTTTTTCTATAATAAATAACAACAGAAGAAATTAAAAATACAAATATTATAAATAATAAAGATATTCAATCTAATAAAATAGATATTACAATTCTAATTGAATTAAAAGAAATAATTTCCCATTCTAATAAAACAACTAATTTATTTATAATAAAATAAATTATAAAAATAAATTTGACACCACAAATCAATATTTTTATTAAATTATTTAAATAAAATCAAATTATTCTATAATCAATTTTTATAATTAAAATATTTAAAGGCAATCAATGTAAAATTAATATTAAATATTCTCGAGAAACCCCCGTATAATATCTATAAACTCCTGAATAATAATTACCATGTTGAATAAATGAATATAAATATAATCTATAGCCAGCTCTAAAAAAAGAAATTATTATTAATATAAATATTGAAATTCAAGATCATCTTATTAATCTATTAATTAAACTAATTTCCCCTATTAAATTTAAACTAGGAGGAGCAGCTATATTAGAAGATATTAATAAAAATCATCACAATCTTATTGAAGGTATAAAATTTATTATACCCTTATTAATATATAAACTTCGTCTATGTAATCGCTCATATCTAATATTAGCTAAACAAAATATTCCTGAAGAACATAATCCATGTCCAATTATTAAAATATAAGAACCAATAAACCCTCAATAATTTATAACTATAATACCTCTAATTACAATTCTCATATGAGCTACTGAAGAATAAGCAATTAAAGACTTAATATCAATTTGAGAAAAACATTTTAAGCTAATATAAAACCCCCCAATTAATCTAATTACAATTCAAATATAATTTAATTTCATATTAATTTCTTGTAAAAAAATTATCAAACGTAATAAACCATATCCCCCTAATTTTAACATAATACCCGCTAAAATTATAGAACCAGATACTGGCGCTTCTACATGAGCTTTTGGCAATCATAAATGAACAAAATATATAGGTATTTTTACTAAAAAAGCTATAATTATACTAAAATATAACATATAAATATTCAAATTTATAAATTTTAAAAAATAAATTATTATACTTTGTATTTCATTATATAAATAAAAAATCCCTATTAATAAAGGTAAAGATACAAATAAAGTATAAAATAATAAATATATCCCTGCTTGAATACGTTCAGGTTGATACCCCCAACCAATAATTAATATTAAAGTAGGAATTAATCTACCTTCAAAAAATAAATAAAATAAAAACATATTTACTACACTAAAAGTTAAATATAATATAATTAATAAAAAAATAATATTAAATAAAAAAAAATTTAAATAAAAATTTATTTTATATAAATTTTCTCTTGCCATAATTATCAAAACTGAAATTCAAATTCTTAGTATAATTAACCCATAAGATATAATATCACAAGATAATATATATCTAAAATTACAAAATAAATTTAATCTTATACCTAAATTTATAAACAAAAACATTAATAAAAATAATATTATTTGAACCATTCAAAATATATTTTTTATAAAACATATAGGAATTATAAAAATTAATATAAATAAAAATTTTATCATTTATAATAAATTAAATCTTTGAAAATAATCATTCCCATGAGTACGAATTATAGAAACTAAGATTGATAAACCTAAAGCCCCCTCACAAACTGAAAAAACTAAAAATACTATTAATATATATATATCATAATCAATTATTATTAAATAAACTAATATAAAAAAAAAAATTCTTAATACTATAAATTCTAAACTTAATAAAACAATTAATAAATGTTTATATTTAGAAATAAAAATAAAATTACCAATAATAAATATTAAAATAAAAATAAACCATATATAATTTTTTCCCTTTTATTAATTATAATCTCAATTTATATATATATATTAAATAACCCTCTTTCCATAGGATTAATAATTTTATTCCAAACATTATTATCTTGTTTATTATCTGGAATATTAATTAAAACTTATTGATTTTCTTATATTTTATTTTTAACTTTTTTAGGAGGTTTATTAGTATTATTTATTTATGTTTCAAGAATTGCTTCAAATGAAATATTTAAACCAACATTTAATTTAAAAAAAATCAGCTTATTTTTATTAATGTTTTTAATTATAATTCAATTTATTTATTATAATAATATATATTGAATAAATTTATCATTTAACTCTGATATAAATAATTTTATAGAATTAAATTTTTTTTTTAATAATGAAAATAAAATTAATTTAAGAAAATTATATAATAATCAAACATTTTTAATTATAATAATATTAGTAATCTACTTATTTATTACTTTAATTGCAGTGGTAAAAATTACTAATATTTATTATGGTCCTTTACGATCTTCTATTCGAAAAACACACCCAATTTTAAAAATTATTAATGGTTCTTTAATTGATATACCAAGACCTTCAAATATTTCCTCTTGATGAAATTTTGGATCTTTATTAGGATTATGTTTAATTATTCAAATCTTAACAGGATTATTTTTAACTATATATTATACAGCTAATATCGAAATAGCATTTTATAGAGTAAATTACATTTGCCGAAATGTAAATTATGGTTGATTAATTCGAACACTTCATGCTAATGGAGCCTCATTTTTTTTCATTTGTGTATATATACATATTGGACGAGGAATTTATTATGAATCTTTTAATTTAAAATATACTTGAATAGTAGGAGTAATTATTTTATTTTTATTAATAGCAACAGCATTTATAGGATACGTTTTACCTTGAGGTCAAATATCATTTTGAGGAGCTACAGTTATTACAAACTTATTATCAGCTATTCCATCATTAGGTGTAAAAATTGTAACTTGAATTTGAGGGGGATTTGCAGTAGATAATGCTACATTAACTCGATTTTATACCTTTCACTTTCTTTTACCATTTATTATCTTAATAATAACTATAATTCACTTATTATTTCTCCATCAAACAGGATCAAATAACCCCTTAGGATTAAATAGTAATTTTGATAAAATTCCATTCCACCCATTTTTTGTATTTAAAGATTTAATTGGATTTATTATTTTATTATTTTTCTTAACTATTTTAACTTTAACTAACCCATATTTATTAGGAGACCCTGATAATTTTATTCCAGCAAATCCTTTAGTAACTCCAATTCATATTCAACCAGAATGATATTTCTTATTTGCTTACGCAATTTTACGATCAATTCCTAATAAATTAGGAGGAGTAATTGCACTCGTTATATCTATTCTTATTTTAATTATTTTACCATTTACTTTTAATAAAAAAATTCAAGGTATTCAATTTTATCCTATTAATCAATTATTATTTTGATCTATAATTACTATTATTATCTTACTAACTTGAATCGGAGCACGTCCAGTAGAAACCCCATATATTATTACTGGACAATTATTAACTATTATATATTTTTCTTATTTTATTATTAATCCTTTAATCAGAAAATATTGAGATAATTTAATTTTTAATTAATTAAATTAAAAAAACTTTAAATCCTAAAAAAAATAATAAAAAATTCAATGAAACAGGTAAATATCTTTTTCAAGATAAATATATTAATTTATCATAACGATAACGAGGTAAAGTACCTCGCACTCAAACAAATAAAAAAGAAATTAAACTTAACTTTAAATAAAAAAAAATTCTTAAATTAAATCCCCCTAAATAAATTAAAGTAAACAATAAACTTATAAATAAAATTCTAGAATATTCAGCTAAAAAAATTAAAACAAATCCCCCACTTCTATATTCCACATTAAATCCAGAAACTAATTCTCTTTCACCTTCAGCAAAATCAAATGGAGTACGATTAGTTTCAGCTAATCTTGAACTTATTCAACATAATCCTAAAGGAAATATTAATACAATAAATCAAATTATATTTTGATATAAACTAAATATTAATAAATTAAAATCTATAATTATTACAATTCTAGATATTAAAATTAAAGCTAAACTAACTTCATAAGAAATAGTTTGAGCAACAGCACGTAACCCCCCTAATAATGCATAATTAGAATTAGAAGATCAACCAGAAACTATAACTGTATAAACCCCTAATCTAGTACAACATAAAAAAAATAAAATACCTAAATTAAATCTAACTAAATTAAAATAATATGGAATTAATATTCAAATTATTAAACATAAAATAAATCTTAATACTGGAGAAAAATAATAACAAATATAATTAGAAAAATTAGGATAAGTTTGTTCTTTAGTAAATAATTTAATACCATCTGAAAAAGGTTGTAAAATTCCTATAAATCCTACTTTATTTGGACCTTTACGAATTTGAATATAACCTAAAACCTTACGTTCTAATAAAGTTAAATAAGCAACACCAATTAAAACCCCAATAATTAAAACTAATAATCCAATTATAATATTTTATTTTTTAGAACACTTATCTCTATTTCATCTAATACATGATTTGGCTGTTGAATTGGATTAGAAATTAATCTTTTAAGATTTATCCCCCTAATTTCTAATTCAAATAATTTATTAACATCAGAAGCCTCATTAAAATATTTCTTAACTCAAACTATTGCTTCTATTAATTTTTTATTTACAATTTTAATTATATTAATTATAATAAAAAATTTCGAAATAAATAATTTTAATAAATTCTTCTATATTAATAAAAATAGGAAGAACCCCATTCCATTTTTGATTCCCTAATATTATTGAAGGATTATCATGATTTAATAGATTTATTTTAATAACTTGACAAAAAATTACCCCTATAATTCTTCTTTCCTATTGTTTTAATAAAAATTTTATTATTATCATTATTATTTTTAACATTATTATCGGAGCTATTGGAGGATTAAATCAAACTTCTCTACGAAAATTAATAGCTTTTTCTTCAATTAATAATTTAGGATGAATAATAAGTGCAATTATAATCAGTCAAACTTTATGAATTTTTTATTTTTTATTATATTCTTTTATAATTACAATTATATGTTTTTTATTCCATATTTTAAATATATATTTTATTAATCAATTATTTATTAATAATATAAATTTTTTAATTAAAATTAATTTATTAATTAATTTTCTTTCTCTTGGGGGTTTACCACCATTCATTGGATTTTTTCCTAAATGAATTATTATTAATTTTTTAATTAATAATAATATATATATTTTATTATATTCGAATTACTTATTCTGCTTTTATATTTAACTATTTAAAAATAAAATGATTTAAAATTTTTATTAAAAATAATTTTTTATTAATTTTTTCTCATTTATTTCTATAACAGGAATAATCTTAAGAACATTTTTTTTTTATTAA
>12-Hgel_Arg04v3
CGAAAATGACTTTATTCAACAAATCATAAAGATATTGGAACATTATATTTTATTTTTGGAATTTGAGCAGGAATAGTAGGAACTTCTTTAAGTTTATTAATTCGAGCAGAATTAGGTAATCCCGGATCTTTAATTGGAGATGATCAAATTTATAATACTATTGTTACAGCTCATGCTTTTATTATAATTTTTTTTATAGTTATACCAATTATAATTGGTGGATTTGGTAATTGACTTGTACCTTTAATATTAGGAGCTCCTGATATAGCTTTCCCCCGAATAAATAATATAAGCTTTTGATTACTTCCACCTTCTTTAACTTTACTTATTTCAAGAAGAATTGTAGAAAATGGAGCAGGAACAGGATGAACAGTTTATCCCCCACTTTCATCTAATATTGCACACGGAGGAAGATCAGTAGACTTAGCTATTTTTTCCTTACATTTAGCTGGAATTTCTTCTATTTTAGGAGCAATTAATTTTATTACCACCATTATTAACATAAAATTAAATAATTTATCTTTTGATCAAATACCATTATTTATTTGAGCTGTAGGAATTACTGCATTTTTATTATTATTATCTCTACCAGTTTTAGCTGGAGCTATTACTATACTTTTAACAGATCGAAACCTTAATACATCTTTTTTCGACCCAGCTGGAGGAGGAGATCCTATTTTATATCAACATTTATTTTGATTTTTTGGACATCCAGAAGTATATATTTTAATTTTACCAGGATTCGGTATAATTTCTCACATTATTTCCCAAGAAAGAGGAAAAAAAGAAACATTTGGTTGTTTAGGAATAATTTATGCTATATTAGCTATTGGTTTATTAGGATTTATTGTATGAGCTCATCATATATTTACAGTAGGTATAGATATTGATACTCGAGCCTATTTCACATCAGCTACTATAATTATTGCAGTTCCAACAGGAATTAAAATTTTTAGATGATTAGCTACTTTTCATGGAACTCAAATTAATTACTCACCATCTATTTTATGAAGATTAGGATTTGTATTTTTATTTACTGTTGGAGGATTAACAGGAGTAATTTTATCTAATTCTTCTATTGATATTACATTACATGATACATATTATGTAGTAGCTCATTTTCATTATGTATTATCTATAGGAGCAGTATTTGCTATTTTAGGGGGATTTATTCATTGATACCCTTTATTTACTGGTTTATCTTTAAATCCTTACTTATTAAAAATTCAATTTTTTACAATATTTATTGGAGTAAATTTAACTTTTTTCCCTCAACACTTCCTAGGATTAGCAGGAATACCTCGACGATACTCTGATTATCCAGATTCTTATATTTCTTGAAATATTATCTCATCTTTAGGATCTTATATTTCTTTAGTAGCTATTATAATAATATTAATTATTATTTGAGAATCTTTAATTAATCAACGAATTGCTTTATTTACTTTAAATTTATCTTCCTCAATTGAATGATATCAAAATTTACCCCCTGCAGAACATTCATATAATGAATTACCTATTTTAAGTAACTTCTAAATGGCAACCTGATCAAATTTTAACTTACAAAATGGAGCATCTCCTTTAATAGAACAAATTATTTTTTTTCATGATCATACATTAATTATTCTTATTATAATTACAATTTTAGTTGGTTATTTAATAATAAATTTATTTTTCAATAAATATATTAATCGATTTTTATTAGAAGGACAAATAATTGAATTAATTTGAACTATTTTACCAGCAATTACTTTAATTTTTATTGCTTTACCATCATTACGATTATTATATTTATTAGATGAATTAAATAATCCCCTAATTACCTTAAAATCAATTGGCCATCAATGATATTGAAGTTATGAATATTCAGATTTTCATAATATTGAATTTGATTCATATATAATCCCCTCTAATGAAATAAATTCAAATAGATTTCGATTATTAGATGTTGATAATCGAATTGTTTTACCTATAAATAACCAAATTCGAATTATAGTTACAGCTACAGATGTTATTCATTCTTGAACTATTCCATCATTAGGTGTAAAAGTAGACGCTAACCCAGGACGACTTAATCAAACTAATTTTTTCATTAATCGTCCTGGAATTTTTTATGGTCAATGTTCAGAAATTTGTGGTGCTAATCATAGATTTATACCTATTGTAATTGAAAGAATTTCAATTAAAAATTTTATTAATTGAATTAATAATTATTCTTCATTAGATGACTGAAAGCAAGTACTGGTCTCTTAAATTCCACAAATAATACCAATTAATTGATTAATTTCATTTATTTTTTTTATTATAATTTATTTAATTTTTAATATTATAAACTATTATATTTATAATAATAAAAATATAAATAAAAATAATAATTTTAAAAATAAAATCAAAAATTTCAATTGAAMATGATAAATGATAAGCAATTTATTTTCAATTTTTGACCCCTCTACTAATTTATTTAATATTCCATTTAATTGAATTAGAACAATCTTAGGAATTATATTTATCCCTTATTCATTTTGATTAATCCCTAATCGACATTTTTTTTTATGAAATTTTATTTTATTAAAATTACATAATGAATTTAAAACATTATTAAAAAATAATTATTTTCAAGGATCAACTTTTATTTTTATTTCCATATTTACTTTTATTTTATTTAATAACTTTTTAGGATTATTTCCTTATATTTTCACAAGAACTAGTCACTTAACATTATCATTATCAATTTCTTTACCTTTATGATTAAGATTTATAATTTATGGTTGATTAAATAATTCTCAACATATATTTATTCACATAATTCCTCAAGGAACACCTTCTATCTTAATACCATTTATAGTATTAATTGAAACTATTAGAAATATTATTCGACCTGGAACTTTAGCTGTGCGATTAACAGCTAATATAATTGCTGGACATTTATTAATAACTCTTCTTAGAAATAATGGATGTAATATAAGATCATATTTTATTATTATTCTTGTTATAATTCAAATTCTATTATTAATTTTAGAATCAGCAGTTGCGGTTATTCAATCTTATGTAATTGCAATTTTAAGTACATTATATTCTAGTGAAGTAAATTAAATGAAAAATTTTAATCATCCATTTCATTTAGTAGATTATAGTCCTTGACCTTTAACTGGAGCTATTGGAGTCATAGTTTTAGTTACTGGAATAGTAAAATGATTTCATAATTTTAACATAAATTTATTAATTTTAGGATATTTAATTGTTATTTTAACAATATTTCAATGATGACGAGATGTATGTCGAGAAGGAACACTTCAAGGTAAACATACTATATTAGTAACAAAAGGACTTCGATGAGGTATAATTTTATTTATTGTATCTGAAATTTTTTTTTTTGTATCTTTTTTTTGAGCCTTTTTCCACAGTAGTCTTGCCCCTAATATTGAAATTGGTGCAATTTGACCCCCTTCTAGAATTATTCCATTTAATCCATTTCAAATTCCTTTATTAAATACTATTATTTTAATTAGATCAGGAGTATCAGTAACATGAGCTCATCATGCTATTATAGAAAATAACAACTCTCAAATAACTCAAGGTTTATTTATTACAATTATATTAGGAATTTATTTTACCATCTTACAAGCTTATGAATACTTTGAAGCTCCATTTACTATTGCTGATAGAATTTATGGGTCAACATTCTTTATAGCAACAGGATTTCATGGAATTCATGTTATTGTTGGAACATTATTTTTATTAATTTGTTTAATTCGACATCTTAATAATCATTTCTCAAGAAATCATCATTTTGGATTTGAAGCAGCAGCATGATATTGACATTTCGTAGACGTAGTTTGATTATTCCTTTATATTTCTATTTATTGATGAGGAAATTAAATATTAAATATTTTTATGATTATTATAATTATTTCTAATATTATAATATTTTTATCTATTATTATTTCTAAAAAAACTTATATAKATCGAGAAAAATGTTCACCATTTGAATGTGGATTTGACCCTAAATCTTCAGCTCGAATTCCTTTTTCTTTACATTTTTTTCTTATTACTGTAATTTTTTTAATCTTTGATGTAGAAATTGCTCTTATTTTTCCTATTATTCCATTATTTAAATTAGTAAATTTTTTCCTATGAACAAAAATTAGATTTTTTTTTATCTTAATTTTACTAATTGGTTTATACCATGAATGAAATCAAAATATATTAAATTGAACAAATTTAAGTATTAAACAATATCATAAATAAAATAATTACTATTCATATAACAAATCTAAATAAATAAATCTTAAAATTATTTATTTGATAAATATTATAAAATACAGAATTTTTTTTTATAATATATATTATCCCAAATCCTCTATAAATTTCTCTTCAACCTAAATCAATATTTTTTACTAAATTTTGTCTAAATTTAAGAAAATAATAATTTAAACCATAAGTAGATAAATTAGGTATAAATCATATTATACCTAAAAAATTTCTTAAATTATAAGTTATAATAAATTTATTCACTGAATAAATATTCATATTTCTAACTAAATAACCAAAAACACCTCCAATTAATCTAACATAAATTACTATTATTTTTATATTAAAAGGTAAATAAATTATATAAGGATAAGAAAAAATTATTCAATTTAAAAAACTTCCTCTAACCACTCTTATAAATAATAAAACAAATATTCTTTTTAATATAACATAATCCTCATCATATAAATTATAAATTCTCATTAAATTATAATCATTAATTATTAAATATATAACTAAACGAAATCTATAAAATATTGTTAATCCTGTCGATAAATAAAATAAAAAAAAAATTCTTAAATTAAATATTCTAAAACTAACTATTTCTAAAACTAAATCCTTAGAATAAAATCCTGCTAAAAAAGGAATTCCACATAAAGCTATATTAGAAATATTCATACATAATGTAGTTAAAGGAATATATAAAGAAATTCCCCCTATAAATCGAATATCTTGTATATCATTTATTAAATGAATAATTACACCAGCACATATAAATAATAAAGCTTTAAATATTGCATGAGTTAATAAATGAAAAAAAGCCAAATCAGGTATTCCTATTCTTAAAATTCTTATTATTAAACCTAATTGTCTTAAAGTAGATAAAGCAATAATTTTTTTTAAATCAAATTCATAATTAGCAGAAATACCCGCTATAAATATAGTTAATCCAGATAATAATAATAATAATTTTAAAAAAAAAGTATCTAATAATAATACATTAAATCGAATTAATAAATAAACTCCAGCTGTTACTAAAGTTGATGAATGGACTAAAGCTGAAACAGGGGTTGGAGCAGCCATAGCTGCAGGTAATCAAGATCTAAAAGGAATTTGAGCTCTTTTAGTTATAGCTGCCATAATAATTATTCTTCTCACAAATTTTATTTGTCAATCATTATTTATAAACTCTAAATAAAAAATATAATTTCATCTACCATAATTTAATATTCAAGAAATCACTATTAAAATAAGAACATCTCCAATACGATTAGATAAAGCAGTTAATATTCCAGCATTATAAGATTTTAAATTTTGATAATAAATTACTAAACAATAAGATACTAAACCTAACCCATCTCAACCTAGTAAAATTCTAATAATATTAGGACTAATAATTAATAATATTATAGAAAAAACAAATAATAAAACTAAAATAATAAATCGTATTAAATTTAATTCAGAACTTATATATCTTTTTCTATAATAAATAACAACAGAAGAAATTAAAAATACAAATATTATAAATAATAAAGATATTCAATCTAATAAAATAGATATTACAATTCTAATTGAATTAAAAGAAATAATTTCCCATTCTAGTAAAACAACTAATTTATTTATAATAAAATATATTATAAAAATAAATTTGACACCACAAATCAATATTTTTATTAAATTATTTAAATAAAATCAAATTATTCTATAATCAATTTTTATAATTAAAATATTTAAAGGCAATCAATGTAAAATTAATATTAAATATTCTCGAGAAACCCCCGTATAATATCTATAAACTCCTGAATAATAATTACCATGTTGAATAAATGAATATAAATATAATCTATAGCCAGCTCTAAAAAAAGAAATTATTATTAATATAAATATTGAAATTCAAGATCATCTTATTAATCTATTAATTAAACTAATTTCCCCTATTAAATTTAAACTAGGAGGAGCAGCTATATTAGAAGATATTAATAAAAATCATCACAATCTTATTGAAGGTATAAAATTTATTATACCCTTATTAATATATAAACTTCGTCTATGTAATCGCTCATATCTAATATTAGCTAAACAAAATATTCCTGAAGAACATAATCCATGTCCAATTATTAAAATATAAGAACCAATAAACCCTCAATAATTTATAACTATAATACCTCTAATTACAATTCTCATATGAGCTACTGAAGAATAAGCAATTAAAGACTTAATATCAATTTGAGAAAAACATTTTAAGCTAATATAAAACCCCCCAATTAATCTAATTACAATTCAAATATAATTTAATTTCATATTAATTTCTTGTAAAAAAATTATCAAACGTAATAAACCATATCCCCCTAATTTTAACATAATACCCGCTAAAATTATAGAACCAGATACTGGCGCTTCTACATGAGCTTTTGGCAATCATAAATGAACAAAATATATAGGTATTTTTACTAAAAAAGCTATAATTATACTAAAATATAACATATAAATATTCAAATTTATAAATTTTAAAAAATAAATTATTATACTTTGTATTTCATTATATAAATAAAAAATCCCTATTAATAAAGGTAAAGATACAAATAAAGTATAAAATAATAAATATATCCCTGCTTGAATACGTTCAGGTTGATACCCCCAACCAATAATTAATATTAAAGTAGGAATTAATCTACCTTCAAAAAATAAATAAAATAAAAACATATTTACTACACTAAAAGTTAAATATAATATMWTTAWYWAAAAAATAATATTAAATAAAAAAAAATTTAAATAAAAATTTATYTTATATAAATTTTCTCTTGCCATAATTATCAAAACTGAAATTCAAATTCTTAGTATAATTAACCCATAAGATATAATATCACAAGATAATATATATCTAAAATTACAAAATAAATTTAATCTTATACCTAAATTTATAAACAAAAACATTAATAAAAATAATATTATTTGAACCATTCAAAATATATTTTTTATAAAACATATAGGAATTATAAAAATTAATATAAATAAAAATTTTATCATTTATAATAAATTAAATCTTTGAAAATAATCATTCCCATGAGTACGAATTATAGAAACTAAGATTGATAAACCTAAAGCCCCCTCACAAACTGAAAAAACTAAAAATACTATTAATATATATATATCATAATCAATTATTATTAAATAAACTAATATAAAAAAAAAAATTCTTAATACTATAAATTCTAAACTTAATAAAACAATTAATAAATGTTTATATTTAGAAATAAAAATAAAATTACCAATAATAAATATTAAAATAAAAATAAACCATATATAATTTTTTCCCTTTTATTAATTATAATCTCAATTTATATATATATATTAAATAACCCTCTTTCCATAGGATTAATAATTTTATTCCAAACATTATTATCTTGTTTATTATCTGGAATATTAATTAAAACTTATTGATTTTCTTATATTTTATTTTTAACTTTTTTAGGAGGTTTATTAGTATTATTTATTTATGTTTCAAGAATTGCTTCAAATGAAATATTTAAACCAACATTTAATTTAAAAAAAATCAGCTTATTTTTATTAATGTTTTTAATTATAATTCAATTTATTTATTATAATAATATATATTGAATAAATTTATCATTTAACTCTGATATAAATAATTTTATAGAATTAAATTTTTTTTTTAATAATGAAAATAAAATTAATTTAAGAAAATTATATAATAATCAAACATTTTTAATTATAATAATATTAGTAATCTACTTATTTATTACTTTAATCGCAGTGGTAAAAATTACTAATATTTATTATGGTCCTTTACGATCTTCTATTCGAAAAACACACCCAATTTTAAAAATTATTAATGGTTCTTTAATTGATATACCAAGACCTTCAAATATTTCCTCTTGATGAAATTTTGGATCTTTATTAGGATTATGTTTAATTATTCAAATCTTAACAGGATTATTTTTAACTATATATTATACAGCTAATATCGAAATAGCATTTTATAGAGTAAATTACATTTGCCGAAATGTAAATTATGGTTGATTAATTCGAACACTTCATGCTAATGGAGCCTCATTTTTTTTCATTTGTGTATATATACATATTGGACGAGGAATTTATTATGAATCTTTTAATTTAAAATATACTTGAATAGTAGGAGTAATTATTTTATTTTTATTAATAGCAACAGCATTTATAGGATACGTTTTACCTTGAGGTCAAATATCATTTTGAGGGGCTACAGTTATTACAAACTTATTATCAGCTATTCCATCATTAGGTGTAAAAATTGTAACTTGAATTTGAGGGGGATTTGCAGTAGATAATGCTACATTAACTCGATTTTATACCTTTCACTTTCTTTTACCATTTATTATCTTAATAATAACTATAATTCACTTATTATTTCTCCATCAAACAGGATCAAATAACCCCTTAGGATTAAATAGTAATTTTGATAAAATTCCATTCCACCCATTTTTTGTATTTAAAGATTTAATTGGATTTATTATTTTATTATTTTTCTTAACTATTTTAACTTTAACTAACCCATATTTATTAGGAGACCCTGATAATTTTATTCCAGCAAATCCTTTAGTAACTCCAATTCATATTCAACCAGAATGATATTTCTTATTTGCTTACGCAATTTTACGATCAATTCCTAATAAATTAGGAGGAGTAATTGCACTCGTTATATCTATTCTTATTTTAATTATTTTACCATTTACTTTTAATAAAAAAATTCAAGGTATTCAATTTTATCCTATTAATCAATTATTATTTTGATCTATAATTACTATTATTATCTTACTAACTTGAATTGGAGCACGTCCAGTAGAAACCCCATATATTATTACTGGACAATTATTAACTATTATATATTTTTCTTATTTTATTATTAATCCTTTAATCAGAAAATATTGAGATAATTTAATTTTTAATTAATTAAATTAAAAAAACTTTAAATCCTAAAAAAAATAATAAAAAATTCAATGAAACAGGTAAATATCTTTTTCAAGATAAATATATTAATTTATCATAACGATAACGAGGTAAAGTACCTCGCACTCAAACAAATAAAAAAGAAATTAAACTTAACTTTAAATAAAAAAAAATTCTTAAATTAAATCCCCCTAAATAAATTAAAGTAAACAATAAACTTATAAATAAAATTCTAGAATATTCAGCTAAAAAAATTAAAACAAATCCCCCACTTCTATATTCCACATTAAATCCAGAAACTAATTCTCTTTCACCTTCAGCAAAATCAAATGGAGTACGATTAGTTTCAGCTAATCTTGAACTTATTCAACATAATCCTAAAGGAAATATTAATACAATAAATCAAATTATATTTTGATATAAACTAAATATTAATAAATTAAAATCTATAATTATTACAATTCTAGATATTAAAATTAAAGCTAAACTAACTTCATAAGAAATAGTTTGAGCAACAGCACGTAACCCCCCTAATAATGCATAATTAGAATTAGAAGATCAACCAGAAACTATAACTGTATAAACCCCTAATCTAGTACAACATAAAAAAAATAAAATACCTAAATTAAATCTAACTAAATTAAAATAATATGGAATTAATATTCAAATTATTAAACATAAAATAAATCTTAATACTGGAGAAAAATAATAACAAATATAATTAGAAAAATTAGGATAAGTTTGTTCTTTAGTAAATAATTTAATACCATCTGAAAAAGGTTGTAAAATTCCTATAAATCCTACTTTATTTGGACCTTTACGAATTTGAATATAACCTAAAACCTTACGTTCTAATAAAGTTAAATAAGCAACACCAATTAAAACCCCAATAATTAAAACTAATAATCCAATTATAATATTTTATTTTTTAGAACACTTATCTCTATTTCATCTAATACATGATTTGGCTGTTGAATTGGATTAGAAATTAATCTTTTAAGATTTATCCCCCTAATTTCTAATTCAAATAATTTATTAACATCAGAAGCCTCATTAAAATATTTCTTAACTCAAACTATTGCTTCTATTAATTTTTTATTTACAATTTTAATTATATTAATTATAATAAAAAATTTCGAAATAAATAATTTTAATAAATTCTTCTATATTAATAAAAATAGGAAGAACTCCATTCCATTTTTGATTCCCTAATATTATTGAAGGATTATCATGATTTAATAGATTTATTTTAATAACTTGACAAAAAATTACCCCTATAATTCTTCTTTCCTATTGTTTTAATAAAAATTTTATTATTATCATTATTATTTTTAACATTATTATCGGAGCTATTGGAGGATTAAATCAAACTTCTCTACGAAAATTAATAGCTTTTTCTTCAATTAATAATTTAGGATGAATAATAAGTGCAATTATAATCAGTCAAACTTTATGAATTTTTTATTTTTTATTATATTCTTTTATAATTACAATTATATGTTTTTTATTCCATATTTTAAATATATATTTTATTAATCAATTATTTATTAATAATATAAATTTTTTAATTAAAATTAATTTATTAATTAATTTTCTTTCTCTTGGGGGTTTACCACCATTCATTGGATTTTTTCCTAAATGAATTATTATTAATTTTTTAATTAATAATAATATATATATTTTATTATATTCGAATTACTTATTCTGCTTTTATATTTAACTATTTAAAAATAAAATGATTTAAAATTTTTATTAAAAATAATTTTTTATTAATTTTTTCTCATWTATTTCTATAACAGGAATAATCTTAAGAACATTTTTTTTTTATTAA
>13-KR149448_Hass
CGAAAATGACTTTATTCAACAAATCATAAAGATATTGGAACATTATATTTTATTTTTGGAATTTGAGCTGGAATAGTAGGAACTTCTTTAAGTTTATTAATTCGAGCAGAATTAGGTAATCCTGGGTCTTTAATTGGAGATGATCAAATTTATAATACTATTGTTACAGCTCATGCTTTTATTATAATTTTTTTTATAGTTATACCTATTATAATTGGTGGATTTGGTAATTGACTTGTACCTTTAATATTAGGGGCCCCTGATATAGCTTTCCCCCGAATAAATAATATAAGTTTTTGATTACTTCCCCCCTCTTTAACTTTACTTATTTCAAGAAGAATTGTAGAAAATGGAGCAGGAACAGGATGAACAGTTTATCCCCCACTTTCATCTAATATTGCACATGGAGGAAGATCAGTAGATTTAGCTATTTTTTCCTTACATTTAGCTGGAATTTCATCTATTTTAGGAGCAATTAATTTTATTACAACTATTATTAATATAAAATTAAATAATTTATCTTTTGATCAAATACCTTTATTTATTTGAGCTGTAGGAATTACTGCATTTTTATTATTATTATCTTTACCAGTTTTAGCTGGAGCTATTACTATACTTTTAACAGATCGAAATCTTAACACATCTTTTTTTGACCCTGCTGGAGGAGGAGATCCTATTTTATACCAACATTTATTTTGATTTTTTGGTCATCCAGAAGTATATATTTTAATTTTACCAGGATTTGGTATAATTTCACATATTATTTCCCAAGAAAGAGGTAAAAAAGAAACATTTGGTTGTTTAGGAATAATTTATGCTATATTAGCTATTGGTTTATTAGGATTTATTGTTTGAGCTCATCATATATTTACAGTAGGTATAGATATTGATACTCGAGCTTATTTTACATCAGCAACTATAATTATTGCAGTTCCAACTGGAATTAAAATTTTTAGTTGATTAGCTACTTTTCATGGAACTCAAATTAATTACTCCCCATCTATTTTATGAAGTTTAGGATTTGTATTTTTATTTACTGTTGGGGGGTTAACAGGAGTAATTTTATCTAATTCTTCTATTGATATTACATTACATGATACATATTATGTAGTAGCTCATTTTCATTATGTATTATCTATAGGAGCAGTATTTGCCATTTTAGGGGGATTTATTCATTGATACCCTTTATTTACTGGATTATCCTTAAACCCTTATTTATTAAAAATTCAATTTTTTACAATATTTATTGGAGTGAATCTAACTTTCTTCCCCCAACATTTCTTAGGATTAGCTGGAATACCTCGACGATATTCTGATTATCCAGATTCTTACATTTCTTGAAATATTATTTCATCTTTAGGATCTTATATTTCTTTAGTAGCTATTATATTAATATTAATTATTATTTGAGAATCTTTAATTAATCAACGAATTGCTTTATTTACTTTAAATTTATCATCCTCAATTGAATGATATCAAAATTTACCACCAGCAGAACATTCATATAATGAATTACCTATTTTAAGTAATTTCTAAATGGCAACATGATCAAATTTTAATTTACAAAATGGAGCATCCCCTTTAATAGAACAAATTATTTTCTTTCACGATCATACTTTAATTATCCTTATTATAATTACAATTTTAGTTGGTTATTTAATAACAAATTTATTTTTTAATAAATATATTAATCGATTTCTATTAGAAGGACAAATAATTGAATTAATTTGAACTATTTTACCAGCAATTACCTTAATTTTTATTGCTTTACCATCACTACGATTATTATATTTATTAGATGAATTAAATAATCCTTTAATTACTTTAAAATCAATTGGCCATCAATGATATTGAAGTTATGAATATTCAGATTTTCATAATATCGAATTTGATTCATATATAATCCCCTCTAATGAAATAAATTCAAATAGATTCCGGTTATTAGATGTCGATAATCGAATTGTTTTACCTATAAATAATCAAATTCGAATTATAGTAACAGCAACAGATGTAATTCACTCTTGAACTATCCCATCATTAGGGGTAAAGGTAGATGCAAATCCTGGACGACTTAATCAAACTAACTTTTTTATTAATCGACCTGGAATTTTCTACGGTCAATGTTCAGAAATTTGTGGAGCTAATCATAGATTTATACCTATTGTAATTGAAAGAATTTCAATTAAAAATTTCATTAATTGAATTAATAATTATTCTTCATTAGATGACTGAAAGCAAGTACTGGTCTCTTAAATCCCACAAATAATACCAATTAATTGATTAATTTCATTTATTTTTTTTATTATAATTTATTTAATTTTTAATATTATAAATTATTATATTTACAATAATAAAAATATAAATAAAAATAATAATTTTAAAAATAAAACTAAAAATTTCAATTGAAAATGATAAATGATAAGTAATTTATTTTCAATTTTTGACCCCTCTACTAATTTATTTAATATTCCTTTTAATTGACTTAGAACAATCTTAGGGATTATATTTATTCCATATTCATTTTGATTAATTCCTAATCGACATTTTTTCCTATGAAATTTTATTTTATTAAAACTACATAATGAATTTAAAACATTATTAAAAAATAATTATTTTCAAGGATCAACTTTTATTTTTATTTCTATATTTACTTTTATTTTATTTAATAATTTTTTAGGATTATTTCCTTATATTTTTACAAGAACTAGTCATTTAACATTATCATTATCAATTTCCTTACCTTTATGGTTAAGATTTATAATTTATGGTTGATTAAATAATTCTCAACACATATTTATTCATATAATTCCCCAAGGAACACCTTCTATTTTAATACCATTTATAGTATTAATTGAAACTATTAGAAACATTATTCGACCTGGAACTTTAGCTGTACGACTAACAGCTAATATAATTGCTGGCCATTTATTAATAACTCTTCTAAGAAATAATGGATGTAACATAAGATCATATTTCATTATAATTCTTATTTTAATTCAAATTTTATTATTAATTTTAGAATCGGCAGTTGCGGTTATTCAATCTTATGTAATTGCAATTTTAAGTACATTATATTCTAGTGAAGTAAATTAAATGAAAAATTTTAATCACCCATTTCACTTAGTAGATTATAGACCTTGACCTTTAACTGGAGCTATTGGAGTTATAGTTTTAGTTACTGGAATAGTAAAATGATTCCATAATTTTAATATAAATTTATTAATTTTAGGATATTTAATTGTTATTTTAACAATATTTCAATGATGACGAGATGTATGTCGAGAAGGAACACTTCAAGGTAAACATACTATATTAGTAACAAAAGGACTTCGATGAGGTATAATTTTATTTATTGTCTCTGAAATTTTTTTTTTCGTATCTTTTTTTTGAGCTTTTTTTCATAGAAGTCTTGCCCCTAATATTGAAATTGGAGCAATTTGACCGCCTTCAAGTATTACTCCTTTTAATCCATTTCAAATTCCTTTATTAAATACTATTATTTTAATTAGATCAGGAGTATCAGTAACATGAGCACATCATGCTATTATAGAAAATAATAATTCTCAAATAACTCAAGGTTTATTTATTACAATTATTTTAGGAATTTATTTTACTATTTTACAAGCTTATGAATATTTTGAAGCCCCATTTACTATTGCCGATAGAATTTATGGATCAACATTTTTTATAGCAACAGGATTTCATGGACTTCATGTTATTATTGGAACTTTATTTTTATTAATTTGTTTAATTCGACATATTAATAATCATTTTTCAAGTAATCATCATTTTGGCTTTGAAGCAGCAGCATGATATTGACATTTTGTAGACGTAGTTTGATTATTCCTTTACATTTCTATTTATTGATGAGGAAATTAAATATTAAATATTTTTATAATTATCATATTAATTTCTAATATTATAATATTTTTATCTATTATTATCTCTAAAAAAACTTATATAGATCGTGAAAAATGCTCACCATTTGAATGTGGATTTGATCCTAAATCATCTGCTCGAATCCCTTTTTCTTTACATTTTTTTCTTATTACTGTAATTTTCTTAATTTTTGATGTAGAAATTGCTCTTATTTTTCCAATTATTCCCTTATTCAAATTAGTAAATTTTTTTTTATGAACAAAAATTAGATTTTTTTTTATCTTAATTTTATTAATTGGTTTATACCATGAATGAAATCAAAATATATTAAATTGAACAAATTTAAATATTAAATAATATTATAAATAAAATAATTACTATTCAAATAACAAATCTAAATAAATAAATTTTAAAATTATTTATTTGATAAATATTATAAAACACAGAATTTTTTTTTATAATTAATATTATACCAAACCCTCTATAAATTTCTCTTCAACCTAAATCAATATTTTTAACTAAATTTTGTCTAAATTTTAAAAAATAATAATTTAAACCATAAGTAGATAAATTAGGTATAAATCACATTACCCCTAAAAAATTTCTTAAATTATAAGTTATAATAAATTTATTTACTGAATAAATATTTATATTTCTAACTAAATAACCAAATACACCTCCAATTAATCTAACATAAATTACTATTATTTTTATATTAAAAGGTAAATAAATTATATAAGGATAAGGAAAAATTATTCAATTTAAAAAACTTCCTCTAACTACTCTTATAAATAATAAAATAAATATTCTTTTTAATATAGTATAATCTTCATCATATAAATTATAAATTCTTATCAAATTATAATCATTAATTATTAAATATATTACTAAACGAAATCTATAAAATATCGTCAATCCTGTTGATAAATAAAATAAAAAAAAAATTCTTAAATTAAATGTTCTAAAACTAACTATTTCTAAAACTAAATCCTTAGAATAAAATCCAGCTAAAAAGGGAATCCCACATAAAGCTATATTAGAAATATTTAAACATAATGTAGTTAAAGGAACATAAAATGAAATTCCCCCTATAAATCGAATATCCTGCATATCATTTATTAAATGAATAATTACACCCGCACATATAAATAATAAAGCTTTAAATATTGCATGAGTTAATAAATGAAAAAAAGCTAAATCAGGTATTCCTATTCTCAAAATTCTTATTATTAACCCTAATTGTCTTAAAGTAGATAAAGCAATAATTTTTTTTAAATCAAATTCATAATTAGCAGAAATTCCAGCTATAAATATAGTTAACCCAGATAATAACAATAATAATTTTAAAAAAAAAGTATCTAATAATAATAAATTAAATCGAATTAATAAATAAACCCCAGCAGTAACTAAAGTTGATGAATGGACCAAAGCTGAAACAGGAGTTGGAGCTGCTATTGCCGCAGGTAATCAAGATCTAAAAGGAATTTGAGCTCTTTTAGTTATAGCTGCTATAATAATTATCCCTCTTACAAACTTTATTTGTCAATCATTATTTATAAATTCTAAATAAAAAATATAATTTCAACTACCATAATTTAATATTCAAGAAATTACTATTAAAATAAGAACATCCCCAATACGATTAGATAAAGCAGTTAACATACCAGCATTATAAGATTTTAAATTTTGATAATAAATTACTAAACAATAAGATACTAAACCTAATCCATCTCAACCTAATAAAATTCTAATAATATTAGGACTAATAATTAATAATATTATAGAAAAAACAAATAATAAAACTAAAATAATAAATCGTATTAAATTTAATTCTGAACTTATATATCTTTTTCTATAATAAATAACTACAGAAGAAATTAAAAATACAAATATTATAAATAATAAAGATATTCAATCTAATAAAATAGATATTACCACTCTAATTGAATTAAAAGAAATAATTTCTCATTCTAATAAAATAACTAATTTATTTATAATAAAATAAATTATAAAAATAAATTTGACACCACAAATCAATATTTTTATTAAATTATTTAAATAAAATCAAATTATTCTATAATCAATTTTTATAATTAAAATATTTAAAGGTAATCAATGTAAAATTAATATTAAATATTCACGAGAAACTCCCATATAATATCTATAAATTCCTGAATAATACTTACCATGTTGAATAAATGAATATAAATATAATCTATAACCAGCTCTAAAAAAAGAAATTATTATTAATATAAATATTGAAATTCAAGATCATCTTATTAATCTATTAATTAAACTAATTTCCCCTATTAAATTTAAACTAGGAGGAGCAGCTATATTAGAAGATATTAATAAAAATCACCATAATCTTATTGAAGGTATAAAATTTATTATACCCTTATTAATATATAAACTTCGTCTATGTAAACGCTCATAACTAATGTTAGCTAAACAAAATATTCCTGAAGAACATAATCCATGACCAATCATTAAAATATAAGAACCAATAAACCCTCAATAATTTATAACTATAATACCTCTAATTACAATTCTTATATGAGCTACAGAAGAATAAGCAATTAAAGATTTAATATCAATTTGAGAAAAACATTTTAAACTAATATAAAATCCCCCAATTAATCTAATTACAATTCAAATATAATTTAATTTTAAATTAATTTCTTGAAGAAAAATTATTAAACGTAATAAACCATAACCCCCTAATTTTAATATAATCCCTGCTAAAATTATAGAACCAGAAACTGGCGCTTCTACATGAGCTTTTGGTAACCACAAGTGAACAAAATATATAGGTATTTTAACTAAAAAAGCTATAATCATACTAAAATATAATATATAAATCTTTAAATTTATAAATTTTAAAAAATAAATCATTATACTTTGTATTTCATTATATAAATAAAAAATTCCTATTAATAAAGGTAAAGATACAAATAAAGTATAAAATAATAAATATATTCCAGCCTGAATACGTTCAGGCTGATAACCTCAACCAATAATTAATATCAAAGTAGGAATTAATCTCCCCTCAAAAAATAAATAAAATAAAAATATATTTATTGTTCTAAAAGTTAAATATAATATAATTAATAAAAAAATAATATTAAATAAAAAAAAATTTAAATAAAAATTTATTTTATATAAATTTTCTCTTGCCATAATTATTAAAACTGAAATTCAAATTCTTAACATAATTAAACCATAAGATAAAATATCACAAGATAATATATATCTAAAATTACAAAATAAATTTAATCTTATACCTAAATTTATAAATAAAAATATTAATAAAAATAATATTATTTGAACCATTCAAAATATATTTTTTATAAAACATATAGGAATTATAAAAATTAATATAAATAAAAATTTTATCATTTATAATAAATTAAATCTTTGAAAATAATCATTACCATGAGTACGAATTATAGAAACTAAAATTGATAATCCTAAAGCCCCCTCACAAACTGAAAAAACTAAAAATACTATTAATATATATATATCATAATCAATTATTATTAAATAAACTAATATAAAAAAAAAAATTCTTAATACTATAAACTCTAAACTCAATAAAACAATCAATAAATGTTTATATTTAGAAATAAAAATAAAATTACCAACAATAAATATTAAAATAAAAATAAATCATATATAATTTTTTCTATTTTATTAATTATAATTTCAATTTATATGTATATATTAAATAACCCTCTTTCTATAGGATTAATAATTTTATTACAAACATTATTATCTTGCTTAATAACTGGAATATTAATTAAAACATATTGATTTTCTTATATTTTATTTTTAACTTTTTTAGGAGGTTTATTAGTGTTATTTATCTATGTTTCAAGAATTGCTTCAAATGAAATATTTAAACCAACTCTTAATTTAAAAAAAGTTAGTTTATTTTTAATTATATTTTTAATTATAATTCAATTCATTTATTATAATAATATATATTGAATAAATTTATCTTCTAATTCTGATATAAATAATTTCTTAGAATTAACTTTTTTTTTTAATAATGAAAATAAAATTAATTTAAGAAAATTATATAATAATCAAACATTTTTAATTATAATAATATTAGTAATTTATTTATTTATTACCTTAATTGCAGTAGTAAAAATTACTAACATTTATTATGGTCCTTTACGATCTTCCATTCGAAAAACACATCCTATTTTAAAAATTATTAATGGTTCTTTAATTGATATACCAAGACCTTCTAATATTTCTTCTTGATGAAATTTTGGATCTTTATTAGGTTTATGTCTAATTATTCAAATTTTAACAGGACTATTTTTAACTATATATTATACTGCTAATATTGAAATAGCATTTTATAGAGTTAATTACATTTGTCGAAATGTAAATTATGGTTGACTAATTCGTACTCTTCATGCTAATGGAGCTTCATTTTTTTTTATTTGTATTTATATACATATTGGACGAGGAATTTATTATGAATCATTTAATTTAAAATATACTTGAACAGTAGGAGTAATTATTTTATTTCTATTAATAGCAACAGCATTTATAGGTTATGTTTTACCTTGAGGTCAAATATCTTTTTGAGGAGCTACTGTTATTACAAATTTATTATCAGCTATCCCATCATTAGGTGTAAAAATTGTAACTTGAATTTGAGGGGGATTCGCAGTAGATAACGCAACATTAACTCGATTTTATACTTTTCATTTTCTTTTACCATTTATTATTTTAATAATAACTATAATTCATTTATTATTTCTTCACCAAACAGGATCAAATAACCCCTTAGGTTTAAATAGAAATTTAGATAAAATCCCTTTTCATCCATTTTTTGTATTTAAAGACTTAATTGGATTTATTATTTTATTATTTTTATTAACTATTTTAACTTTAACTAACCCATATTTATTAGGAGATCCAGATAATTTTATTCCAGCAAATCCATTAGTAACTCCTGTTCACATTCAACCAGAATGATATTTTTTATTTGCTTATGCAATTTTACGATCAATTCCAAATAAATTAGGAGGAGTAATTGCATTAGTTATATCAATTCTTATTTTAATTATTTTACCTTTTACATTTAATAAAAAAATTCAAGGTATTCAATTTTACCCTATCAATCAATTATTATTTTGATCAATAATTACTATTATTATTTTATTAACTTGAATTGGAGCCCGACCAGTAGAAGACCCATATATTATTGTTGGACAATTATTAACTATCATATATTTTTCTTATTTTATTATTAACCCTTTAATTGGAAAATACTGAGATAATTTAATTTTTAATTAATTAAATTAAAAAAACCTTAAACCCTAAAAAAAATAATAAAAAATTTAATGAAACAGGTAAATATCTCTTTCAAGATAAATATATTAATTTATCATAACGATAACGAGGTAAAGTACCCCGAACTCAAACAAATAAAAAAGAAATTAAACTTAATTTTAAATAAAAAAAAATTCTTAAGTTAAAACCTCCTAAATAAATTAAAGTAAATAATAAACTTATAAATAAAATTCTAGAATATTCAGCTAAAAAAATTAAAACAAAACCCCCACTTCTATATTCTACATTAAATCCAGAAACTAATTCTCTTTCACCCTCAGCAAAATCAAATGGAGTTCGGTTAGTTTCAGCTAATCTTGATCTTATTCAACACAAACCTAAAGGAAATATTAAAAAAATAAATCAAATTATACTTTGATATAAACTAAATATTAATAAATTAAAATCTATAATTATTACAATTCTAGATATTAAAATTAAAGCTAATCTAACTTCATAAGAAATAGTTTGAGCTACAGCACGTAATCCTCCTAATAAAGCATAATTAGAATTAGAAGATCAACCAGAAACTATAACTGTATAAACCCCTAATCTGGTACAAGATAAAAAAAATAAAATTCCTAAATTAAATCTAACTAAATTAAAATAATAAGGAATTAATATTCAAATTATTAAACATAAAATAAATCTTAAAACAGGAGAAAAATAATAACAAATATAATTAGAAAAATTAGGATAAGTTTGTTCTTTAGTAAATAATTTAATACCATCAGAAAAAGGCTGTAAAATTCCTATAAACCCTACTTTATTAGGACCTTTACGAATTTGAATATAACCTAAAACCTTCCGTTCTAGTAAAGTTAAATAAGCAACACCAATTAAAACTCCCACAATTAAAATTAATAATCCAATTATAATATTTTATTTTTTAGAACCTTTATCTCTATCTCATCTAATACATGATTTGGGTGCTGAATCGGATTAGAAATTAATCTTTTAAGATTTATCCCCCTCATTTCTAATTCAAATAATTTATTAGCATCAGAAGCTTCATTAAAATATTTTCTAACTCAAACTATTGCTTCTATTAATTTTTTATTTACAATTTTAATAATATTAATTTTAATAAAAAATTTTGAAATAAATAATTATAATAAATTCTTCCATATTAATAAAAATAGGAAGAACCCCCTTTCATTTTTGATTTCCTAATATTATTGAAGGATTATCATGATTTAATAGATTTATTTTAATAACTTGACAAAAAATTACCCCTATAATTCTTCTTTCTTATTGTTTTAATAAAAATTTTATTATTATTATTATTATTTTTAATATTATTATTGGGGCTATTGGAGGATTAAATCAAACTTCTTTACGAAAATTAATAGCTTTTTCTTCAATTAATAATTTAGGATGAATAATAAGTGCAATTATAATTAGTCAAACTTTATGAATATTTTACTTTTTTTTATACTCTTTCATAATTACAATTATATGTTTTTTATTTCATATATTAAATATATATTTTATTAATCAATTATTTATTAATAATATAAATTTTTTAATTAAAATTAATTTATTAATTAACTTCCTTTCTCTTGGAGGATTACCCCCATTTATTGGATTTTTCCCTAAATGAATTATTATTAATTTTTTAATTAATAATAATATATATATTTTATTATATTCGAATCACTTATTCTGCTTTTATATTTAATTATTTAAAAATAAAATGATTTAAAATTTTTATTAAAAATAATTATTTATTAATTTTTTCTCTTTTATTTCTATAATAGGAATAATTTTAAGAACATTTTTTTTTTATTAA
>14-Hass_343
CGAAAATGACTTTATTCAACAAATCATAAAGATATTGGAACATTATATTTTATTTTTGGAATTTGAGCTGGAATAGTAGGAACTTCTTTAAGTTTATTAATTCGAGCAGAATTAGGTAATCCTGGGTCTTTAATTGGAGATGATCAAATTTATAATACTATTGTTACAGCTCATGCTTTTATTATAATTTTTTTTATAGTTATACCTATTATAATTGGTGGATTTGGTAATTGACTTGTACCTTTAATATTAGGGGCCCCTGATATAGCTTTCCCCCGAATAAATAATATAAGTTTTTGATTACTTCCCCCCTCTTTAACTTTACTTATTTCAAGAAGAATTGTAGAAAATGGAGCAGGAACAGGATGAACAGTTTATCCCCCACTTTCATCTAATATTGCACATGGAGGAAGATCAGTAGATTTAGCTATTTTTTCCTTACATTTAGCTGGAATTTCATCTATTTTAGGAGCAATTAATTTTATTACAACTATTATTAATATAAAATTAAATAATTTATCTTTTGATCAAATACCTTTATTTATTTGAGCTGTAGGAATTACTGCATTTTTATTATTATTATCTTTACCAGTTTTAGCTGGAGCTATTACTATACTTTTAACAGATCGAAATCTTAACACATCTTTTTTTGACCCTGCTGGAGGAGGAGATCCTATTTTATACCAACATTTATTTTGATTTTTTGGTCATCCAGAAGTATATATTTTAATTTTACCAGGATTTGGTATAATTTCACATATTATTTCCCAAGAAAGAGGTAAAAAAGAAACATTTGGTTGTTTAGGAATAATTTATGCTATATTAGCTATTGGTTTATTAGGATTTATTGTTTGAGCTCATCATATATTTACAGTAGGTATAGATATTGATACTCGAGCTTATTTTACATCAGCAACTATAATTATTGCAGTTCCAACTGGAATTAAAATTTTTAGTTGATTAGCTACTTTTCATGGAACTCAAATTAATTACTCCCCATCTATTTTATGAAGTTTAGGATTTGTATTTTTATTTACTGTTGGGGGGTTAACAGGAGTAATTTTATCTAATTCTTCTATTGATATTACATTACATGATACATATTATGTAGTAGCTCATTTTCATTATGTATTATCTATAGGAGCAGTATTTGCCATTTTAGGGGGATTTATTCATTGATACCCTTTATTTACTGGATTATCCTTAAACCCTTATTTATTAAAAATTCAATTTTTTACAATATTTATTGGAGTGAATCTAACTTTCTTCCCCCAACATTTCTTAGGATTAGCTGGAATACCTCGACGATATTCTGATTATCCAGATTCTTACATTTCTTGAAATATTATTTCATCTTTAGGATCTTATATTTCTTTAGTAGCTATTATATTAATATTAATTATTATTTGAGAATCTTTAATTAATCAACGAATTGCTTTATTTACTTTAAATTTATCATCCTCAATTGAATGATATCAAAATTTACCGCCAGCAGAACATTCATATAATGAATTACCTATTTTAAGTAATTTCTAAATGGCAACATGATCAAATTTTAATTTACAAAATGGAGCATCCCCTTTAATAGAACAAATTATTTTCTTTCACGATCATACTTTAATTATCCTTATTATAATTACAATTTTAGTTGGTTATTTAATAACAAATTTATTTTTTAATAAATATATTAATCGATTTCTATTAGAAGGACAAATAATTGAATTAATTTGAACTATTTTACCAGCAATTACCTTAATTTTTATTGCTTTACCATCACTACGATTATTATATTTATTAGATGAATTAAATAATCCTTTAATTACTTTAAAATCAATTGGCCATCAATGATATTGAAGTTATGAATATTCAGATTTTCATAATATCGAATTTGATTCATATATAATCCCCTCTAATGAAATAAATTCAAATAGATTCCGGTTATTAGATGTCGATAATCGAATTGTTTTACCTATAAATAATCAAATTCGAATTATAGTAACAGCAACAGATGTAATTCACTCTTGAACTATCCCATCATTAGGGGTAAAGGTAGATGCAAATCCTGGACGACTTAATCAAACTAACTTTTTTATTAATCGACCTGGAATTTTCTACGGTCAATGTTCAGAAATTTGTGGAGCTAATCATAGATTTATACCTATTGTAATTGAAAGAATTTCAATTAAAAATTTCATTAATTGAATTAATAATTATTCTTCATTAGATGACTGAAAGCAAGTACTGGTCTCTTAAATCCCACAAATAATACCAATTAATTGATTAATTTCATTTATTTTTTTTATTATAATTTATTTAATTTTTAATATTATAAATTATTATATTTACAATAATAAAAATATAAATAAAAATAATAATTTTAAAAATAAAACTAAAAATTTCAATTGAAAATGATAAATGATAAGTAATTTATTTTCAATTTTTGACCCCTCTACTAATTTATTTAATATTCCTTTTAATTGACTTAGAACAATCTTAGGGATTATATTTATTCCATATTCATTTTGATTAATTCCTAATCGACATTTTTTCCTATGAAATTTTATTTTATTAAAACTACATAATGAATTTAAAACATTATTAAAAAATAATTATTTTCAAGGATCAACTTTTATTTTTATTTCTATATTTACTTTTATTTTATTTAATAATTTTTTAGGATTATTTCCTTATATTTTTACAAGAACTAGTCATTTAACATTATCATTATCAATTTCCTTACCTTTATGGTTAAGATTTATAATTTATGGTTGATTAAATAATTCTCAACACATATTTATTCATATAATTCCCCAAGGAACACCTTCTATTTTAATACCATTTATAGTATTAATTGAAACTATTAGAAACATTATTCGACCTGGAACTTTAGCTGTACGACTAACAGCTAATATAATTGCTGGCCATTTATTAATAACTCTTCTAAGAAATAATGGATGTAACATAAGATCATATTTCATTATAATTCTTATTTTAATTCAAATTTTATTATTAATTTTAGAATCGGCAGTTGCGGTTATTCAATCTTATGTAATTGCAATTTTAAGTACATTATATTCTAGTGAAGTAAATTAAATGAAAAATTTTAATCACCCATTTCACTTAGTAGATTATAGACCTTGACCTTTAACTGGAGCTATTGGAGTTATAGTTTTAGTTACTGGAATAGTAAAATGATTCCATAATTTTAATATAAATTTATTAATTTTAGGATATTTAATTGTTATTTTAACAATATTTCAATGATGACGAGATGTATGTCGAGAAGGAACACTTCAAGGTAAACATACTATATTAGTAACAAAAGGACTTCGATGAGGTATAATTTTATTTATTGTCTCTGAAATTTTTTTTTTCGTATCTTTTTTTTGAGCTTTTTTTCATAGAAGTCTTGCCCCTAATATTGAAATTGGAGCAATTTGACCACCTTCAAGTATTACTCCTTTTAATCCATTTCAAATTCCTTTATTAAATACTATTATTTTAATTAGATCAGGAGTATCAGTAACATGAGCACATCATGCTATTATAGAAAATAATAATTCTCAAATAACTCAAGGTTTATTTATTACAATTATTTTAGGAATTTATTTTACTATTTTACAAGCTTATGAATATTTTGAAGCCCCATTTACTATTGCCGATAGAATTTATGGATCAACATTTTTTATAGCAACAGGATTTCATGGACTTCATGTTATTATTGGAACTTTATTTTTATTAATTTGTTTAATTCGACATATTAATAATCATTTTTCAAGTAATCATCATTTTGGCTTTGAAGCAGCAGCATGATATTGACATTTTGTAGACGTAGTTTGATTATTCCTTTACATTTCTATTTATTGATGAGGAAATTAAATATTAAATATTTTTATAATTATCATATTAATTTCTAATATTATAATATTTTTATCTATTATTATCTCTAAAAAAACTTATATAGATCGTGAAAAATGCTCACCATTTGAATGTGGATTTGATCCTAAATCATCTGCTCGAATCCCTTTTTCTTTACATTTTTTTCTTATTACTGTAATTTTCTTAATTTTTGATGTAGAAATTGCTCTTATTTTTCCAATTATTCCCTTATTCAAATTAGTAAATTTTTTTTTATGAACAAAAATTAGATTTTTTTTTATCTTAATTTTATTAATTGGTTTATATCATGAATGAAATCAAAATATATTAAATTGAACAAATTTAAATATTAAATAATATTATAAATAAAATAATTACTATTCAAATAACAAATCTAAATAAATAAATTTTAAAATTATTTATTTGATAAATATTATAAAACACAGAATTTTTTTTTATAATTAATATTATACCAAACCCTCTATAAATTTCTCTTCAACCTAAATCAATATTTTTAACTAAATTTTGTCTAAATTTTAAAAAATAATAATTTAAACCATAAGTAGATAAATTAGGTATAAATCACATTACCCCTAAAAAATTTCTTAAATTATAAGTTATAATAAATTTATTTACTGAATAAATATTTATATTTCTAACTAAATAACCAAATACACCTCCAATTAATCTAACATAAATTACTATTATTTTTATATTAAAAGGTAAATAAATTATATAAGGATAAGGAAAAATTATTCAATTTAAAAAACTTCCTCTAACTACTCTTATAAATAATAAAATAAATATTCTTTTTAATATAGTATAATCTTCATCATATAAATTATAAATTCTTATCAAATTATAATCATTAATTATTAAATATATTACTAAACGAAATCTATAAAATATCGTCAATCCTGTTGATAAATAAAATAAAAAAAAAATTCTTAAATTAAATGTTCTAAAACTAACTATTTCTAAAACTAAATCCTTAGAATAAAATCCAGCTAAAAAGGGAATCCCACATAAAGCTATATTAGAAATATTTAAACATAATGTAGTTAAAGGAACATAAAATGAAATTCCCCCTATAAATCGAATATCCTGCATATCATTTATTAAATGAATAATTACACCCGCACATATAAATAATAAAGCTTTAAATATTGCATGAGTTAATAAATGAAAAAAAGCTAAATCAGGTATTCCTATTCTCAAAATTCTTATTATTAACCCTAATTGTCTTAAAGTAGATAAAGCAATAATTTTTTTTAAATCAAATTCATAATTAGCAGAAATTCCAGCTATAAATATAGTTAACCCAGATAATAACAATAATAATTTTAAAAAAAAAGTATCTAATAATAATAAATTAAATCGAATTAATAAATAAACCCCAGCAGTAACTAAAGTTGATGAATGGACCAAAGCTGAAACAGGAGTTGGAGCTGCTATTGCCGCAGGTAGTCAAGATCTAAAAGGAATTTGAGCTCTTTTAGTTATAGCTGCTATAATAATTATCCCTCTTACAAACTTTATTTGTCAATCATTATTTATAAATTCTAAATAAAAAATATAATTTCAACTACCATAATTTAATATTCAAGAAATTACTATTAAAATAAGAACATCCCCAATACGATTAGATAAAGCAGTTAACATACCAGCATTATAAGATTTTAAATTTTGATAATAAATTACTAAACAATAAGATACTAAACCTAATCCATCTCAACCTAATAAAATTCTAATAATATTAGGACTAATAATTAATAATATTATAGAAAAAACAAATAATAAAACTAAAATAATAAATCGTATTAAATTTAATTCTGAACTTATATATCTTTTTCTATAATAAATAACTACAGAAGAAATTAAAAATACAAATATTATAAATAATAAAGATATTCAATCTAATAAAATAGATATTACCACTCTAATTGAATTAAAAGAAATAATTTCTCATTCTAATAAAATAACTAATTTATTTATAATAAAATAAATTATAAAAATAAATTTGACACCACAAATCAATATTTTTATTAAATTATTTAAATAAAATCAAATTATTCTATAATCAATTTTTATAATTAAAATATTTAAAGGTAATCAATGTAAAATTAATATTAAATATTCACGAGAAACTCCCATATAATATCTATAAATTCCTGAATAATACTTACCATGTTGAATAAATGAATATAAATATAATCTATAACCAGCTCTAAAAAAAGAAATTATTATTAATATAAATATTGAAATTCAAGATCATCTTATTAATCTATTAATTAAACTAATTTCCCCTATTAAATTTAAACTAGGAGGAGCAGCTATATTAGAAGATATTAATAAAAATCACCATAATCTTATTGAAGGTATAAAATTTATTATACCCTTATTAATATATAAACTTCGTCTATGTAAACGCTCATAACTAATGTTAGCTAAACAAAATATTCCTGAAGAACATAATCCATGACCAATCATTAAAATATAAGAACCAATAAACCCTCAATAATTTATAACTATAATACCTCTAATTACAATTCTTATATGAGCTACAGAAGAATAAGCAATTAAAGATTTAATATCAATTTGAGAAAAACATTTTAAACTAATATAAAATCCCCCAATTAATCTAATTACAATTCAAATATAATTTAATTTTAAATTAATTTCTTGAAGAAAAATTATTAAACGTAATAAACCATAACCCCCTAATTTTAATATAATCCCTGCTAAAATTATAGAACCAGAAACTGGCGCTTCTACATGAGCTTTTGGTAACCACAAGTGAACAAAATATATAGGTATTTTAACTAAAAAAGCTATAATCATACTAAAATATAATATATAAATCTTTAAATTTATAAATTTTAAAAAATAAATCATTATACTTTGTATTTCATTATATAAATAAAAAATTCCTATTAATAAAGGTAAAGATACAAATAAAGTATAAAATAATAAATATATTCCAGCCTGAATACGTTCAGGCTGATAACCTCAACCAATAATTAATATCAAAGTAGGAATTAATCTCCCCTCAAAAAATAAATAAAATAAAAATATATTTATTGTTCTAAAAGTTAAATATAATATAATTAATAAAAAAATAATATTAAATAAAAAAAAATTTAAATAAAAATTTATTTTATATAAATTTTCTCTTGCCATAATTATTAAAACTGAAATTCAAATTCTTAACATAATTAAACCATAAGATAAAATATCACAAGATAATATATATCTAAAATTACAAAATAAATTTAATCTTATACCTAAATTTATAAATAAAAATATTAATAAAAATAATATTATTTGAACCATTCAAAATATATTTTTTATAAAACATATAGGAATTATAAAAATTAATATAAATAAAAATTTTATCATTTATAATAAATTAAATCTTTGAAAATAATCATTACCATGAGTACGAATTATAGAAACTAAAATTGATAATCCTAAAGCCCCCTCACAAACTGAAAAAACTAAAAATACTATTAATATATATATATCATAATCAATTATTATTAAATAAACTAATATAAAAAAAAAAATTCTTAATACTATAAACTCTAAACTCAATAAAACAATCAATAAATGTTTATATTTAGAAATAAAAATAAAATTACCAACAATAAATATTAAAATAAAAATAAATCATATATAATTTTTTCTATTTTATTAATTATAATTTCAATTTATATGTATATATTAAATAACCCTCTTTCTATAGGATTAATAATTTTATTACAAACATTATTATCTTGCTTAATAACTGGAATATTAATTAAAACATATTGATTTTCTTATATTTTATTTTTAACTTTTTTAGGAGGTTTATTAGTGTTATTTATCTATGTTTCAAGAATTGCTTCAAATGAAATATTTAAACCAACTCTTAATTTAAAAAAAGTTAGTTTATTTTTAATTATATTTTTAATTATAATTCAATTCATTTATTATAATAATATATATTGAATAAATTTATCTTCTAATTCTGATATAAATAATTTCTTAGAATTAACTTTTTTTTTTAATAATGAAAATAAAATTAATTTAAGAAAATTATATAATAATCAAACATTTTTAATTATAATAATATTAGTAATTTATTTATTTATTACCTTAATTGCAGTAGTAAAAATTACTAACATTTATTATGGTCCTTTACGATCTTCCATTCGAAAAACACATCCTATTTTAAAAATTATTAATGGTTCTTTAATTGATATACCAAGACCTTCTAATATTTCTTCTTGATGAAATTTTGGATCTTTATTAGGTTTATGTCTAATTATTCAAATTTTAACAGGACTATTTTTAACTATATATTATACTGCTAATATTGAAATAGCATTTTATAGAGTAAATTACATTTGTCGAAATGTAAATTATGGTTGACTAATTCGTACTCTTCATGCTAATGGAGCTTCATTTTTTTTTATTTGTATTTATATACATATTGGACGAGGAATTTATTATGAATCATTTAATTTAAAATATACTTGAACAGTAGGAGTAATTATTTTATTTTTATTAATAGCAACTGCATTTATAGGTTATGTTTTACCTTGAGGTCAAATATCTTTTTGAGGAGCTACTGTTATTACAAATTTATTATCAGCTATTCCATCATTAGGGGTAAAAATTGTAACTTGAATTTGAGGGGGATTTGCGGTAGATAATGCAACATTAACTCGATTTTATACTTTCCATTTTCTTTTACCATTTATTATTTTAATAATAACTATAATCCACTTATTATTTCTCCATCAAACAGGATCAAATAATCCTTTAGGATTAAATAGAAATTTAGATAAAATCCCTTTTCATCCATTTTTTACATTTAAAGATCTAATTGGATTTATTATTTTATTATTCTTATTAACTATTTTAACCTTAACTAATCCATATTTACTAGGAGATCCTGATAACTTTATTCCAGCAAATCCTTTAGTTACACCAGTTCATATTCAACCAGAATGATATTTTTTATTTGCTTATGCAATTTTACGATCAATTCCTAATAAATTAGGAGGAGTAATTGCATTAATTATATCAATCCTTATTTTAATTATTTTACCTTTTACATTTAATAAAAAAATTCAAGGTATTCAATTTTATCCTATTAATCAATTATTATTTTGATCAATAATTACTATTATTATTTTATTAACTTGAATTGGAGCTCGACCAGTAGAAAATCCATATATTATTACTGGACAATTATTAACTATTATATATTTTTCTTATTTTATTATTAATCCTTTAATTAGAAAATATTGAGATAACTTAATTTTTAATTAATTATATTAATAAAATCTTAAACCCTAAAAAAAATAATAAAAAATTTAATGAAACAGGTAAATATCTTTTTCAAGATAAATATATTAATTTATCATAACGATAACGAGGTAAAGTACCTCGTACTCAAATAAATAAAAAAGAAATTAAACTTAACTTTAAATAAAAAAAGATTCTTAAATTAAAACCCCCTAAATAAATTAAAGTAAATAATAAACTTATAAATAAAATTCTAGAATACTCAGCCAAAAAAATTAAAACAAATCCCCCTCTTCTATATTCTACATTAAACCCAGAAACTAATTCTCTTTCACCTTCTGCAAAATCAAAAGGTGTACGATTAGTTTCAGCTAATATTGATCTTATTCAACATAAACCTAAAGGAAATATTAATACAATAAATCAAATTATACTTTGATATAAACTAAATATTAATAAATTAAAATCTATAATTATTACAATCCCAGACATCAAAATTAAAGCTAAACTAACTTCATAAGAAATAGTCTGAGCCACAGCACGTAACCCCCCTAATAAAGCATAATTAGAATTAGAGGATCAACCAGAAACTATAACTGTATAAACCCCTAATCTAGTACAACACAAAAAAAATAAAATACCTAAATTAAATCTAACTAAATTAAAATAATAAGGAATTAATATTCAAATTATTAAACATAAAATAAATCTTAATACTGGAGAAAAATAATAACAAATATAATTAGAAAAATTAGGATAAGTTTGTTCTTTAGTAAATAATTTAATACCATCAGAAAAAGGTTGTAAAATTCCTATAAATCCTACTTTATTAGGTCCTTTACGAATTTGAATATAACCTAAAACTTTCCGTTCTAATAAAGTTAAATAAGCAACACCAATTAAAACCCCTACAATTAAAATTAATAATCCAATCATAATATTTTATTTTTTAGAACCTTTATCTCTATCTCATCTAATACATGATTTGGGTGCTGAATCGGATTAGAAATTAATCTTTTAAGATTTATCCCCCTCATTTCTAATTCAAATAATTTATTAGCATCAGAAGCTTCATTAAAATATTTTCTAACTCAAACTATTGCTTCTATTAATTTTTTATTTACAATTTTAATAATATTAATTTTAATAAAAAATTTTGAAATAAATAATTATAATAAATTCTTCCATATTAATAAAAATAGGAAGAACCCCCTTTCATTTTTGATTTCCTAATATTATTGAAGGATTATCATGATTTAATAGATTTATTTTAATAACTTGACAAAAAATTACCCCTATAATTCTTCTTTCTTATTGTTTTAATAAAAATTTTATTATTATTATTATTATTTTTAATATTATTATTGGGGCTATTGGAGGATTAAATCAAACTTCTTTACGAAAATTAATAGCTTTTTCTTCAATTAATAATTTAGGATGAATAATAAGTGCAATTATAATTAGTCAAACTTTATGAATATTTTACTTTTTTTTATACTCTTTCATAATTACAATTATATGTTTTTTATTTCATATATTAAATATATATTTTATTAATCAATTATTTATTAATAATATAAATTTTTTAATTAAAATTAATTTATTAATTAACTTCCTTTCTCTTGGAGGATTACCCCCATTTATTGGATTTTTCCCTAAATGAATTATTATTAATTTTTTAATTAATAATAATATATATATTTTATTATATTCGAATCACTTATTCTGCTTTTATATTTAATTATTTAAAAATAAAATGATTTAAAATTTTTATTAAAAATAATTATTTATTAATTTTTTCTCTTTTATTTCTATAATAGGAATAATTTTAAGAACATTTTTTTTTTATTAA
>15-Hass_OP
CGAAAATGACTTTATTCAACAAATCATAAAGATATTGGAACATTATATTTTATTTTTGGAATTTGAGCTGGAATAGTAGGAACTTCTTTAAGTTTATTAATTCGAGCAGAATTAGGTAATCCTGGGTCTTTAATTGGAGATGATCAAATTTATAATACTATTGTTACAGCTCATGCTTTTATTATAATTTTTTTTATAGTTATACCTATTATAATTGGTGGATTTGGTAATTGACTTGTACCTTTAATATTAGGGGCCCCTGATATAGCTTTCCCCCGAATAAATAATATAAGTTTTTGATTACTTCCCCCCTCTTTAACTTTACTTATTTCAAGAAGAATTGTAGAAAATGGAGCAGGAACAGGATGAACAGTTTATCCCCCACTTTCATCTAATATTGCACATGGAGGAAGATCAGTAGATTTAGCTATTTTTTCCTTACATTTAGCTGGAATTTCATCTATTTTAGGAGCAATTAATTTTATTACAACTATTATTAATATAAAATTAAATAATTTATCTTTTGATCAAATACCTTTATTTATTTGAGCTGTAGGAATTACTGCATTTTTATTATTATTATCTTTACCAGTTTTAGCTGGAGCTATTACTATACTTTTAACAGATCGAAATCTTAACACATCTTTTTTTGACCCTGCTGGAGGAGGAGATCCTATTTTATACCAACATTTATTTTGATTTTTTGGTCATCCAGAAGTATATATTTTAATTTTACCAGGATTTGGTATAATTTCACATATTATTTCCCAAGAAAGAGGTAAAAAAGAAACATTTGGTTGTTTAGGAATAATTTATGCTATATTAGCTATTGGTTTATTAGGATTTATTGTTTGAGCTCATCATATATTTACAGTAGGTATAGATATTGATACTCGAGCTTATTTTACATCAGCAACTATAATTATTGCAGTTCCAACTGGAATTAAAATTTTTAGTTGATTAGCTACTTTTCATGGAACTCAAATTAATTACTCCCCATCTATTTTATGAAGTTTAGGATTTGTATTTTTATTTACTGTTGGGGGGTTAACAGGAGTAATTTTATCTAATTCTTCTATTGATATTACATTACATGATACATATTATGTAGTAGCTCATTTTCATTATGTATTATCTATAGGAGCAGTATTTGCCATTTTAGGGGGATTTATTCATTGATACCCTTTATTTACTGGATTATCCTTAAACCCTTATTTATTAAAAATTCAATTTTTTACAATATTTATTGGAGTGAATCTAACTTTCTTCCCCCAACATTTCTTAGGATTAGCTGGAATACCTCGACGATATTCTGATTATCCAGATTCTTACATTTCTTGAAATATTATTTCATCTTTAGGATCTTATATTTCTTTAGTAGCTATTATATTAATATTAATTATTATTTGAGAATCTTTAATTAATCAACGAATTGCTTTATTTACTTTAAATTTATCATCCTCAATTGAATGATATCAAAATTTACCACCAGCAGAACATTCATATAATGAATTACCTATTTTAAGTAATTTCTAAATGGCAACATGATCAAATTTTAATTTACAAAATGGAGCATCCCCTTTAATAGAACAAATTATTTTCTTTCATGATCATACTTTAATTATCCTTATTATAATTACAATTTTAGTTGGTTATTTAATAACAAATTTATTTTTTAATAAATATATTAATCGATTTCTATTAGAAGGACAAATAATTGAATTAATTTGAACTATTTTACCAGCAATTACCTTAATTTTTATTGCTTTACCATCACTACGATTATTATATTTATTAGATGAATTAAATAATCCTTTAATTACTCTAAAATCAATTGGCCATCAATGATATTGAAGTTATGAATATTCAGATTTTCATAATATCGAATTTGATTCATATATAATCCCCTCTAATGAAATAAATTCAAATAGATTCCGGTTATTAGATGTTGATAATCGAATTGTTTTACCTATAAATAATCAAATTCGAATTATAGTAACAGCAACAGATGTAATTCACTCTTGAACTATCCCATCATTAGGGGTAAAGGTAGATGCAAATCCTGGACGACTTAATCAAACTAACTTTTTTATTAATCGACCTGGAATTTTCTACGGTCAATGTTCAGAAATTTGTGGAGCTAATCATAGATTTATACCTATTGTAATTGAAAGAATTTCAATTAAAAATTTCATTAATTGAATTAATAATTATTCTTCATTAGATGACTGAAAGCAAGTACTGGTCTCTTAAATCCCACAAATAATACCAATTAATTGATTAATTTCATTTATTTTTTTTATTATAATTTATTTAATTTTTAATATTATAAATTATTATATTTACAATAATAAAAATATAAATAAAAATAATAATTTTAAAAATAAAACTAAAAATTTCAATTGAAAATGATAAATGATAAGTAATTTATTTTCAATTTTTGACCCCTCTACTAATTTATTTAATATTCCTTTTAATTGACTTAGAACAATCTTAGGGATTATATTTATTCCATATTCATTTTGATTAATTCCTAATCGACATTTTTTCCTATGAAATTTTATTTTATTAAAACTACATAATGAATTTAAAACATTATTAAAAAATAATTATTTTCAAGGATCAACTTTTATTTTTATTTCTATATTTACTTTTATTTTATTTAATAATTTTTTAGGATTATTTCCTTATATTTTTACAAGAACTAGTCATTTAACATTATCATTATCAATTTCCTTACCTTTATGGTTAAGATTTATAATTTATGGTTGATTAAATAATTCTCAACACATATTTATTCATATAATTCCCCAAGGAACACCTTCTATTTTAATACCATTTATAGTATTAATTGAAACTATTAGAAACATTATTCGACCTGGAACTTTAGCTGTACGACTAACAGCTAATATAATTGCTGGCCATTTATTAATAACTCTTCTAAGAAATAATGGATGTAACATAAGATCATATTTCATTATAATTCTTATTTTAATTCAAATTTTATTATTAATTTTAGAATCGGCAGTTGCGGTTATTCAATCTTATGTAATTGCAATTTTAAGTACATTATATTCTAGTGAAGTAAATTAAATGAAAAATTTTAATCACCCATTTCACTTAGTAGATTATAGACCTTGACCTTTAACTGGAGCTATTGGAGTTATAGTTTTAGTTACTGGAATAGTAAAATGATTCCATAATTTTAATATAAATTTATTAATTTTAGGATATTTAATTGTTATTTTAACAATATTTCAATGATGACGAGATGTATGTCGAGAAGGAACACTTCAAGGTAAACATACTATATTAGTAACAAAAGGACTTCGATGAGGTATAATTTTATTTATTGTCTCTGAAATTTTTTTTTTCGTATCTTTTTTTTGAGCTTTTTTTCATAGAAGTCTTGCCCCTAATATTGAAATTGGAGCAATTTGACCACCTTCAAGTATTACTCCTTTTAATCCATTTCAAATTCCTTTATTAAATACTATTATTTTAATTAGATCAGGAGTATCAGTAACATGAGCACATCATGCTATTATAGAAAATAATAATTCTCAAATAACTCAAGGTTTATTTATTACAATTATTTTAGGAATTTATTTTACTATTTTACAAGCTTATGAATATTTTGAAGCCCCATTTACTATTGCCGATAGAATTTATGGATCAACATTTTTTATAGCAACAGGATTTCATGGACTTCATGTTATTATTGGAACTTTATTTTTATTAATTTGTTTAATTCGACATATTAATAATCATTTTTCAAGTAATCATCATTTTGGCTTTGAAGCAGCAGCATGATATTGACATTTTGTAGACGTAGTTTGATTATTCCTTTACATTTCTATTTATTGATGAGGAAATTAAATATTAAATATTTTTATAATTATCATATTAATTTCTAATATTATAATATTTTTATCTATTATTATCTCTAAAAAAACTTATATAGATCGTGAAAAATGCTCACCATTTGAATGTGGATTTGATCCTAAATCATCTGCTCGAATCCCTTTTTCTTTACATTTTTTTCTTATTACTGTAATTTTCTTAATTTTTGATGTAGAAATTGCTCTTATTTTTCCAATTATTCCCTTATTCAAATTAGTAAATTTTTTTTTATGAACAAAAATTAGATTTTTTTTTATCTTAATTTTATTAATTGGTTTATATCATGAATGAAATCAAAATATATTAAATTGAACAAATTTAAATATTAAATAATATTATAAATAAAATAATTACTATTCAAATAACAAATCTAAATAAATAAATTTTAAAATTATTTATTTGATAAATATTATAAAACACAGAATTTTTTTTTATAATTAATATTATACCAAACCCTCTATAAATTTCTCTTCAACCTAAATCAATATTTTTAACTAAATTTTGTCTAAATTTTAAAAAATAATAATTTAAACCATAAGTAGATAAATTAGGTATAAATCACATTACCCCTAAAAAATTTCTTAAATTATAAGTTATAATAAATTTATTTACTGAATAAATATTTATATTTCTAACTAAATAACCAAATACACCTCCAATTAATCTAACATAAATTACTATTATTTTTATATTAAAAGGTAAATAAATTATATAAGGATAAGGAAAAATTATTCAATTTAAAAAACTTCCTCTAACTACTCTTATAAATAATAAAATAAATATTCTTTTTAATATAGTATAATCTTCATCATATAAATTATAAATTCTTATCAAATTATAATCATTAATTATTAAATATATTACTAAACGAAATCTATAAAATATCGTCAATCCTGTTGATAAATAAAATAAAAAAAAAATTCTTAAATTAAATGTTCTAAAACTAACTATTTCTAAAACTAAATCCTTAGAATAAAATCCAGCTAAAAAGGGAATCCCACATAAAGCTATATTAGAAATATTTAAACATAATGTAGTTAAAGGAACATAAAATGAAATTCCCCCTATAAATCGAATATCCTGCATATCATTTATTAAATGAATAATTACACCCGCACATATAAATAATAAAGCTTTAAATATTGCATGAGTTAATAAATGAAAAAAAGCTAAATCAGGTATTCCTATTCTCAAAATTCTTATTATTAACCCTAATTGTCTTAAAGTAGATAAAGCAATAATTTTTTTTAAATCAAATTCATAATTAGCAGAAATTCCAGCTATAAATATAGTTAACCCAGATAATAACAATAATAATTTTAAAAAAAAAGTATCTAATAATAATAAATTAAATCGAATTAATAAATAAACCCCAGCAGTAACTAAAGTTGATGAATGGACCAAAGCTGAAACAGGAGTTGGAGCTGCTATTGCTGCAGGTAATCAAGATCTAAAAGGAATTTGAGCTCTTTTAGTTATAGCTGCTATAATAATTATCCCTCTTACAAACTTTATTTGTCAATCATTATTTATAAATTCTAAATAAAAAATATAATTTCAACTACCATAATTTAATATTCAAGAAATTACTATTAAAATAAGAACATCCCCAATACGATTAGATAAAGCAGTTAACATACCAGCATTATAAGATTTTAAATTTTGATAATAAATTACTAAACAATAAGATACTAAACCTAATCCATCTCAACCTAATAAAATTCTAATAATATTAGGACTAATAATTAATAATATTATAGAAAAAACAAATAATAAAACTAAAATAATAAATCGTATTAAATTTAATTCTGAACTTATATATCTTTTTCTATAATAAATAACTACAGAAGAAATTAAAAATACAAATATTATAAATAATAAAGATATTCAATCTAATAAAATAGATATTACCACTCTAATTGAATTAAAAGAAATAATTTCTCATTCTAATAAAATAACTAATTTATTTATAATAAAATAAATTATAAAAATAAATTTGACACCACAAATCAATATTTTTATTAAATTATTTAAATAAAATCAAATTATTCTATAATCAATTTTTATAATTAAAATATTTAAAGGTAATCAATGTAAAATTAATATTAAATATTCACGAGAAACTCCCATATAATATCTATAAATTCCTGAATAATACTTACCATGTTGAATAAATGAATATAAATATAATCTATAACCAGCTCTAAAAAAAGAAATTATTATTAATATAAATATTGAAATTCAAGATCATCTTATTAATCTATTAATTAAACTAATTTCCCCTATTAAATTTAAACTAGGAGGAGCAGCTATATTAGAAGATATTAATAAAAATCACCATAATCTTATTGAAGGTATAAAATTTATTATACCCTTATTAATATATAAACTTCGTCTATGTAAACGCTCATAACTAATGTTAGCTAAACAAAATATTCCTGAAGAACATAATCCATGACCAATCATTAAAATATAAGAACCAATAAACCCTCAATAATTTATAACTATAATACCTCTAATTACAATTCTTATATGAGCTACAGAAGAATAAGCAATTAAAGATTTAATATCAATTTGAGAAAAACATTTTAAACTAATATAAAATCCCCCAATTAATCTAATTACAATTCAAATATAATTTAATTTTAAATTAATTTCTTGAAGAAAAATTATTAAACGTAATAAACCATAACCCCCTAATTTTAATATAATCCCTGCTAAAATTATAGAACCAGAAACTGGCGCTTCTACATGAGCTTTTGGTAACCACAAGTGAACAAAATATATAGGTATTTTAACTAAAAAAGCTATAATCATACTAAAATATAATATATAAATCTTTAAATTTATAAATTTTAAAAAATAAATCATTATACTTTGTATTTCATTATATAAATAAAAAATTCCTATTAATAAAGGTAAAGATACAAATAAAGTATAAAATAATAAATATATTCCAGCCTGAATACGTTCAGGCTGATAACCTCAACCAATAATTAATATCAAAGTAGGAATTAATCTCCCTTCAAAAAATAAATAAAATAAAAATATATTTATTGTTCTAAAAGTTAAATATAATATAATTAATAAAAAAATAATATTAAATAAAAAAAAATTTAAATAAAAATTTATTTTATATAAATTTTCTCTTGCCATAATTATTAAAACTGAAATTCAAATTCTTAATATAATTAAACCATAAGATAAAATATCACAAGATAATATATATCTAAAATTACAAAATAAATTTAATCTTATACCTAAATTTATAAATAAAAATATTAATAAAAATAATATTATTTGAACCATTCAAAATATATTTTTTATAAAACATATAGGAATTATAAAAATTAATATAAATAAAAATTTTATCATTTATAATAAATTAAATCTTTGAAAATAATCATTACCATGAGTACGAATTATAGAAACTAAAATTGATAATCCTAAAGCCCCCTCACAAACTGAAAAAACTAAAAATACTATTAATATATATATATCATAATCAATTATTATTAAATAAACTAATATAAAAAAAAAAATTCTTAATACTATAAACTCTAAACTCAATAAAACAATCAATAAATGTTTATATTTAGAAATAAAAATAAAATTACCAACAATAAATATTAAAATAAAAATAAATCATATATAATTTTTTCTATTTTATTAATTATAATTTCAATTTATATGTATATATTAAATAACCCTCTTTCTATAGGATTAATAATTTTATTACAAACATTATTATCTTGCTTAATAACTGGAATATTAATTAAAACATATTGATTTTCTTATATTTTATTTTTAACTTTTTTAGGAGGTTTATTAGTATTATTTATCTATGTTTCAAGAATTGCTTCAAATGAAATATTTAAACCAACTCTTAATTTAAAAAAAGTTAGTTTATTTTTAATTATATTTTTAATTATAATTCAATTCATTTATTATAATAATATATATTGAATAAATTTATCTTCTAATTCTGATATAAATAATTTCTTAGAATTAACTTTTTTTTTTAATAATGAAAATAAAATTAATTTAAGAAAATTATATAATAATCAAACATTTTTAATTATAATAATATTAGTAATTTATTTATTTATTACCTTAATTGCAGTAGTAAAAATTACTAACATTTATTATGGTCCTTTACGATCTTCCATTCGAAAAACACATCCTATTTTAAAAATTATTAATGGTTCTTTAATTGATATACCAAGACCTTCTAATATTTCTTCTTGATGAAATTTTGGATCTTTATTAGGTTTATGTCTAATTATTCAAATTTTAACAGGACTATTTTTAACTATATATTATACTGCTAATATTGAAATAGCATTTTATAGAGTAAATTACATTTGTCGAAATGTAAATTATGGTTGACTAATTCGTACTCTTCATGCTAATGGAGCTTCATTTTTTTTTATTTGTATTTATATACATATTGGACGAGGAATTTATTATGAATCATTTAATTTAAAATATACTTGAACAGTAGGAGTAATTATTTTATTTTTATTAATAGCAACTGCATTTATAGGTTATGTTTTACCTTGAGGTCAAATATCTTTTTGAGGAGCTACTGTTATTACAAATTTATTATCAGCTATTCCATCATTAGGGGTAAAAATTGTAACTTGAATTTGAGGGGGATTTGCGGTAGATAATGCAACATTAACTCGATTTTATACTTTCCATTTTCTTTTACCATTTATTATTTTAATAATAACTATAATCCACTTATTATTTCTCCATCAAACAGGATCAAATAATCCTTTAGGATTAAATAGAAATTTAGATAAAATCCCTTTTCATCCATTTTTTACATTTAAAGATCTAATTGGATTTATTATTTTATTATTCTTATTAACTATTTTAACCTTAACTAATCCATATTTACTAGGAGATCCTGATAACTTTATTCCAGCAAATCCTTTAGTTACACCAGTTCATATTCAACCAGAATGATATTTTTTATTTGCTTATGCAATTTTACGATCAATTCCTAATAAATTAGGAGGAGTAATTGCATTAATTATATCAATCCTTATTTTAATTATTTTACCTTTTACATTTAATAAAAAAATTCAAGGTATTCAATTTTATCCTATTAATCAATTATTATTTTGATCAATAATTACTATTATTATTTTATTAACTTGAATTGGAGCTCGACCAGTAGAAAATCCATATATTATTACTGGACAATTATTAACTATTATATATTTTTCTTATTTTATTATTAATCCTTTAATTAGAAAATATTGAGATAACTTAATTTTTAATTAATTATATTAATAAAATCTTAAACCCTAAAAAAAATAATAAAAAATTTAATGAAACAGGTAAATATCTTTTTCAAGATAAATATATTAATTTATCATAACGATAACGAGGTAAAGTACCTCGTACTCAAATAAATAAAAAAGAAATTAAACTTAACTTTAAATAAAAAAAGATTCTTAAATTAAAACCCCCTAAATAAATTAAAGTAAATAATAAACTTATAAATAAAATTCTAGAATACTCAGCCAAAAAAATTAAAACAAATCCCCCTCTTCTATATTCTACATTAAACCCGGAAACTAATTCTCTTTCACCTTCTGCAAAATCAAAAGGTGTACGATTAGTTTCAGCTAATATTGATCTTATTCAGCATAAACCTAAAGGAAATATTAATACAATAAATCAAATTATACTTTGATATAAACTAAATATTAATAAATTAAAATCTATAATTATTACAATCCCAGACATCAAAATTAAAGCTAAACTAACTTCATAAGAAATAGTCTGAGCCACAGCACGTAACCCCCCTAATAAAGCATAATTAGAATTAGAGGATCAACCAGAAACTATAACTGTATAAACCCCTAATCTAGTACAACACAAAAAAAATAAAATACCTAAATTAAATCTAACTAAATTAAAATAATAAGGAATTAATATTCAAATTATTAAACATAAAATAAATCTTAATACTGGAGAAAAATAATAACAAATATAATTAGAAAAATTAGGATAAGTTTGTTCTTTAGTAAATAATTTAATACCATCAGAAAAAGGTTGTAAAATTCCTATAAATCCTACTTTATTAGGTCCTTTACGAATTTGAATATAACCTAAAACTTTCCGTTCTAATAAAGTTAAATAAGCAACACCAATTAAAACCCCTACAATTAAAATTAATAATCCAATCATAATATTTTATTTTTTAGAACCTTTATCTCTATCTCATCTAATACATGATTTGGGTGCTGAATCGGATTAGAAATTAATCTTTTAAGATTTATCCCCCTCATTTCTAATTCAAATAATTTATTAGCATCAGAAGCTTCATTAAAATATTTTCTAACTCAAACTATTGCTTCTATTAATTTTTTATTTACAATTTTAATAATATTAATTTTAATAAAAAATTTTGAAATAAATAATTATAATAAATTCTTCCATATTAATAAAAATAGGAAGAACCCCCTTTCATTTTTGATTTCCTAATATTATTGAAGGATTATCATGATTTAATAGATTTATTTTAATAACTTGACAAAAAATTACCCCTATAATTCTTCTTTCTTATTGTTTTAATAAAAATTTTATTATTATTATTATTATTTTTAATATTATTATTGGGGCTATTGGAGGATTAAATCAAACTTCTTTACGAAAATTAATAGCTTTTTCTTCAATTAATAATTTAGGATGAATAATAAGTGCAATTATAATTAGTCAAACTTTATGAATATTTTACTTTTTTTTATACTCTTTCATAATTACAATTATATGTTTTTTATTTCATATATTAAATATATATTTTATTAATCAATTATTTATTAATAATATAAATTTTTTAATTAAAATTAATTTATTAATTAACTTCCTTTCTCTTGGAGGATTACCCCCATTTATTGGATTTTTCCCTAAATGAATTATTATTAATTTTTTAATTAATAATAATATATATATTTTATTATATTCGAATCACTTATTCTGCTTTTATATTTAATTATTTAAAAATAAAATGATTTAAAATTTTTATTAAAAATAATTATTTATTAATTTTTTCTCTTTTATTTCTATAATAGGAATAATTTTAAGAACATTTTTTTTTTATTAA
>16_afra_run69
CGAAAATGACTTTATTCAACAAATCATAAAGATATTGGAACATTATATTTTATTTTTGGAATTTGAGCTGGAATAGTAGGAACTTCTTTAAGTTTATTAATTCGAGCAGAATTAGGTAATCCTGGGTCTTTAATTGGAGATGATCAAATTTATAATACTATTGTTACAGCTCATGCTTTTATTATAATTTTTTTTATAGTTATACCTATTATAATTGGTGGATTTGGTAATTGACTTGTACCTTTAATATTAGGGGCCCCTGATATAGCTTTCCCCCGAATAAATAATATAAGTTTTTGATTACTTCCCCCCTCTTTAACTTTACTTATTTCAAGAAGAATTGTAGAAAATGGAGCAGGAACAGGATGAACAGTTTATCCCCCACTTTCATCTAATATTGCACATGGAGGAAGATCAGTAGATTTAGCTATTTTTTCCTTACATTTAGCTGGAATTTCATCTATTTTAGGAGCAATTAATTTTATTACAACTATTATTAATATAAAATTAAATAATTTATCTTTTGATCAAATACCTTTATTTATTTGAGCTGTAGGAATTACTGCATTTTTATTATTATTATCTTTACCAGTTTTAGCTGGAGCTATTACTATACTTTTAACAGATCGAAATCTTAACACATCTTTTTTTGACCCTGCTGGAGGAGGAGATCCTATTTTATACCAACATTTATTTTGATTTTTTGGTCATCCAGAAGTATATATTTTAATTTTACCAGGATTTGGTATAATTTCACATATTATTTCCCAAGAAAGAGGTAAAAAAGAAACATTTGGTTGTTTAGGAATAATTTATGCTATATTAGCTATTGGTTTATTAGGATTTATTGTTTGAGCTCATCATATATTTACAGTAGGTATAGATATTGATACTCGAGCTTATTTTACATCAGCAACTATAATTATTGCAGTTCCAACTGGAATTAAAATTTTTAGTTGATTAGCTACTTTTCATGGAACTCAAATTAATTACTCCCCATCTATTTTATGAAGTTTAGGATTTGTATTTTTATTTACTGTTGGAGGGTTAACAGGAGTAATTTTATCTAATTCTTCTATTGATATTACATTACATGATACATATTATGTAGTAGCTCATTTTCATTATGTATTATCTATAGGAGCAGTATTTGCCATTTTAGGGGGATTTATTCATTGATACCCTTTATTTACTGGATTATCCTTAAACCCTTATTTATTAAAAATTCAATTTTTTACAATATTTATTGGAGTAAATCTAACTTTCTTCCCCCAACATTTTTTAGGATTAGCTGGAATACCTCGACGATATTCTGATTATCCAGATTCTTACATTTCTTGAAATATTATTTCATCTTTAGGATCTTATATTTCTTTAGTAGCTATTATATTAATATTAATTATTATTTGAGAATCTTTAATTAATCAACGAATTGCTTTATTTACTTTAAATTTATCATCCTCAATTGAATGATATCAAAATTTACCACCAGCAGAACATTCATATAATGAATTACCTATTTTAAGTAATTTCTAAATGGCAACATGATCAAATTTTAATTTACAAAATGGAGCATCCCCTTTAATAGAACAAATTATTTTCTTTCACGATCATACTTTAATTATTCTTATTATAATTACAATTTTAGTTGGTTATTTAATAACAAATTTATTTTTTAATAAATATATTAATCGATTTCTATTAGAAGGACAAATAATTGAATTAATTTGAACTATTTTACCAGCAATTACCTTAATTTTTATTGCTTTACCATCACTACGATTATTATATTTATTAGATGAATTAAATAATCCTTTAATTACTTTAAAATCAATTGGCCATCAATGATATTGAAGTTATGAATATTCAGATTTTCATAATATCGAATTTGATTCATATATAATCCCCTCTAATGAAATAAATTCAAATAGATTCCGGTTATTAGATGTCGATAATCGAATTGTTTTACCTATAAATAATCAAATTCGAATTATAGTAACAGCAACAGATGTAATTCACTCTTGAACTATCCCATCATTAGGGGTAAAAGTAGATGCAAATCCTGGACGACTTAATCAAACTAACTTTTTTATTAATCGACCTGGAATTTTCTACGGTCAATGTTCAGAAATTTGTGGGGCTAATCATAGATTTATACCTATTGTAATTGAAAGAATTTCAATTAAAAATTTCATTAATTGAATTAATAATTATTCTTCATTAGATGACTGAAAGCAAGTACTGGTCTCTTAAATCCCACAAATAATACCAATTAATTGATTAATTTCATTTATTTTTTTTATTATAATTTATTTAATTTTTAATATTATAAATTATTATATTTACAATAATAAAAATATAAATAAAAATAATAATTTTAAAAATAAAACTAAAAATTTCAATTGAAAATGATAAATGATAAGTAATTTATTTTCAATTTTTGACCCCTCTACTAATTTATTTAATATTCCTTTTAATTGACTTAGAACAATCTTAGGGATTATATTTATTCCATATTCATTTTGATTAATTCCTAATCGACATTTTTTCCTATGAAATTTTATTTTATTAAAACTACATAATGAATTTAAAACATTATTAAAAAATAATTATTTTCAAGGATCAACTTTTATTTTTATTTCTATATTTACTTTTATTTTATTTAATAATTTTTTAGGATTATTTCCTTATATTTTTACAAGAACTAGTCATTTAACATTATCATTATCAATTTCCTTACCTTTATGGTTAAGATTTATAATTTATGGTTGATTAAATAATTCTCAACACATATTTATTCATATAATTCCCCAAGGAACACCTTCTATTTTAATACCATTTATAGTATTAATTGAAACTATTAGAAACATTATTCGACCTGGAACTTTAGCTGTACGATTAACAGCTAATATAATTGCTGGCCATTTATTAATAACTCTTCTAAGAAATAATGGATGTAACATAAGATCATATTTCATTATAATTCTTATTTTAATTCAAATTTTATTATTAATTTTAGAATCAGCAGTTGCGGTTATTCAATCTTATGTAATTGCAATTTTAAGTACATTATATTCTAGTGAAGTAAATTAAATGAAAAATTTTAATCACCCATTTCATTTAGTAGATTATAGACCTTGACCTTTAACTGGAGCTATTGGGGTTATAGTTTTAGTTACTGGAATAGTAAAATGATTCCATAATTTTAATATAAATTTATTAATTTTAGGATATTTAATTGTTATTTTAACAATATTTCAATGATGACGAGATGTATGTCGAGAAGGAACACTTCAAGGTAAACATACTATATTAGTAACAAAAGGACTTCGATGAGGTATAATTTTATTTATTGTCTCTGAAATTTTTTTTTTCGTATCTTTTTTTTGAGCTTTTTTTCATAGAAGTCTTGCCCCTAATATTGAAATTGGAGCAATTTGACCACCTTCAAGTATTACTCCTTTTAATCCATTTCAAATTCCTTTATTAAATACTATTATTTTAATTAGATCAGGAGTATCAGTAACATGAGCACATCATGCTATTATAGAAAATAATAATTCTCAAATAACTCAAGGTTTATTTATTACAATTATTTTAGGAATTTATTTTACTATTTTACAAGCTTATGAATATTTTGAAGCCCCATTTACTATTGCCGATAGAATTTATGGGTCAACATTTTTTATAGCAACAGGATTTCATGGACTTCATGTTATTATTGGAACTTTATTTTTATTAATTTGTTTAATTCGACATATTAATAATCATTTTTCAAGTAATCATCATTTTGGCTTTGAAGCAGCAGCATGATATTGACATTTTGTAGACGTAGTTTGATTATTCCTTTACATTTCTATTTATTGATGAGGAAATTAAATATTAAATATTTTTATAATTATCATATTAATTTCTAATATTATAATATTTTTATCTATTATTATCTCTAAAAAAACTTATATAGATCGTGAAAAATGCTCACCATTTGAATGTGGATTTGATCCTAAATCATCTGCTCGAATCCCTTTTTCTTTACATTTTTTTCTTATTACTGTAATTTTCTTAATTTTTGATGTAGAAATTGCTCTTATTTTTCCAATTATTCCCTTATTCAAATTAGTAAATTTTTTTTTATGAACAAAAATTAGATTTTTTTTTATCTTAATTTTATTAATTGGTTTATATCATGAATGAAATCAAAATATATTAAATTGAACAAATTTAAATATTAAATAATATTATAAATAAAATAATTACTATTCAAATAACAAATCTAAATAAATAAATTTTAAAATTATTTATTTGATAAATATTATAAAACACAGAATTTTTTTTTATAATTAATATTATACCAAACCCTCTATAAATTTCTCTTCAACCTAAATCAATATTTTTAACTAAATTTTGTCTAAATTTTAAAAAATAATAATTTAAACCATAAGTAGATAAATTAGGTATAAATCACATTACCCCTAAAAAATTTCTTAAATTATAAGTTATAATAAATTTATTTACTGAATAAATATTTATATTTCTAACTAAATAACCAAATACACCTCCAATTAATCTAACATAAATTACTATTATTTTTATATTAAAAGGTAAATAAATTATATAAGGATAAGGAAAAATTATTCAATTTAAAAAACTTCCTCTAACTACTCTTATAAATAATAAAATAAATATTCTTTTTAATATAGTATAATCTTCATCATATAAATTATAAATTCTTATCAAATTATAATCATTAATTATTAAATATATTACTAAACGAAATCTATAAAATATCGTCAATCCTGTTGATAAATAAAATAAAAAAAAAATTCTTAAATTAAATGTTCTAAAACTAACTATTTCTAAAACTAAATCCTTAGAATAAAATCCAGCTAAAAAAGGAATCCCACATAAAGCTATATTAGAAATATTTAAACATAATGTAGTTAAAGGAACATAAAATGAAATTCCCCCTATAAATCGAATATCCTGCATATCATTTATTAAATGAATAATTACACCCGCACATATAAATAATAAAGCTTTAAATATTGCATGAGTTAATAAATGAAAAAAAGCTAAATCAGGTATTCCTATTCTCAAAATTCTTATTATTAACCCTAATTGTCTTAAAGTAGATAAAGCAATAATTTTTTTTAAATCAAATTCATAATTAGCAGAAATTCCAGCTATAAATATAGTTAACCCAGATAATAACAATAATAATTTTAAAAAAAAAGTATCTAATAATAATAAATTAAATCGAATTAATAAATAAACCCCAGCAGTAACTAAAGTTGATGAATGGACCAAAGCTGAAACAGGAGTTGGAGCTGCTATTGCCGCAGGTAATCAAGATCTAAAAGGAATTTGAGCTCTTTTAGTTATAGCTGCTATAATAATTATCCCTCTTACAAACTTTATTTGTCAATCATTATTTATAAATTCTAAATAAAAAATATAATTTCAACTACCATAATTTAATATTCAAGAAATTACTATTAAAATAAGAACATCCCCAATACGATTAGATAAAGCAGTTAACATACCAGCATTATAAGATTTTAAATTTTGATAATAAATTACTAAACAATAAGATACTAAACCTAATCCATCTCAACCTAATAAAATTCTAATAATATTAGGACTAATAATTAATAATATTATAGAAAAAACAAATAATAAAACTAAAATAATAAATCGTATTAAATTTAATTCTGAACTTATATATCTTTTTCTATAATAAATAACTACAGAAGAAATTAAAAATACAAATATTATAAATAATAAAGATATTCAATCTAATAAAATAGATATTACCACTCTAATTGAATTAAAAGAAATAATTTCTCATTCTAATAAAATAACTAATTTATTTATAATAAAATAAATTATAAAAATAAATTTGACACCACAAATCAATATTTTTATTAAATTATTTAAATAAAATCAAATTATTCTATAATCAATTTTTATAATTAAAATATTTAAAGGTAATCAATGTAAAATTAATATTAAATATTCACGAGAAACTCCCATATAATATCTATAAATTCCTGAATAATACTTACCATGTTGAATAAATGAATATAAATATAATCTATAACCAGCTCTAAAAAAAGAAATTATTATTAATATAAATATTGAAATTCAAGATCATCTTATTAATCTATTAATTAAACTAATTTCCCCTATTAAATTTAAACTAGGAGGAGCAGCTATATTAGAAGATATTAATAAAAATCACCATAATCTTATTGAAGGTATAAAATTTATTATACCCTTATTAATATATAAACTTCGTCTATGTAAACGCTCATAACTAATATTAGCTAAACAAAATATTCCTGAAGAACATAATCCATGACCAATCATTAAAATATAAGAACCAATAAACCCTCAATAATTTATAACTATAATACCTCTAATTACAATTCTTATATGAGCTACAGAAGAATAAGCAATTAAAGATTTAATATCAATTTGAGAAAAACATTTTAAACTAATATAAAATCCCCCAATTAATCTAATTACAATTCAAATATAATTTAATTTTAAATTAATTTCTTGAAGAAAAATTATTAAACGTAATAAACCATAACCCCCTAATTTTAATATAATCCCCGCTAAAATTATGGAACCAGAAACTGGCGCTTCTACATGAGCTTTTGGTAACCACAAGTGAACAAAATATATAGGTATTTTAACTAAAAAAGCTATAATCATACTAAAATATAATATATAAATCTTTAAATTTATAAATTTTAAAAAATAAATCATTATACTTTGTATTTCATTATATAAATAAAAAATTCCTATTAATAAAGGTAAAGATACAAATAAAGTATAAAATAATAAATATATTCCAGCCTGAATACGTTCAGGCTGATAACCTCAACCAATAATTAATATCAAAGTAGGAATTAATCTCCCCTCAAAAAATAAATAAAATAAAAATATATTTATTGTTCTAAAAGTTAAATATAATATAATTAATAAAAAAATAATATTAAATAAAAAAAAATTTAAATAAAAATTTATTTTATATAAATTTTCTCTTGCCATAATTATTAAAACTGAAATTCAAATTCTTAACATAATTAAACCATAAGATAAAATATCACAAGATAATATATATCTAAAATTACAAAATAAATTTAATCTTATACCTAAATTTATAAATAAAAATATTAATAAAAATAATATTATTTGAACCATTCAAAATATATTTTTTATAAAACATATAGGGATTATAAAAATTAATATAAATAAAAATTTTATCATTTATAATAAATTAAATCTTTGAAAATAATCATTACCATGAGTACGAATTATAGAAACTAAAATTGATAATCCTAAAGCCCCCTCACAAACTGAAAAAACTAAAAATACTATTAATATATATATATCATAATCAATTATTATTAAATAAACTAATATAAAAAAAAAAATTCTTAATACTATAAACTCTAAACTCAATAAAACAATCAATAAATGTTTATATTTAGAAATAAAAATAAAATTACCAACAATAAATATTAAAATAAAAATAAATCATATATAATTTTTTCTATTTTATTAATTATAATTTCAATTTATATGTATATATTAAATAACCCTCTTTCTATAGGATTAATAATTTTATTACAAACATTATTATCTTGCTTAATAACTGGAATATTAATTAAAACATATTGATTTTCTTATATTTTATTTTTAACTTTTTTAGGAGGTTTATTAGTGTTATTTATCTATGTTTCAAGAATTGCTTCAAATGAAATATTTAAACCAACTCTTAATTTAAAAAAAGTTAGTTTATTTTTAATTATATTTTTAATTATAATTCAATTCATTTATTATAATAATATATATTGAATAAATTTATCTTCTAATTCTGATATAAATAATTTCTTAGAATTAACTTTTTTTTTTAATAATGAAAATAAAATTAATTTAAGAAAATTATATAATAATCAAACATTTTTAATTATAATAATATTAGTAATTTATCTATTTATTACCTTAATTGCAGTAGTAAAAATTACTAACATTTATTATGGTCCTTTACGATCTTCCATTCGAAAAACACATCCTATTTTAAAAATTATTAATGGTTCTTTAATTGATATACCAAGACCTTCTAATATTTCTTCTTGATGAAATTTTGGATCTTTATTAGGTTTATGTCTAATTATTCAAATTTTAACAGGACTATTTTTAACCATATATTATACTGCTAATATTGAAATAGCATTTTATAGAGTAAATTACATTTGTCGAAATGTAAATTATGGTTGACTAATTCGTACTCTTCATGCTAATGGAGCTTCATTTTTTTTTATTTGTATTTATATACATATTGGACGAGGAATTTATTATGAATCATTTAATTTAAAATATACTTGAACAGTAGGAGTAATTATTTTATTTTTATTAATAGCAACTGCATTTATAGGTTATGTTTTACCTTGAGGTCAAATATCTTTTTGAGGAGCTACTGTTATTACAAATTTATTATCAGCTATTCCATCATTAGGGGTAAAAATTGTAACTTGAATTTGAGGAGGGTTTGCGGTAGATAATGCAACATTAACTCGATTTTATACTTTCCATTTTCTTTTACCATTTATTATTTTAATAATAACTATAATCCACTTATTATTTCTCCATCAAACAGGATCAAATAATCCTTTAGGATTAAATAGAAATTTAGATAAAATCCCTTTTCATCCATTTTTTACATTTAAAGATCTAATTGGATTTATTATTTTATTATTCTTATTAACTATTTTAACCTTAACTAATCCATATTTACTAGGAGATCCTGATAACTTTATTCCAGCAAATCCTTTAGTTACACCAGTTCATATTCAACCAGAATGATATTTTTTATTTGCTTATGCAATTTTACGATCAATTCCTAATAAATTAGGAGGAGTAATTGCATTAATTATATCAATCCTTATTTTAATTATTTTACCTTTTACATTTAATAAAAAAATTCAAGGTATTCAATTTTATCCTATTAATCAATTATTATTTTGATCAATAATTACTATTATTATTTTATTAACTTGAATTGGAGCTCGACCAGTAGAAAATCCATATATTATTACTGGACAATTATTAACTATTATATATTTTTCTTATTTTATTATTAATCCTTTAATTAGAAAATATTGAGATAACTTAATTTTTAATTAATTATATTAATAAAATCTTAAACCCTAAAAAAAATAATAAAAAATTTAATGAAACAGGTAAATATCT?TTTCAAGATAAATATATTAATTTATCATAACGATAACGAGGTAAAGTACCTCGTACTCAAATAAATAAAAAAGAAATTAAACTTAACTTTAAATAAAAAAAGATTCTTAAATTAAAACCCCCTAAATAAATTAAAGTAAATAATAAACTTATAAATAAAATTCTAGAATACTCAGCCAAAAAAATTAAAACAAACCCCCCTCTTCTATATTCTACATTAAACCCGGAAACTAATTCTCTTTCACCTTCTGCAAAATCAAAAGGTGTACGATTAGTTTCAGCTAATATTGATCTTATTCAACATAAACCTAAAGGAAATATTAATACAATAAATCAAATTATACTTTGATATAAACTAAATATTAATAAATTAAAATCTATAATTATTACAATCCCAGACATCAAAATTAAAGCTAAACTAACTTCATAAGAAATAGTCTGAGCCACAGCACGTAACCCCCCTAATAAAGCATAATTAGAATTAGAGGATCAACCAGAAACTATAACTGTATAAACCCCTAATCTAGTACAACACAAAAAAAATAAAATACCTAAATTAAATCTAACTAAATTAAAATAATAAGGAATTAATATTCAAATTATTAAACATAAAATAAATCTTAATACTGGAGAAAAATAATAACAAATATAATTAGAAAAATTAGGATAAGTTTGTTCTTTAGTAAATAATTTAATACCATCAGAAAAAGGTTGTAAAATTCCTATAAATCCTACTTTATTAGGTCCTTTACGAATTTGAATATAACCTAAAACTTTCCGTTCTAATAAAGTTAAATAAGCAACACCAATTAAAACCCCTACAATTAAAATTAATAATCCAATCATAATATTTTATTTTTTAGAACCTTTATCTCTATCTCATCTAATACATGATTTGGGTGCTGAATCGGATTAGAAATTAATCTTTTAAGATTTATCCCCCTCATTTCTAATTCAAATAATTTATTAGCATCAGAAGCTTCATTAAAATATTTTCTAACTCAAACTATTGCTTCTATTAATTTTTTATTTACAATTTTAATAATATTAATTTTAATAAAAAATTTTGAAATAAATAATTATAATAAATTCTTCCATATTAATAAAAATAGGAAGAACCCCCTTTCATTTTTGATTTCCTAATATTATTGAAGGATTATCATGATTTAATAGATTTATTTTAATAACTTGACAAAAAATTACCCCTATAATTCTTCTTTCTTATTGTTTTAATAAAAATTTTATTATTATTATTATTATTTTTAATATTATTATTGGGGCTATTGGAGGATTAAATCAAACTTCTTTACGAAAATTAATAGCTTTTTCTTCAATTAATAATTTAGGATGAATAATAAGTGCAATTATAATTAGTCAAACTTTATGAATATTTTACTTTTTTTTATACTCTTTCATAATTACAATTATATGTTTTTTATTTCATATATTAAATATATATTTTATTAATCAATTATTTATTAATAATATAAATTTTTTAATTAAAATTAATTTATTAATTAACTTCCTTTCTCTTGGAGGATTACCCCCATTTATTGGATTTTTCCCTAAATGAATTATTATTAATTTTTTAATTAATAATAATATATATATTTTATTATATTCGAATCACTTATTCTGCTTTTATATTTAATTATTTAAAAATAAAATGATTTAAAATTTTTATTAAAAATAATTATTTATTAATTTTTTCTCTTTTATTTCTATAATAGGAATAATTTTAAGAACATTTTTTTTTTATTAA
>18-GU188273_Harm
CGAAAATGACTTTATTCAACAAATCATAAAGATATTGGAACATTATATTTTATTTTTGGAATTTGAGCAGGAATAGTAGGAACTTCTTTAAGTTTATTAATTCGAGCAGAATTAGGTAATCCTGGATCTTTAATTGGAGATGATCAAATTTATAATACTATTGTTACAGCTCATGCTTTTATTATAATTTTTTTTATAGTTATACCAATTATAATTGGTGGATTTGGTAATTGACTTGTACCTTTAATATTAGGAGCCCCTGATATAGCTTTCCCCCGAATAAATAATATAAGTTTTTGATTACTTCCCCCTTCTTTAACTTTACTTATTTCAAGAAGAATTGTAGAAAATGGAGCAGGAACAGGATGAACAGTTTACCCCCCACTTTCATCTAATATTGCACATGGAGGAAGATCAGTAGACCTAGCTATTTTTTCTTTACATTTAGCTGGAATCTCATCTATTTTAGGAGCAATTAATTTTATTACTACTATTATTAATATAAAATTAAATAGCTTATCTTTTGATCAAATACCATTATTTATTTGAGCTGTAGGAATTACTGCATTTTTATTATTATTATCATTACCAGTTTTAGCAGGTGCTATTACTATACTTTTAACAGATCGAAACCTTAATACATCTTTTTTTGATCCTGCTGGAGGAGGTGATCCTATTTTATATCAACATTTATTTTGATTTTTTGGCCATCCAGAAGTATATATTTTAATTTTACCAGGATTTGGTATAATTTCTCACATTATTTCCCAAGAAAGAGGAAAAAAAGAAACATTTGGTTGTTTAGGGATAATTTATGCTATATTAGCTATTGGATTATTAGGATTTATTGTATGAGCTCACCATATATTTACAGTTGGTATAGATATTGATACTCGAGCTTATTTCACATCAGCTACTATAATTATTGCAGTACCAACAGGAATTAAAATTTTTAGTTGATTAGCTACTTTTCATGGAACTCAAATTAATTACTCCCCATCTATTTTATGAAGTTTAGGATTTGTATTTTTATTTACTGTTGGAGGATTAACAGGAGTAATTTTATCTAATTCTTCTATTGATATTACATTACATGATACATATTATGTAGTGGCTCATTTTCATTATGTATTATCTATAGGAGCAGTATTTGCTATTTTAGGAGGATTTATTCATTGATACCCTTTATTCACTGGATTATCTTTAAATCCTTATTTATTAAAAATTCAATTTATCACAATATTTATTGGAGTAAATTTAACTTTTTTCCCTCAACATTTCTTAGGATTAGCAGGTATACCTCGACGATATTCTGATTATCCAGATTCTTATATTTCTTGAAATATTATCTCATCTTTAGGATCTTATATTTCTTTAGTGGCTATTATAATAATATTAATTATTATTTGAGAATCTTTAATTAATCAACGAATTGCTTTATTTACATTAAATTTACCCTCATCAATTGAATGATACCAAAACTTACCTCCAGCAGAACATTCATATAATGAACTACCTATTTTAAGTAATTTCTAAATGGCAACATGATCAAATTTTAATTTACAAAATGGAGCATCCCCCTTAATAGAACAAATTATTTTCTTTCACGATCATACTTTAATTATCCTTATTATAATTACAATTTTAGTTGGTTATTTAATAACAAATTTATTTTTTAATAAATATATTAATCGATTTTTATTAGAAGGACAAATAATTGAATTAATTTGAACTATTTTACCAGCAATTACTTTAATTTTTATTGCTTTACCATCATTACGATTATTATATTTATTAGATGAATTAAATAACCCATTAATTACCTTAAAATCAATCGGTCATCAATGATATTGAAGCTATGAATATTCAGATTTTCATAATATTGAATTTGATTCATATATAATTCCCTCTAATGAAATAAATTCTAATAGATTTCGATTATTAGATGTTGATAATCGAATTGTTTTACCTATAAATAATCAAATTCGAATTATAGTTACAGCAACAGACGTAATCCACTCCTGAACTATCCCATCATTAGGTGTAAAAGTAGATGCAAACCCTGGACGTCTTAATCAAACTAATTTTTTTATTAATCGACCTGGAATTTTTTATGGTCAATGTTCAGAAATTTGCGGAGCAAATCATAGATTTATACCTATTGTAATTGAAAGAATTTCAATTAAAAATTTTATTAATTGAATCAATAATTATTCTTCATTAGATGACTGAAAGCAAGTACTGGTCTCTTAAATCCCACAAATAATACCAATTAATTGATTAATTTCATTTATTTTTTTTATTATAATTTATTTAATTTTTAATATTATAAATTACTATATTTTTAATAATAAAAATATTAATAAAAATAATAATTTTAAAAATAAAATCAAAAATTTCAATTGAAAATGATAAATGATAAGTAATTTATTTTCAATTTTTGACCCCTCTACTAATTTATTTAATATCCCATTTAATTGAATTAGAACAATTCTAGGAATTATATTTATCCCATACTCATTTTGATTAATTCCTAATCGACATTTTTTTTTATGAAATTTTATTTTATTAAAATTACATAATGAATTTAAAACTTTATTAAAAAATAATTATTTTCAAGGATCAACTTTTATTTTTATTTCCATATTTACTTTTATCTTATTTAATAATTTTTTAGGACTATTCCCCTATATTTTTACAAGAACTAGTCATTTAACATTATCTTTATCAATTTCTTTACCTTTATGATTAAGATTTATAATTTATGGTTGATTAAATAATTCTCAACATATATTTATTCATATAATCCCTCAAGGAACACCTTCTATTTTAATACCATTTATAGTATTAATTGAAACAATTAGAAACATTATTCGACCTGGAACTTTAGCTGTACGATTAACAGCTAATATAATTGCTGGACATTTATTAATAACCCTTCTAAGAAATAATGGATGTAATATAAGATCATATTTTATTGTAATTCTTGTTATAATTCAAATTTTATTATTAATTTTAGAATCAGCCGTTGCGGTTATTCAATCTTATGTAATTGCAATTTTAAGTACATTATATTCTAGTGAAGTAAATTAAATGAAAAATTCTAACCATCCCTTTCACTTAGTAGATTATAGACCTTGACCTTTAACTGGAGCTATTGGAGTTATAGTTTTAGTTACTGGAATAGTAAAATGATTTCATAATTTTAACATAAATTTATTAATTTTAGGATATTTAATTGTTATTTTAACAATATATCAATGATGACGAGATGTATGCCGAGAGGGGACACTTCAAGGTAAACATACTATATTAGTAACAAAAGGTCTTCGATGAGGTATAATTTTATTTATTGTATCTGAAATTTTTTTTTTTGTATCTTTTTTTTGAGCTTTCTTTCATAGAAGACTTGCCCCTAATATTGAAATTGGAACAATTTGACCCCCTACTAGAATTACCCCATTTAATCCATTTCAAATTCCATTATTAAATACCATTATTCTAATTAGATCAGGAGTATCAGTCACATGAGCTCATCATGCTATTATAGAAAATAATAACTCTCAAATAACCCAAGGTTTATTTATTACAATTATTTTAGGAATTTATTTTACTATTTTACAAGCCTATGAATATTTTGAAGCTCCATTCACTATTGCTGATAGAATTTATGGATCAACATTCTTTATAGCAACAGGATTTCATGGACTTCATGTTATTATTGGAACATTATTTCTATTAATTTGTTTAATCCGACATATTAATAATCATTTTTCAAATAATCATCATTTTGGATTTGAAGCAGCAGCATGATACTGACATTTTGTAGACGTAGTTTGATTATTCCTTTACATTTCTATTTATTGATGAGGAAATTAAATATTAAATATTTTTACAATTATCATAATAATTTCCAATATTATAATATTTTTATCTATTATTATTTCTAAAAAAACTTATATAGATCGAGAAAAATGTTCACCATTTGAATGTGGATTTGACCCCAAATCATCTGCTCGAATTCCATTTTCTTTACATTTCTTCCTAATTACAGTAATCTTTCTAATTTTCGATGTAGAAATTGCTCTTATTTTCCCTATTATTAAATTATTTAAATTAGTAAACTTTTTTTTATGAACAAAAATTAGTTTTTTTTTTATTTTAATTTTATTAATTGGATTATACCATGAATGAAATCAAAATATATTAAATTGAACAAATTTAAATATTAAATAATATTATAAATAAAATAATTACTATTCAAATAACAAATCTAAATAAATAAATTTTAAAATTATTTATTTGATAAATATTATATAATACAGAATTCTTTTTTATAATAGATATTATACCAAACCCTCTATAAATTTCTCTTCAACCTAAATCAATATTTTTTACTAAATTTTGTCTAAACTTAAGAAAATAATAATTTAAACCATAAGTAGATAAATTAGGTATAAATCATATTATCCCTAAAAAATTTCTTAAATTATAAGTTATAATAAATTTATTTACTGAATAAATATTTATATTTCTAACTAAATAACCAAATATACCTCCAATTAATCTAACATAAATTACTATTATTTTTATATTAAAAGGTAAATAAATTATATAAGGATAAGGAAAAATTATTCAATTTAAAAAACTTCCTCTAATAACTCTTATAAATAATAAAATAAATATTCTTTTTAATATAACATAATCCTCATCATATAAATTATAAATTCTTATTAAATTATAATCATTAATTATTAAATACATAACTAAACGGAATCTATAAAATATTGTTAATCCTGTTGATAAATAAAATAAAAAAAAAATTCTTAAATTAAATGTTCTAAAATTAACTATTTCTAAAACTAAATCCTTAGAATAAAATCCAGCTAAAAAAGGAATTCCACATAAAGCTATATTTGAAATATTTATACATAATGTAGTTAAAGGAATATATATAGAAATTCCCCCTATAAATCGAATATCTTGTATATCATTTATTAAATGAATAATTACACCTGCACATATAAATAATAAAGCTTTAAATATTGCATGAGTTAATAAATGAAAAAAAGCCAAATCAGGTATTCCTATTCTTAAAATTCTTATTATTAAACCTAATTGTCTTAAAGTAGACAAAGCAATAATTTTTTTCAAATCAAATTCATAATTAGCAGAAATACCAGCTATAAATATAGTTAACCCAGATAATAATAATAATATCTTTAAAAAAAAAGTATCTAATAATAATATATTAAATCGAATTAATAAATAAACTCCAGCAGTGACTAAAGTTGATGAATGAACTAAAGCTGAAACAGGAGTTGGAGCTGCTATTGCTGCAGGTAATCAAGATCTAAAAGGAATTTGAGCTCTTTTAGTTATAGCAGCCATAATAATTATTCTTCTTACAAATTTTATTTGTCAATCATTATTTATGAATTCTAAATAAAAAATATAATTTCAACTACCATAATTTAATATTCAAGAAATTACCATTAAAATAAGAACATCACCAATACGATTAGATAAAGCGGTTAATATTCCAGCATTATAAGATTTTAAATTTTGATAATAAATAACTAAACAATAAGATACTAAACCTAAACCATCCCAACCTAATAAAATTCTAATAATATTAGGACTAATAATTAATAATATTATAGAAAATACAAATAATAAAACTAAAATAATAAATCGCATTAAATTTAATTCTGAACTTATATATCTTTTTCTATAATAAATAACAACAGAAGAAATCAAAAATACAAATATTATAAATAATAAAGATATTCAATCTAATAAAATAGATATAACAATTCTAATTGAATTAAAAGAAATAATTTCTCATTCTAATAAAATAACTAATTTATTTATAATAAAATAAATTATAAAAATAAATTTGACACCACAAATCAATATTTTTATTAAATTATTTAAATAAAATCAAATTATTCTATAATCAATTTTTATAATTAAAATATTTAAAGGTAATCAATGTAAAATTAATATTAAATATTCACGAGAAACTCCCGTATAATATCTATAAACTCCTGAATAATATTTACCATGCTGAACAAAAGAATATAAATATAATCTATAACCAGCTCTAAAAAAAGAAATTATTATTAACATAAATATTGAAACCCAAGATCATCTTATTAATCTATTAATTAAACTAATTTCCCCTATTAAATTTAAACTGGGAGGAGCAGCTATATTAGAAGATATTAGTAAAAATCATCATAATCTTATTGAAGGTATAAAATTCATTATACCCTTATTAATGTATAAACTTCGTCTATGTAATCGTTCATAACTAATATTAGCTAAACAAAATATTCCAGAAGAACATAATCCATGCCCAATTATTAAAATATAAGATCCAATAAATCCTCAATAATTTATTACTATAATACCTCTAATCACAATTCTTATATGAGCTACAGAAGAATAAGCAATTAAAGATTTAATATCAATTTGAGAAAAACATTTCAAACTAATATAAAATCCTCCAATTAATCTAATTACAATTCAAATATAATTTAATTTTAAATTAATTTCTTGAAGAAAAATTATTAAACGTAATAAACCATATCCTCCTAATTTTAATATAATCCCTGCTAAAATTATAGAACCAGATACTGGAGCTTCTACATGAGCTTTTGGTAATCATAAATGAACAAAATATATAGGTATTTTAACTAAAAAAGCTATAATCATACTAAAATATAATATATAAATATTTAAATTTATAAATTTTAAAAAATAAATTATTATACTTTGTATTTCATTATATAAATAAAAAATTCCTATTAATAAAGGTAAAGATACAAATAAAGTATAAAATAATAAATATATTCCTGCTTGAATACGTTCAGGTTGATACCCTCAACCAATAATTAATATTAAAGTAGGAATTAATCTACCTTCAAAGAATAAATAAAATAAAAATATATTTATAGTACTAAAAGTTAAATATAATATAATTAATAAAAAAATAATATTAAACAAAAAAAAATTTAAAAAAAAATTTATTTTATATAAATTTTCTCTTGCTATAATTATCAAAACTGAAATTCAAATTCTTAATATAATTAAACCATAAGATATAATATCACAAGATAATATATATCTAAAATTACAAAATAAATTTAATCTTATACCTAAATTTATAAATAAAAATATTAATAAAAATAATATTATTTGAACCATTCAAAATATATTTTTTATAAAACATATAGGAATTATAAAAATTAATATAAATAAAAATTTTATCATCTATAATAAATTAAATCTTCGAAAATAATCATTACCATGAGTACGAATTATAGAAACTAAAATTGATAAACCTAAAGCCCCCTCACAAACTGAAAAAACTAAAAATACTATTAATATATATATATCATAATCAATTATTATTAAATAAACTAATATAAAAAAAAAAATTCTTAATACAATAAATTCTAAACTTAACAAAACAATTAATAAAGGCTTATTTTTAGAAATAAAAATAAAATTACCAATAATAAATATTAAAATAAAAATAAATCATATATAATTTTTTCTATTTTATTGATTATAATCTCAATTTATATATATATATTAAATAACCCTCTTTCTATAGGATTAATAATTTTATTTCAAACATTATTATCTTGTTTAATAACGGGAATATTAATTAAAACTTATTGATTTTCTTATATTTTATTTTTAACTTTCTTAGGAGGTTTATTAGTTTTATTTATTTATGTTTCAAGAATTGCCTCAAATGAAATATTTAAACCGACATTTAATTTAAAAAAAATTGGATTATTTTTAATTATATTTTTAATTACAATTCAATTTATTTATTATAATAATATATATTGAATAAATTTATCAACTAATTTTGATATAGATAATTTCAAAGAATTAATTTTTTTTTTTAATAATGAAAATAAAATTAACTTAAGAAAATTATATAATAATCAAACATTTCTAATTATAACAATATTAGTAATTTACCTATTCATTACTTTAATTGCAGTAGTAAAAATTACTAATATTTATTATGGCCCATTACGATCCTCTATCCGAAAAACACATCCCATTTTAAAAATTATTAATAATTCTTTAATTGATATACCAAGACCTTCTAATATTTCTTCTTGATGAAATTTTGGATCTTTATTAGGTTTATGTTTAATTATTCAAATTTTAACAGGCTTATTTTTAACTATATATTACACTGCTAATATTGAATTAGCATTTTATAGAGTAAATTATATTTGTCGAAATGTAAATTACGGTTGATTAATTCGTACCCTTCATGCTAACGGAGCTTCATTCTTTTTTATCTGTGTATATTTACATATTGGACGAGGAATTTATTATGAATCTTTTAATTTAAAATATACTTGAATAGTAGGAGTAATTATTTTATTTCTATTAATAGCAACAGCATTTATAGGTTATGTTTTACCTTGAGGTCAAATATCTTTTTGAGGAGCTACTGTTATTACAAATTTATTATCAGCTATCCCATCATTAGGTGTAAAAATTGTAACTTGAATTTGAGGGGGATTCGCAGTAGATAACGCAACATTAACTCGATTTTATACTTTTCATTTTCTTTTACCATTTATTATTTTAATAATAACTATAATTCATTTATTATTTCTTCACCAAACAGGATCAAATAACCCCTTAGGTTTAAATAGAAATTTAGATAAAATCCCTTTCCATCCATTTTTTGTATTTAAAGACTTAATTGGATTTATTATTTTATTATTTTTATTAACTATTTTAACTTTAACTAACCCATATTTATTAGGAGATCCAGATAATTTTATCCCAGCAAATCCATTAGTAACTCCTGTTCACATTCAACCAGAATGATATTTTTTATTTGCTTATGCAATTTTACGATCAATTCCTAATAAATTAGGAGGAGTAATTGCATTAGTTATATCAATTCTTATTTTAATTATTTTACCTTTTACATTTAATAAAAAAATTCAAGGTATTCAATTTTACCCTATTAATCAATTATTATTTTGATCAATAATTACTATTATTATTTTATTAACTTGAATTGGAGCCCGACCAGTAGAAGACCCATATATTATTGTTGGACAATTATTAACTATCATATATTTTTCTTATTTTATTATTAACCCTTTAATTGGAAAATACTGAGATAATTTAATTTTTAATTAATTAAATTAAAAAAACCTTAAACCCTAAAAAAAATAATAAAAAATTTAATGAAACAGGTAAATATCTCTTTCAAGATAAATATATTAATTTATCATAACGATAACGAGGTAAAGTACCCCGAACTCAAACAAATAAAAAAGAAATTAAACTTAATTTTAAATAAAAAAAAATTCTTAAGTTAAAACCCCCTAAATAAATTAAAGTAAATAATAAACTTATAAATAAAATTCTAGAATATTCAGCTAAAAAAATTAAAACAAACCCCCCACTTCTATATTCTACATTAAATCCAGAAACTAACTCTCTTTCACCCTCAGCAAAATCAAATGGAGTTCGGTTAGTTTCAGCTAATCTTGATCTTATTCAACACAAACCTAAAGGAAATATTAAAAAAATAAATCAAATTATACTTTGATATAAACTAAATATTAATAAATTAAAATCTATAATTATTACAATTCTAGATATTAAAATTAAAGCTAATCTAACTTCATAAGAAATAGTTTGAGCTACAGCACGTAATCCTCCTAATAAAGCATAATTAGAATTAGAAGATCAACCAGAAACTATAACTGTATAAACCCCTAATCTGGTACAAGATAAAAAAAATAAAATTCCTAAATTAAATCTAACTAAATTAAAATAATAAGGAATTAATATTCAAATTATTAAACATAAAATAAATCTTAAAACAGGAGAAAAATAATAACAAATATAATTAGAAAAATTAGGATAAGTTTGTTCTTTAGTAAATAATTTAATACCATCAGAAAAAGGCTGTAAAATTCCTATAAACCCTACTTTATTAGGACCTTTACGAATTTGAATATAACCTAAAACCTTCCGTTCTAATAAAGTTAAATAAGCAACACCAATTAAAACTCCCACAATTAAAATTAATAATCCAATTATAATATTTTATTTTTTAGTACATTTATCTCTATTTCATCTAATACATGATTTGGTTGTTGAATTGGATTAGAAATTAATCTTCTAAGATTTATCCCCCTCATTTCTAACTCAAATAATTTATTAGCATCAGAAGCTTCATTAAAATATTTTCTAACTCAAACTATTGCTTCTATTAATTTTTTATTTACAATTTTAATAATATTAATTTTAATAAAAAATTTTGAAATAAATAATTATAATAAATTCTTCTATATTAATAAAAATAGGAAGAACTCCCTTTCATTTTTGATTCCCCAATATTATTGAAGGATTATCATGATTTAATAGATTTATTTTAATAACTTGACAAAAAATTACCCCTATAATTATTCTTTCTTATTGTTTCAATAAAAATTTTATTATTATTATTATTATTTTCAATATTATTATTGGAGCAATTGGAGGATTAAATCAAACTTCTTTACGTAAATTAATAGCTTTCTCTTCAATTAATAATTTAGGATGAATAGTAAGTGCAATTATAATTAGTCAAACTTTATGAATATTTTATTTTTTTTTATATTCTTTTATAATTACAATTATATGTTTTTTATTTCATATATTAAATATATATTTTATTAACCAATTATTTATTAACAATATAAATTTTTTAATTAAAATTAATTTACTAATTAATTTTCTTTCTCTTGGTGGATTACCACCATTTATTGGATTTTTTCCTAAATGAATTATTATTAATTTTTTAATTAATAATAATATATATATTTTATTATATTCGAATTACTTATTCTGCTTTTATATTTAACTATTTAAAAATAAAATGATTTAAAATTTTTATTAAAAATAATTATTTATTAATTTTTTATCTTTTATTTCTGTAATAGGAATAATTTTAAGAACATTTTTTTTTTATTAA
>19-KP015198_Hass
CGAAAATGACTTTATTCAACAAATCATAAAGATATTGGAACATTATATTTTATTTTTGGAATTTGAGCAGGAATAGTAGGAACTTCTTTAAGTTTATTAATTCGAGCAGAATTAGGTAATCCTGGATCTTTAATTGGAGATGATCAAATTTATAATACTATTGTTACAGCTCATGCTTTTATTATAATTTTTTTTATAGTTATACCAATTATAATTGGTGGATTTGGTAATTGACTTGTACCTTTAATATTAGGAGCCCCTGATATAGCTTTCCCCCGAATAAATAATATAAGTTTTTGATTACTTCCCCCTTCTTTAACTTTACTTATTTCAAGAAGAATTGTAGAAAATGGAGCAGGAACAGGATGAACAGTTTACCCCCCACTTTCATCTAATATTGCACATGGAGGAAGATCAGTAGACCTAGCTATTTTTTCTTTACATTTAGCTGGAATCTCATCTATTTTAGGAGCAATTAATTTTATTACTACTATTATTAATATAAAATTAAATAGCTTATCTTTTGATCAAATACCATTATTTATTTGAGCTGTAGGAATTACTGCATTTTTATTATTATTATCATTACCAGTTTTAGCAGGTGCTATTACTATACTTTTAACAGATCGAAACCTTAATACATCTTTTTTTGACCCTGCTGGAGGAGGTGATCCTATTTTATATCAACATTTATTTTGATTTTTTGGCCATCCAGAAGTGTATATTTTAATTTTACCGGGATTTGGTATAATTTCTCACATTATTTCCCAAGAAAGAGGAAAAAAAGAAACATTTGGTTGTTTAGGGATAATTTATGCTATATTAGCTATTGGATTATTAGGATTTATTGTATGAGCTCACCATATATTTACAGTTGGTATAGATATTGATACTCGAGCTTATTTCACATCAGCTACTATAATTATTGCAGTACCAACAGGAATTAAAATTTTTAGTTGATTAGCTACTTTTCATGGAACTCAAATTAATTACTCCCCATCTATTTTATGAAGTTTAGGATTTGTATTTTTATTTACTGTTGGAGGATTAACAGGAGTAATTTTATCTAATTCTTCTATTGATATTACATTACATGATACATATTATGTAGTGGCTCATTTTCATTATGTATTATCTATAGGAGCAGTATTTGCTATTTTAGGAGGATTTATTCATTGATACCCTTTATTCACTGGATTATCTTTAAATCCTTATTTATTAAAAATTCAATTTATCACAATATTTATTGGAGTAAATTTAACTTTTTTCCCTCAACATTTCTTAGGATTAGCAGGTATACCTCGACGATATTCCGATTATCCAGATTCTTATATTTCTTGAAATATTATCTCATCTTTAGGATCTTATATTTCTTTAGTGGCTATTATAATAATATTAATTATTATTTGAGAATCTTTAATTAATCAACGAATTGCTTTATTTACATTAAATTTACCCTCATCAATTGAATGATACCAAAACTTACCTCCAGCAGAACATTCATATAATGAACTACCTATTTTAAGTAATTTCTAAATGGCAACATGATCAAATTTTAATTTACAAAATGGAGCATCCCCCTTAATAGAACAAATTATTTTCTTTCACGATCATACTTTAATTATCCTTATTATAATTACAATTTTAGTTGGTTATTTAATAACAAATTTATTTTTTAATAAATATATTAATCGATTTTTATTAGAAGGACAAATAATTGAATTAATTTGAACTATTTTACCAGCAATTACTTTAATTTTTATTGCTTTACCATCATTACGATTATTATATTTATTAGATGAATTAAATAACCCATTAATTACCTTAAAATCAATCGGTCATCAATGATATTGAAGCTATGAATATTCAGATTTTCATAATATTGAATTTGATTCATATATAATTCCCTCTAATGAAATAAATTCTAATAGATTTCGATTATTAGATGTTGATAATCGAATTGTTTTACCTATAAATAATCAAATTCGAATTATAGTTACAGCAACAGACGTAATCCACTCCTGAACTATCCCATCATTAGGTGTAAAAGTAGATGCAAACCCTGGACGTCTTAATCAAACTAATTTTTTTATTAATCGACCTGGAATTTTTTATGGTCAATGTTCAGAAATTTGCGGAGCAAATCATAGATTTATACCTATTGTAATTGAAAGAATTTCAATTAAAAATTTTATTAATTGAATCAATAATTATTCTTCATTAGATGACTGAAAGCAAGTACTGGTCTCTTAAATCCCACAAATAATACCAATTAATTGATTAATTTCATTTATTTTTTTTATTATAATTTATTTAATTTTTAATATTATAAATTACTATATTTTTAATAATAAAAATATTAATAAAAATAATAATTTTAAAAATAAAATCAAAAATTTCAATTGAAAATGATAAATGATAAGTAATTTATTTTCAATTTTTGACCCCTCTACTAATTTATTTAATATCCCATTTAATTGAATTAGAACAATTCTAGGAATTATATTTATCCCATACTCATTTTGATTAATTCCTAATCGACATTTTTTTTTATGAAATTTTATTTTATTAAAATTACATAATGAATTTAAAACTTTATTAAAAAATAATTATTTTCAAGGATCAACTTTTATTTTTATTTCCATATTTACTTTTATCTTATTTAATAATTTTTTAGGACTATTCCCCTATATTTTTACAAGAACTAGTCATTTAACATTATCTTTATCAATTTCTTTACCTTTATGATTAAGATTTATAATTTATGGTTGATTAAATAATTCTCAACATATATTTATTCATATAATCCCTCAAGGAACACCTTCTATTTTAATACCATTTATAGTATTAATTGAAACAATTAGAAACATTATTCGACCTGGAACTTTAGCTGTACGATTAACAGCTAATATAATTGCTGGACATTTATTAATAACCCTTCTAAGAAATAATGGATGTAATATAAGATCATATTTTATTGTAATTCTTGTTATAATTCAAATTTTATTATTAATTTTAGAATCAGCCGTTGCGGTTATTCAATCTTATGTAATTGCAATTTTAAGTACATTATATTCTAGTGAAGTAAATTAAATGAAAAATTCTAACCATCCCTTTCACTTAGTAGATTATAGACCTTGACCTTTAACTGGAGCTATTGGAGTTATAGTTTTAGTTACTGGAATAGTAAAATGATTTCATAATTTTAACATAAATTTATTAATTTTAGGATATTTAATTGTTATTTTAACAATATATCAATGATGACGAGATGTATGCCGAGAAGGAACACTTCAAGGTAAACATACTATATTAGTAACAAAAGGTCTTCGATGAGGTATAATTTTATTTATTGTATCTGAAATTTTTTTTTTTGTATCTTTTTTTTGAGCTTTCTTTCATAGAAGACTTGCCCCTAATATTGAAATTGGAACAATTTGACCCCCTACTAGAATTACCCCATTTAATCCATTTCAAATTCCATTATTAAATACCATTATTCTAATTAGATCAGGAGTATCAGTCACATGAGCTCATCATGCTATTATAGAAAATAATAACTCTCAAATAACCCAAGGTTTATTTATTACAATTATTTTAGGAATTTATTTTACTATTTTACAAGCCTATGAATATTTTGAAGCTCCATTCACTATTGCTGATAGAATTTATGGATCAACATTCTTTATAGCAACAGGATTTCATGGACTTCATGTTATTATTGGAACATTATTTCTATTAATTTGTTTAATCCGACATATTAATAATCATTTTTCAAATAATCATCATTTTGGATTTGAAGCAGCAGCATGATACTGACATTTTGTAGACGTAGTTTGATTATTCCTTTACATTTCTATTTATTGATGAGGAAATTAAATATTAAATATTTTTACAATTATCATAATAATTTCCAATATTATAATATTTTTATCTATTATTATTTCTAAAAAAACTTATATAGATCGAGAAAAATGTTCACCATTTGAATGTGGATTTGACCCCAAATCATCTGCTCGAATTCCATTTTCTTTACATTTCTTCCTAATTACAGTAATCTTTCTAATTTTCGATGTAGAAATTGCTCTTATTTTCCCTATTATTAAATTATTTAAATTAGTAAACTTTTTTTTATGAACAAAAATTAGTTTTTTTTTTATTTTAATTTTATTAATTGGATTATACCATGAATGAAATCAAAATATATTAAATTGAACAAATTTAAATATTAAATAATATTATAAATAAAATAATTACTATTCAAATAACAAATCTAAATAAATAAATTTTAAAATTATTTATTTGATAAATATTATATAATACAGAATTCTTTTTTATAATAGATATTATACCAAACCCTCTATAAATTTCTCTTCAACCTAAATCAATATTTTTTACTAAATTTTGTCTAAACTTAAGAAAATAATAATTTAAACCATAAGTAGATAAATTAGGTATAAATCATATTATCCCTAAAAAATTTCTTAAATTATAAGTTATAATAAATTTATTTACTGAATAAATATTTATATTTCTAACTAAATAACCAAATATACCTCCAATTAATCTAACATAAATTACTATTATTTTTATATTAAAAGGTAAATAAATTATATAAGGATAAGGAAAAATTATTCAATTTAAAAAACTTCCTCTAATAACTCTTATAAATAATAAAATAAATATTCTTTTTAATATAACATAATCCTCATCATATAAATTATAAATTCTTATTAAATTATAATCATTAATTATTAAATACATAACTAAACGGAATCTATAAAATATTGTTAATCCTGTTGATAAATAAAATAAAAAAAAAATTCTTAAATTAAATGTTCTAAAATTAACTATTTCTAAAACTAAATCCTTAGAATAAAATCCAGCTAAAAAAGGAATTCCACATAAAGCTATATTTGAAATATTTATACATAATGTAGTTAAAGGAATATATATAGAAATTCCCCCTATGAATCGAATATCTTGTATATCATTTATTAAATGAATAATTACACCTGCACATATAAATAATAAAGCTTTAAATATTGCATGAGTTAATAAATGAAAAAAAGCCAAATCAGGTATTCCTATTCTTAAAATTCTTATTATTAAACCTAATTGTCTTAAAGTAGACAAAGCAATAATTTTTTTCAAATCAAATTCATAATTAGCAGAAATACCAGCTATAAATATAGTTAACCCAGATAATAATAATAATATCTTTAAAAAAAAAGTATCTAATAATAATATATTAAATCGAATTAATAAATAAACTCCAGCAGTGACTAAAGTTGATGAATGAACTAAAGCTGAAACAGGAGTTGGAGCTGCTATTGCTGCAGGTAATCAAGATCTAAAAGGAATTTGAGCTCTTTTAGTTATAGCAGCCATAATAATTATTCTTCTTACAAATTTTATTTGTCAATCATTATTTATGAATTCTAAATAAAAAATATAATTTCAACTACCATAATTTAATATTCAAGAAATTACCATTAAAATAAGAACATCACCAATACGATTAGATAAAGCGGTTAATATTCCAGCATTATAAGATTTTAAATTTTGATAATAAATAACTAAACAATAAGATACTAAACCTAAACCATCCCAACCTAATAAAATTCTAATAATATTAGGACTAATAATTAATAATATTATAGAAAATACAAATAATAAAACTAAAATAATAAATCGCATTAAATTTAATTCTGAACTTATATATCTTTTTCTATAATAAATAACAACAGAAGAAATCAAAAATACAAATATTATAAATAATAAAGATATTCAATCTAATAAAATAGATATAACAATTCTAATTGAATTAAAAGAAATAATTTCTCATTCTAATAAAATAACTAATTTATTTATAATAAAATAAATTATAAAAATAAATTTGACACCACAAATCAATATTTTTATTAAATTATTTAAATAAAATCAAATTATTCTATAATCAATTTTTATAATTAAAATATTTAAAGGTAATCAATGTAAAATTAATATTAAATATTCACGAGAAACTCCCGTATAATATCTATAAACTCCTGAATAATATTTACCATGCTGAACAAAAGAATATAAATATAATCTATAACCAGCTCTAAAAAAAGAAATTATTATTAACATAAATATTGAAACCCAAGATCATCTTATTAATCTATTAATTAAACTAATTTCCCCTATTAAATTTAAACTGGGAGGAGCAGCTATATTAGAAGATATTAGTAAAAATCATCATAATCTTATTGAAGGTATAAAATTCATTATACCCTTATTAATGTATAAACTTCGTCTATGTAATCGTTCATAACTAATATTAGCTAAACAAAATATTCCAGAAGAACATAATCCATGTCCAATTATTAAAATATAAGATCCAATAAATCCTCAATAATTTATTACTATAATACCTCTAATTACAATTCTTATATGAGCTACAGAAGAATAAGCAATTAAAGATTTAATATCAATTTGAGAAAAACATTTCAAACTAATATAAAATCCTCCAATTAATCTAATTACAATTCAAATATAATTTAATTTTAAATTAATTTCTTGAAGAAAAATTATTAAACGTAATAAACCATATCCTCCTAATTTTAATATAATCCCTGCTAAAATTATAGAACCAGATACTGGAGCTTCTACATGAGCTTTTGGTAATCATAAATGAACAAAATATATAGGTATTTTAACTAAAAAAGCTATAATCATACTAAAATATAATATATAAATATTTAAATTTATAAATTTTAAAAAATAAATTATTATACTTTGTATTTCATTATATAAATAAAAAATTCCTATTAATAAAGGTAAAGATACAAATAAAGTATAAAATAATAAATATATTCCTGCTTGAATACGTTCAGGTTGATACCCTAAACCAATAATTAATATTAAAGTAGGAATTAATCTACCTTCAAAGAATAAATAAAATAAAAATATATTTATAGTACTAAAAGTTAAATATAATATAATTAATAAAAAAATAATATTAAACAAAAAAAAATTTAAAAAAAAATTTATTTTATATAAATTTTCTCTTGCTATAATTATCAAAACTGAAATTCAAATTCTTAATATAATTAAACCATAAGATATAATATCACAAGATAATATATATCTAAAATTACAAAATAAATTTAATCTTATACCTAAATTTATAAATAAAAATATTAATAAAAATAATATTATTTGAACCATTCAAAATATATTTTTTATAAAACATATAGGAATTATAAAAATTAATATAAATAAAAATTTTATCATCTATAATAAATTAAATCTTTGAAAATAATCATTACCATGAGTACGAATTATAGAAACTAAAATTGATAAACCTAAAGCCCCCTCACAAACTGAAAAAACTAAAAATACTATTAATATGTATATATCATAATCAATTATTATTAAATAAACTAATATAAAAAAAAAAATTCTTAATACTATAAATTCTAAACTTAACAAAACAATTAATAAATGCTTATATTTAGAAATAAAAATAAAATTACCAATAATAAATATTAAAATAAAAATAAATCATATATAATTTTTTCTATTTTATTGATTATAATCTCAATTTATATATATATATTAAATAACCCTCTTTCTATAGGATTAATAATTTTATTTCAAACATTATTATCTTGTTTAATAACTGGAATATTAATTAAAACTTATTGATTTTCTTATATTTTATTTTTAACTTTCTTAGGAGGTTTATTAGTTTTATTTATTTATGTTTCAAGAATTGCCTCAAATGAAATATTTAAACCGACATTTAATTTAAAAAAAATTGGATTATTTTTAATTATATTTTTAATTACAATTCAATTTATTTATTATAATAATATATATTGAATAAATTTATCAACTAATTCTGATATAGATAATTTCAAAGAATTAATTTTTTTTTTTAATAATGAAAATAAAATTAACTTAAGAAAATTATATAATAATCAAACATTTCTAATTATAACAATATTAGTAATTTACCTATTCATTACTTTAATTGCAGTAGTAAAAATTACTAATATTTATTATGGCCCATTACGATCCTCTATCCGAAAAACACATCCCATTTTAAAAATTATTAATAATTCTTTAATTGATATACCAAGACCTTCTAATATTTCTTCTTGATGAAATTTTGGATCTTTATTAGGTTTATGTTTAATTATTCAAATTTTAACAGGCTTATTTTTAACTATATATTACACTGCTAATATTGAATTAGCATTTTATAGAGTAAATTATATTTGTCGAAATGTAAATTACGGTTGATTAATTCGTACCCTTCATGCTAACGGAGCTTCATTCTTTTTTATCTGTGTATATTTACATATTGGACGAGGAATTTATTATGAATCTTTTAATTTAAAATATACTTGAATAGTAGGAGTAATTATTTTATTTCTATTAATAGCAACAGCATTTATAGGTTATGTTTTACCTTGAGGTCAAATATCTTTTTGAGGAGCTACTGTTATTACAAATTTATTATCAGCTATCCCATCATTAGGTGTAAAAATTGTAACTTGAATTTGAGGGGGATTCGCAGTAGATAACGCAACATTAACTCGATTTTATACTTTTCATTTTCTTTTACCATTTATTATTTTAATAATAACTATAATTCATTTATTATTTCTTCACCAAACAGGATCAAATAACCCCTTAGGTTTAAATAGAAATTTAGATAAAATCCCTTTCCATCCATTTTTTGTATTTAAAGACTTAATTGGATTTATTATTTTATTATTTTTATTAACTATTTTAACTTTAACTAACCCATATTTATTAGGAGATCCAGATAATTTTATCCCAGCAAATCCATTAGTAACTCCTGTTCACATTCAACCAGAATGATATTTTTTATTTGCTTATGCAATTTTACGATCAATTCCAAATAAATTAGGAGGAGTAATTGCATTAGTTATATCAATTCTTATTTTAATTATTTTACCTTTTACATTTAATAAAAAAATTCAAGGTATTCAATTTTACCCTATTAATCAATTATTATTTTGATCAATAATTACTATTATTATTTTATTAACTTGAATTGGAGCCCGACCAGTAGAAGACCCATATATTATTGTTGGACAATTATTAACTATCATATATTTTTCTTATTTTATTATTAACCCTTTAATTGGAAAATACTGAGATAATTTAATTTTTAATTAATTAAATTAAAAAAACCTTAAACCCTAAAAAAAATAATAAAAAATTTAATGAAACAGGTAAATATCTCTTTCAAGATAAATATATTAATTTATCATAACGATAACGAGGTAAAGTACCCCGAACTCAAACAAATAAAAAAGAAATTAAACTTAATTTTAAATAAAAAAAAATTCTTAAGTTAAAACCCCCTAAATAAATTAAAGTAAATAATAAACTTATAAATAAAATTCTAGAATATTCAGCTAAAAAAATTAAAACAAAACCCCCACTTCTATATTCTACATTAAATCCAGAAACTAACTCTCTTTCACCCTCAGCAAAATCAAATGGAGTTCGGTTAGTTTCAGCTAATCTTGATCTTATTCAACACAAACCTAAAGGAAATATTAAAAAAATAAATCAAATTATACTTTGATATAAACTAAATATTAATAAATTAAAATCTATAATTATTACAATTCTAGATATTAAAATTAAAGCTAATCTAACTTCGTAAGAAATAGTTTGAGCTACAGCACGTAATCCTCCTAATAAAGCATAATTAGAATTAGAAGATCAACCAGAAACTATAACTGTATAAACCCCTAATCTGGTACAAGATAAAAAAAATAAAATTCCTAAATTAAATCTAACTAAATTAAAATAATAAGGAATTAATATTCAAATTATTAAACATAAAATAAATCTTAAAACAGGAGAAAAATAATAACAAATATAATTAGAAAAATTAGGATAAGTTTGTTCTTTAGTAAATAATTTAATACCATCAGAAAAAGGCTGTAAAATTCCTATAAACCCTACTTTATTAGGACCTTTACGAATTTGAATATAACCTAAAACCTTCCGTTCTAATAAAGTTAAATAAGCAACACCAATTAAAACTCCCACAATTAAAATTAATAATCCAATTATAATATTTTATTTTTTAGTACATTTATCTCTATTTCATCTAATACATGATTTGGTTGTTGAATTGGATTAGAAATTAATCTTCTAAGATTTATCCCCCTCATTTCTAACTCAAATAATTTATTAGCATCAGAAGCCTCATTAAAATATTTTCTAACTCAAACTATTGCTTCTATTAATTTTTTATTTACAATTTTAATAATATTAATTTTAATAAAAAATTTTGAAATAAATAATTATAATAAATTCTTCTATATTAATAAAAATAGGAAGAACTCCCTTTCATTTTTGATTCCCCAATATTATTGAAGGATTATCATGATTTAATAGATTTATTTTAATAACTTGACAAAAAATTACCCCTATAATTATTCTTTCTTATTGTTTCAATAAAAATTTTATTATTATTATTATTATTTTCAATATTATTATTGGAGCAATTGGAGGATTAAATCAAACTTCTTTACGTAAATTAATAGCTTTCTCTTCAATTAATAATTTAGGATGAATAATAAGTGCAATTATAATTAGTCAAACTTTATGAATATTTTATTTTTTTTTATATTCTTTTATAATTACAATTATATGTTTTTTATTTCATATATTAAATATATATTTTATTAACCAATTATTTATTAACAATATAAATTTTTTAATTAAAATTAATTTACTAATTAATTTTCTTTCTCTTGGTGGATTACCACCATTTATTGGATTTTTTCCTAAATGAATTATTATTAATTTTTTAATTAATAATAATATATATATTTTATTATATTCGAATTACTTATTCTGCTTTTATATTTAACTATTTAAAAATAAAATGATTTAAAATTTTTATTAAAAATAATTATTTATTAATTTTTTATCTTTTATTTCTGTAATAGGAATAATTTTAAGAACATTTTTTTTTTATTAA
>20-Harm_AustM0001
CGAAAATGACTTTATTCAACAAATCATAAAGATATTGGAACATTATATTTTATTTTTGGAATTTGAGCAGGAATAGTAGGAACTTCTTTAAGTTTATTAATTCGAGCAGAATTAGGTAATCCTGGATCTTTAATTGGAGATGATCAAATTTATAATACTATTGTTACAGCTCATGCTTTTATTATAATTTTTTTTATAGTTATACCAATTATAATTGGTGGATTTGGTAATTGACTTGTACCTTTAATATTAGGAGCCCCTGATATAGCTTTCCCCCGAATAAATAATATAAGTTTTTGATTACTTCCCCCCTCTTTAACTTTACTTATTTCAAGAAGAATTGTAGAAAATGGAGCAGGAACAGGATGAACAGTTTACCCCCCACTTTCATCTAATATTGCACATGGAGGAAGATCAGTAGATCTAGCTATTTTTTCTTTACATTTAGCTGGAATCTCATCTATTTTAGGAGCAATTAATTTTATTACTACTATTATTAATATAAAATTAAATAGCTTATCTTTTGATCAAATGCCATTATTTATTTGAGCTGTAGGAATTACTGCATTTTTATTATTATTATCATTACCAGTTTTAGCAGGTGCTATTACTATACTTTTAACAGATCGAAACCTTAATACATCTTTTTTTGACCCTGCTGGAGGAGGTGATCCTATTTTATATCAACATTTATTTTGATTTTTTGGCCATCCAGAAGTGTATATTTTAATTTTACCAGGATTTGGTATAATTTCTCACATTATTTCCCAAGAAAGAGGAAAAAAAGAAACATTTGGTTGTTTAGGGATAATTTATGCTATATTAGCTATTGGATTATTAGGATTTATTGTATGAGCTCACCATATATTTACAGTTGGTATAGATATTGATACTCGAGCTTATTTCACATCAGCTACTATAATTATTGCAGTACCAACAGGAATTAAAATTTTTAGTTGATTAGCTACTTTTCATGGAACTCAAATTAATTACTCCCCATCTATTTTATGAAGTTTAGGATTTGTATTTTTATTTACTGTTGGAGGATTAACAGGAGTAATTTTATCTAATTCTTCTATTGATATTACATTACATGATACATATTATGTAGTGGCTCATTTTCATTATGTATTATCTATAGGAGCAGTATTTGCTATTTTAGGAGGATTTATTCATTGATACCCTTTATTCACTGGATTATCTTTAAATCCTTATTTATTAAAAATTCAATTTATCACAATATTTATTGGAGTAAATTTAACTTTTTTCCCTCAACATTTCTTAGGATTAGCAGGTATACCTCGACGATATTCTGATTATCCAGATTCTTATATTTCTTGAAATATTATTTCATCTTTAGGATCTTATATTTCTTTAGTGGCTATTATAATAATATTAATTATTATTTGAGAATCTTTAATTAATCAACGAATTGCTTTATTTACATTAAATTTACCCTCATCAATTGAATGATACCAAAACTTACCTCCAGCAGAACATTCATATAATGAACTACCTATTTTAAGTAATTTCTAAATGGCAACATGATCAAATTTTAATTTACAAAATGGAGCATCCCCCTTAATAGAACAAATTATTTTCTTTCACGATCATACTTTAATTATCCTTATTATAATTACAATTTTAGTTGGTTATTTAATAACAAATTTATTTTTTAATAAATATATTAATCGATTTTTATTAGAAGGACAAATAATTGAATTAATTTGAACTATTTTACCAGCAATTACTTTAATTTTTATTGCTTTACCATCATTACGATTATTATATTTATTAGATGAATTAAATAACCCATTAATTACCTTAAAATCAATCGGTCATCAATGATATTGAAGCTATGAATATTCAGATTTTCATAATATTGAATTTGATTCATATATAATTCCCTCTAATGAAATAAATTCTAATAGATTTCGATTATTAGATGTTGATAATCGAATTGTTTTACCTATAAATAATCAAATTCGAATTATAGTTACAGCAACAGACGTAATCCACTCCTGAACTATCCCATCATTAGGTGTAAAAGTAGATGCAAATCCTGGACGTCTTAATCAAACTAATTTTTTTATTAATCGACCTGGAATTTTTTATGGTCAATGTTCAGAAATTTGCGGAGCAAATCATAGATTTATACCTATTGTAATTGAAAGAATTTCAATTAAAAATTTTATTAATTGAATCAATAATTATTCTTCATTAGATGACTGAAAGCAAGTACTGGTCTCTTAAATCCCACAAATAATACCAATTAATTGATTAATTTCATTTATTTTTTTTATTATAATTTATTTAATTTTTAATATTATAAATTACTATATTTTTAATAATAAAAATATTAATAAAAATAATAATTTTAAAAATAAAATCAAAAATTTCAATTGAAAATGATAAATGATAAGTAATTTATTTTCAATTTTTGACCCCTCTACTAATTTATTTAATATCCCATTTAATTGAATTAGAACAATTCTAGGAATTATATTTATCCCATACTCATTTTGATTAATTCCTAATCGACATTTTTTTTTATGAAATTTTATTTTATTAAAATTACATAATGAATTTAAAACTTTATTAAAAAATAATTATTTTCAAGGATCAACTTTTATTTTTATTTCCATATTTACTTTTATCTTATTTAATAATTTTTTAGGACTATTCCCCTATATTTTTACAAGAACTAGTCATTTAACATTATCTTTATCAATTTCTTTACCTTTATGATTAAGATTTATAATTTATGGTTGATTAAATAATTCTCAACATATATTTATTCATATAATCCCTCAAGGAACACCTTCTATTTTAATACCATTTATAGTATTAATTGAAACAATTAGAAACATTATTCGACCTGGAACTTTAGCTGTACGATTAACAGCTAATATAATTGCTGGACATTTATTAATAACTCTTCTAAGAAATAATGGATGTAATATAAGATCATATTTTATTGTAATTCTTGTTATAATTCAAATTTTATTATTAATTTTAGAATCAGCTGTTGCGGTTATTCAATCTTATGTAATTGCAATTTTAAGTACATTATATTCTAGTGAAGTAAATTAAATGAAAAATTCTAACCATCCCTTTCACTTAGTAGATTATAGACCTTGACCTTTAACTGGAGCTATTGGAGTTATAGTTTTAGTTACTGGAATAGTAAAATGATTTCATAATTTTAACATAAATTTATTAATTTTAGGATATTTAATTGTTATTTTAACAATATATCAATGATGACGAGATGTATGCCGAGAAGGGACACTTCAAGGTAAACATACTATATTAGTAACAAAAGGTCTTCGATGAGGTATAATTTTATTTATTGTATCTGAAATTTTTTTTTTTGTATCTTTTTTTTGAGCTTTCTTTCATAGAAGACTTGCCCCTAATATTGAAATTGGAACAATTTGACCCCCTACTAGAATTACCCCTTTTAATCCATTTCAAATTCCATTATTAAATACCATTATTCTAATTAGATCAGGAGTATCAGTCACATGAGCTCATCATGCTATTATAGAAAATAATAACTCTCAAATAACCCAAGGTTTATTTATTACAATTATTTTAGGAATTTATTTTACTATTTTACAAGCCTATGAATATTTTGAAGCTCCATTCACTATTGCTGATAGAATTTATGGATCAACATTCTTTATAGCAACAGGATTTCATGGACTTCATGTTATTATTGGAACATTATTTCTATTAATTTGTTTAATCCGACATATTAATAATCATTTTTCAAATAATCATCATTTTGGATTTGAAGCAGCAGCATGATACTGACATTTTGTAGACGTAGTTTGATTATTCCTTTACATTTCTATTTATTGATGAGGAAATTAAATATTAAATATTTTTACAATTATCATAATAATTTCCAATATTATAATATTTTTATCTATTATTATTTCTAAAAAAACTTATATAGATCGAGAAAAATGTTCACCATTTGAATGTGGATTTGACCCCAAATCATCTGCTCGAATTCCATTTTCTTTACATTTCTTCCTAATTACAGTAATCTTTCTAATTTTCGATGTAGAAATTGCTCTTATTTTCCCTATTATTAAATTATTTAAATTAGTAAACTTTTTTTTATGAACAAAAATTAGTTTTTTTTTTATTTTAATTTTATTAATTGGATTATACCATGAATGAAATCAAAATATATTAAATTGAACAAATTTAAATATTAAATAATATTATAAATAAAATAATTACTATTCAAATAACAAATCTAAATAAATAAATTTTAAAATTATTTATTTGATAAATATTATATAATACAGAATTCTTTTTTATAATAGATATTATACCAAACCCTCTATAAATTTCTCTTCAACCTAAATCAATATTTTTTACTAAATTTTGTCTAAACTTAAGAAAATAATAATTTAAACCATAAGTAGATAAATTAGGTATAAATCATATTATTCCTAAAAAATTTCTTAAATTATAAGTTATAATAAATTTATTTACTGAATAAATATTTATATTTCTAACTAAATAACCAAATATACCTCCAATTAATCTAACATAAATTACTATTATTTTTATATTAAAAGGTAAATAAATTATATAAGGATAAGGAAAAATTATTCAATTTAAAAAACTTCCTCTAATAACTCTTATAAATAATAAAATAAATATTCTTTTTAATATAACATAATCCTCATCATATAAATTATAAATTCTTATTAAATTATAATCATTAATTATTAAATACATAACTAAACGGAATCTATAAAATATTGTTAATCCTGTTGATAAATAAAATAAAAAAAAAATTCTTAAATTAAATGTTCTAAAATTAACTATTTCTAAAACTAAATCCTTAGAATAAAATCCAGCTAAAAAAGGAATTCCACATAAAGCTATATTTGAAATATTTATACATAATGTAGTTAAAGGAATATATATAGAAATTCCCCCTATGAATCGAATATCTTGTATATCATTTATTAAATGAATAATTACACCTGCACATATAAATAATAAAGCTTTAAATATTGCATGAGTTAATAAATGAAAAAAAGCCAAATCAGGTATTCCTATTCTTAAAATTCTTATTATTAAACCTAATTGTCTTAAAGTAGACAAAGCAATAATTTTTTTCAAATCAAATTCATAATTAGCAGAAATACCAGCTATAAATATAGTTAACCCAGATAATAATAATAATATCTTTAAAAAAAAAGTATCTAATAATAATATATTAAATCGAATTAATAAATAAACTCCAGCAGTGACTAAAGTTGATGAATGAACTAAAGCTGAAACAGGAGTTGGAGCTGCTATTGCTGCAGGTAATCAAGATCTAAAAGGAATTTGAGCTCTTTTAGTTATAGCAGCCATAATAATTATTCTTCTTACAAATTTTATTTGTCAATCATTATTTATGAATTCTAAATAAAAAATATAATTTCAACTACCATAATTTAATATTCAAGAAATTACCATTAAAATAAGAACATCACCAATACGATTAGATAAAGCGGTTAATATTCCAGCATTATAAGATTTTAAATTTTGATAATAAATAACTAAACAATAAGATACTAAACCTAAACCATCCCAACCTAATAAAATTCTAATAATATTAGGACTAATAATTAATAATATTATAGAAAATACAAATAATAAAACTAAAATAATAAATCGCATTAAATTTAATTCTGAACTTATATATCTTTTTCTATAATAAATAACAACAGAAGAAATCAAAAATACAAATATTATAAATAGTAAAGATATTCAATCTAATAAAATAGATATAACAATTCTAATTGAATTAAAAGAAATAATTTCTCATTCTAATAAAATAACTAATTTATTTATAATAAAATAAATTATAAAAATAAATTTGACACCACAAATCAATATTTTTATTAAATTATTTAAATAAAATCAAATTATTCTATAATCAATTTTTATAATTAAAATATTTAAAGGTAATCAATGTAAAATTAATATTAAATATTCACGAGAAACTCCCGTATAATATCTATAAACTCCTGAATAATATTTACCATGCTGAACAAAAGAATATAAATATAATCTATAACCAGCTCTAAAAAAAGAAATTATTATTAACATAAATATTGAAACCCAAGATCATCTTATTAATCTATTAATTAAACTAATTTCCCCTATTAAATTTAAACTGGGAGGAGCAGCTATATTAGAAGATATTAGTAAAAATCATCATAATCTTATTGAAGGTATAAAATTCATTATACCCTTATTAATGTATAAACTTCGTCTATGTAATCGTTCATAACTAATATTAGCTAAACAAAATATTCCAGAAGAACATAATCCATGTCCAATTATTAAAATATAAGATCCAATAAATCCTCAATAATTTATTACTATAATACCTCTAATCACAATTCTTATATGAGCTACAGAAGAATAAGCAATTAAAGATTTAATATCAATTTGAGAAAAACATTTCAAACTAATATAAAATCCTCCAATTAATCTAATTACAATTCAAATATAATTTAATTTTAAATTAATTTCTTGAAGAAAAATTATTAAACGTAATAAACCATATCCTCCTAATTTTAATATAATCCCTGCTAAAATTATAGAACCAGATACTGGAGCTTCTACATGAGCTTTTGGTAATCATAAATGAACAAAATATATAGGTATTTTAACTAAAAAAGCTATAATCATACTAAAATATAATATATAAATATTTAAATTTATAAATTTTAAAAAATAAATTATTATACTTTGTATTTCATTATATAAATAAAAAATTCCTATTAATAAAGGTAAAGATACAAATAAAGTATAAAATAATAAATATATTCCTGCTTGAATACGTTCAGGTTGATACCCTCAACCAATAATTAATATTAAAGTAGGAATTAATCTACCTTCAAAGAATAAATAAAATAAAAATATATTTATAGTACTAAAAGTTAAATATAATATAATTAATAAAAAAATAATATTAAACAAAAAAAAATTTAAAAAAAAATTTATTTTATATAAATTTTCTCTTGCTATAATTATCAAAACTGAAATTCAAATTCTTAATATAATTAAACCATAAGATATAATATCACAAGATAATATATATCTAAAATTACAAAATAAATTTAATCTTATACCTAAATTTATAAATAAAAATATTAATAAAAATAATATTATTTGAACCATTCAAAATATATTTTTTATAAAACATATAGGAATTATAAAAATTAATATAAATAAAAATTTTATCATCTATAATAAATTAAATCTTTGAAAATAATCATTACCATGAGTACGAATTATAGAAACTAAAATTGATAAACCTAAAGCCCCCTCACAAACTGAAAAAACTAAAAATACTATTAATATATATATATCATAATCAATTATTATTAAATAAACTAATATAAAAAAAAAAATTCTTAATACTATAAATTCTAAACTTAACAAAACAATTAATAAATGCTTATATTTAGAAATAAAAATAAAATTACCAATAATAAATATTAAAATAAAAATAAATCATATATAATTTTTTCTATTTTATTGATTATAATCTCAATTTATATATATATATTAAATAACCCTCTTTCTATAGGATTAATAATTTTATTTCAAACATTATTATCTTGTTTAATAACTGGAATATTAATTAAAACTTATTGATTTTCTTATATTTTATTTTTAACTTTCTTAGGAGGTTTATTAGTTTTATTTATTTATGTTTCAAGAATTGCCTCAAATGAAATATTTAAACCGACATTTAATTTAAAAAAAATTGGATTATTTTTAATTATATTTTTAATTACAATTCAATTTATTTATTATAATAATATATATTGAATAAATTTATCAACTAATTCTGATATAGATAATTTCAAAGAATTAATTTTTTTTTTTAATAATGAAAATAAAATTAACTTAAGAAAATTATATAATAATCAAACATTTCTAATTATAACAATATTAGTAATTTACCTATTCATTACTTTAATTGCAGTAGTAAAAATTACTAATATCTATTATGGCCCATTACGATCCTCTATCCGAAAAACACATCCCATTTTAAAAATTATTAATAATTCTTTAATTGATATACCAAGACCTTCTAATATTTCTTCTTGATGAAATTTTGGATCTTTATTAGGTTTATGTTTAATTATTCAAATTTTAACAGGCTTATTTTTAACTATATATTACACTGCTAATATTGAATTAGCATTTTATAGAGTAAATTATATTTGTCGAAATGTAAATTACGGTTGATTAATTCGTACCCTTCATGCTAACGGAGCTTCATTCTTTTTTATCTGTGTATATTTACATATTGGACGAGGAATTTATTATGAATCTTTTAATTTAAAATATACTTGAATAGTAGGAGTAATTATTTTATTTCTATTAATAGCAACAGCATTTATAGGTTATGTTTTACCTTGAGGTCAAATATCTTTTTGAGGAGCTACTGTTATTACAAATTTATTATCAGCTATCCCATCATTAGGTGTAAAAATTGTAACTTGAATTTGAGGAGGATTCGCAGTAGATAACGCAACATTAACTCGATTTTATACTTTTCATTTTCTTTTACCATTTATTATTTTAATAATAACTATAATTCATTTATTATTTCTTCACCAAACAGGATCAAATAACCCCTTAGGTTTAAATAGAAATTTAGATAAAATCCCTTTCCATCCATTTTTTGTATTTAAAGACTTAATTGGATTTATTATTTTATTATTTTTATTAACTATTTTAACTTTAACTAACCCATATTTATTAGGAGATCCAGATAATTTTATCCCAGCAAATCCATTAGTAACTCCTGTTCACATTCAACCAGAATGATATTTTTTATTTGCTTATGCAATTTTACGATCAATTCCAAATAAATTAGGAGGAGTAATTGCATTAGTTATATCAATTCTTATTTTAATTATTTTACCTTTTACATTTAATAAAAAAATTCAAGGTATTCAATTTTACCCTATTAATCAATTATTATTTTGATCAATAATTACTATTATTATTTTATTAACTTGAATTGGAGCCCGACCAGTAGAAGACCCATATATTATTGTTGGACAATTATTAACTATCATATATTTTTCTTATTTTATTATTAACCCTTTAATTGGAAAATACTGAGATAATTTAATTTTTAATTAATTAAATTAAAAAAACCTTAAACCCTAAAAAAAATAATAAAAAATTTAATGAAACAGGTAAATATCTCTTTCAAGATAAATATATTAATTTATCATAACGATAACGAGGTAAAGTACCCCGAACTCAAACAAATAAAAAAGAAATTAAACTTAATTTTAAATAAAAAAAAATTCTTAAGTTAAAACCTCCTAAATAAATTAAAGTAAATAATAAACTTATAAATAAAATTCTAGAATATTCAGCTAAAAAAATTAAAACAAAACCCCCACTTCTATATTCTACATTAAATCCAGAAACTAACTCTCTTTCACCCTCAGCAAAATCAAATGGAGTTCGGTTAGTTTCAGCTAATCTTGATCTTATTCAACACAAACCTAAAGGAAATATTAAAAAAATAAATCAAATTATACTTTGATATAAACTAAATATTAATAAATTAAAATCTATAATTATTACAATTCTAGATATTAAAATTAAAGCTAATCTAACTTCATAAGAAATAGTTTGAGCTACAGCACGTAATCCTCCTAATAAAGCATAATTAGAATTAGAAGATCAACCAGAAACTATAACTGTATAAACCCCTAATCTAGTACAAGATAAAAAAAATAAAATTCCTAAATTAAATCTAACTAAATTAAAATAATAAGGAATTAATATTCAAATTATTAAACATAAAATAAATCTTAAAACAGGAGAAAAATAATAACAAATATAATTAGAAAAATTAGGATAAGTTTGTTCTTTAGTAAATAATTTAATACCATCAGAAAAAGGCTGTAAAATTCCTATAAATCCTACTTTATTAGGACCTTTACGAATTTGAATATAACCTAAAACTTTCCGTTCTAATAAAGTTAAATAAGCAACACCAATTAAAACTCCCACAATTAAAATTAATAATCCAATTATAATATTTTATTTTTTAGTACATTTATCTCTATTTCATCTAATACATGATTTGGTTGTTGAATTGGATTAGAAATTAATCTTCTAAGATTTATCCCCCTCATTTCTAACTCAAATAATTTATTAGCATCAGAAGCCTCATTAAAATATTTTCTAACTCAAACTATTGCTTCTATTAATTTTTTATTTACAATTTTAATAATATTAATTTTAATAAAAAATTTTGAAATAAATAATTATAATAAATTCTTCTATATTAATAAAAATAGGAAGAACTCCCTTTCATTTTTGATTCCCCAATATTATTGAAGGATTATCATGATTTAATAGATTTATTTTAATAACTTGACAAAAAATTACCCCTATAATTATTCTTTCTTATTGTTTCAATAAAAATTTTATTATTATTATTATTATTTTCAATATTATTATTGGAGCAATTGGAGGATTAAATCAAACTTCTTTACGTAAATTAATAGCTTTCTCTTCAATTAATAATTTAGGATGAATAATAAGTGCAATTATAATTAGTCAAACTTTATGAATATTTTATTTTTTTTTATATTCTTTTATAATTACAATTATATGTTTTTTATTTCATATATTAAATATATATTTTATTAACCAATTATTTATTAACAATATAAATTTTTTAATTAAAATTAATTTACTAATTAATTTTCTTTCTCTTGGTGGATTACCACCATTTATTGGATTTTTTCCTAAATGAATTATTATTAATTTTTTAATTAATAATAATATATATATTTTATTATATTCGAATTACTTATTCTGCTTTTATATTTAACTATTTAAAAATAAAATGATTTAAAATTTTCATTAAAAATAATTATTTATTAATTTTTTATCTTTTATTTCTGTAATAGGAATAATTTTAAGAACATTTTTTTTTTATTAA
>21-Harm_AustM0237
CGAAAATGACTTTATTCAACAAATCATAAAGATATTGGAACATTATATTTTATTTTTGGAATTTGAGCAGGAATAGTAGGAACTTCTTTAAGTTTATTAATTCGAGCAGAATTAGGTAATCCTGGATCTTTAATTGGAGATGATCAAATTTATAATACTATTGTTACAGCTCATGCTTTTATTATAATTTTTTTTATAGTTATACCAATTATAATTGGTGGATTTGGTAATTGACTTGTACCTTTAATATTAGGAGCCCCTGATATAGCTTTCCCCCGAATAAATAATATAAGTTTTTGATTACTTCCCCCTTCTTTAACTTTACTTATTTCAAGAAGAATTGTAGAAAATGGAGCAGGAACAGGATGAACAGTTTACCCCCCACTTTCATCTAATATTGCACATGGAGGAAGATCAGTAGACCTAGCTATTTTTTCTTTACATTTAGCTGGAATCTCATCTATTTTAGGAGCAATTAATTTTATTACTACTATTATTAATATAAAATTAAATAGCTTATCTTTTGATCAAATGCCATTATTTATTTGAGCTGTAGGAATTACTGCATTTTTATTATTATTATCATTACCAGTTTTAGCAGGTGCTATTACTATACTTTTAACAGATCGAAACCTTAATACATCTTTTTTTGACCCTGCTGGAGGAGGTGATCCTATTTTATATCAACATTTATTTTGATTTTTTGGCCATCCAGAAGTGTATATTTTAATTTTACCGGGATTTGGTATAATTTCTCACATTATTTCCCAAGAAAGAGGAAAAAAAGAAACATTTGGTTGTTTAGGGATAATTTATGCTATATTAGCTATTGGATTATTAGGATTTATTGTATGAGCTCACCATATATTTACAGTTGGTATAGATATTGATACTCGAGCTTATTTTACATCAGCTACTATAATTATTGCAGTACCAACAGGAATTAAAATTTTTAGTTGATTAGCTACTTTTCATGGAACTCAAATTAATTACTCCCCATCTATTTTATGAAGTTTAGGATTTGTATTTTTATTTACTGTTGGAGGATTAACAGGAGTAATTTTATCTAATTCTTCTATTGATATTACATTACATGATACATATTATGTAGTGGCTCATTTTCATTATGTATTATCTATAGGAGCAGTATTTGCTATTTTAGGAGGATTTATTCATTGATACCCTTTATTCACTGGATTATCTTTAAATCCTTATTTATTAAAAATTCAATTTATCACAATATTTATTGGAGTAAATTTAACTTTTTTCCCTCAACATTTCTTAGGATTAGCAGGCATACCTCGACGATATTCTGATTATCCAGATTCTTATATTTCTTGAAATATTATCTCATCTTTAGGATCTTATATTTCTTTAGTGGCTATTATAATAATATTAATTATTATTTGAGAATCTTTAATTAATCAACGAATTGCTTTATTTACATTAAATTTACCCTCATCAATTGAATGATACCAAAACTTACCTCCAGCAGAACATTCATATAATGAACTACCTATTTTAAGTAATTTCTAAATGGCAACATGATCAAATTTTAATTTACAAAATGGAGCATCCCCCTTAATAGAACAAATTATTTTCTTTCACGATCATACTTTAATTATCCTTATTATAATTACAATTTTAGTTGGTTATTTAATAACAAATTTATTTTTTAATAAATATATTAATCGATTTTTATTAGAAGGACAAATAATTGAATTAATTTGAACTATTTTACCAGCAATTACTTTAATTTTTATTGCTTTACCATCATTACGATTATTATATTTATTAGATGAATTAAATAACCCATTAATTACCTTAAAATCAATCGGTCATCAATGATATTGAAGCTATGAATATTCAGATTTTCATAATATTGAATTTGATTCATATATAATTCCCTCTAATGAAATAAATTCTAATAGATTTCGATTATTAGATGTTGATAATCGAATTGTTTTACCTATAAATAATCAAATTCGAATTATAGTTACAGCAACAGACGTAATCCACTCCTGAACTATCCCATCATTAGGTGTAAAAGTAGATGCAAACCCTGGACGTCTTAATCAAACTAATTTTTTTATTAATCGACCTGGAATTTTTTATGGTCAATGTTCAGAAATTTGCGGAGCAAATCATAGATTTATACCTATTGTAATTGAAAGAATTTCAATTAAAAATTTTATTAATTGAATCAATAATTATTCTTCATTAGATGACTGAAAGCAAGTACTGGTCTCTTAAATCCCACAAATAATACCAATTAATTGATTAATTTCATTTATTTTTTTTATTATAATTTATTTAATTTTTAATATTATAAATTACTATATTTTTAATAATAAAAATATTAATAAAAATAATAATTTTAAAAATAAAATCAAAAATTTCAATTGAAAATGATAAATGATAAGTAATTTATTTTCAATTTTTGACCCCTCTACTAATTTATTTAATATCCCATTTAATTGAATTAGAACAATTCTAGGAATTATATTTATCCCATACTCATTTTGATTAATTCCTAATCGACATTTTTTTTTATGAAATTTTATTTTATTAAAATTACATAATGAATTTAAAACTTTATTAAAAAATAATTATTTTCAAGGATCAACTTTTATTTTTATTTCCATATTTACTTTTATCTTATTTAATAATTTTTTAGGACTATTCCCCTATATTTTTACAAGAACTAGTCATTTAACATTATCTTTATCAATTTCTTTACCTTTATGATTAAGATTTATAATTTATGGTTGATTAAATAATTCTCAACATATATTTATTCATATAATCCCTCAAGGAACACCTTCTATTTTAATACCATTTATAGTATTAATTGAAACAATTAGAAACATTATTCGACCTGGAACTTTAGCTGTACGATTAACAGCTAATATAATTGCTGGACATTTATTAATAACCCTTCTAAGAAATAATGGATGTAATATAAGATCATATTTTATTGTAATTCTTGTTATAATTCAAATTTTATTATTAATTTTAGAATCAGCCGTTGCGGTTATTCAATCTTATGTAATTGCAATTTTAAGTACATTATATTCTAGTGAAGTAAATTAAATGAAAAATTCTAACCATCCCTTTCACTTAGTAGATTATAGACCTTGACCTTTAACTGGAGCTATTGGAGTTATAGTTTTAGTTACTGGAATAGTAAAATGATTTCATAATTTTAACATAAATTTATTAATTTTAGGATATTTAATTGTTATTTTAACAATATATCAATGATGACGAGATGTATGCCGAGAAGGGACACTTCAAGGTAAACATACTATATTAGTAACAAAAGGTCTTCGATGAGGTATAATTTTATTTATTGTATCTGAAATTTTTTTTTTTGTATCTTTTTTTTGAGCTTTCTTTCATAGAAGACTTGCCCCTAATATTGAAATTGGAACAATTTGACCCCCTACTAGAATTACCCCATTTAATCCATTTCAAATTCCATTATTAAATACCATTATTCTAATTAGATCAGGAGTATCAGTCACATGAGCTCATCATGCTATTATAGAAAATAATAACTCTCAAATAACCCAAGGTTTATTTATTACAATTATTTTAGGAATTTATTTTACTATTTTACAAGCCTATGAATATTTTGAAGCTCCATTCACTATTGCTGATAGAATTTATGGATCAACATTCTTTATAGCAACAGGATTTCATGGACTTCATGTTATTATTGGAACATTATTTCTATTAATTTGTTTAATCCGACATATTAATAATCATTTTTCAAATAATCATCATTTTGGATTTGAAGCAGCAGCATGATACTGACATTTTGTAGACGTAGTTTGATTATTCCTTTACATTTCTATTTATTGATGAGGAAATTAAATATTAAATATTTTTACAATTATCATAATAATTTCCAATATTATAATATTTTTATCTATTATTATTTCTAAAAAAACTTATATAGATCGAGAAAAATGTTCACCATTTGAATGTGGATTTGACCCCAAATCATCTGCTCGAATTCCATTTTCTTTACATTTCTTCCTAATTACAGTAATCTTTCTAATTTTCGATGTAGAAATTGCTCTTATTTTCCCTATTATTAAATTATTTAAATTAGTAAACTTTTTTTTATGAACAAAAATTAGTTTTTTTTTTATTTTAATTTTATTAATTGGATTATACCATGAATGAAATCAAAATATATTAAATTGAACAAATTTAAATATTAAATAATATTATAAATAAAATAATTACTATTCAAATAACAAATCTAAATAAATAAATTTTAAAATTATTTATTTGATAAATATTATATAATACAGAATTCTTTTTTATAATAGATATTATACCAAACCCTCTATAAATTTCTCTTCAACCTAAATCAATATTTTTTACTAAATTTTGTCTAAACTTAAGAAAATAATAATTTAAACCATAAGTAGATAAATTAGGTATAAATCATATTATCCCTAAAAAATTTCTTAAATTATAAGTTATAATAAATTTATTTACTGAATAAATATTTATATTTCTAACTAAATAACCAAATATACCTCCAATTAATCTAACATAAATTACTATTATTTTTATATTAAAAGGTAAATAAATTATATAAGGATAAGGAAAAATTATTCAATTTAAAAAACTTCCTCTAATAACTCTTATAAATAATAAAATAAATATTCTTTTTAATATAACATAATCCTCATCATATAAATTATAAATTCTTATTAAATTATAATCATTAATTATTAAATACATAACTAAACGGAATCTATAAAATATTGTTAATCCTGTTGATAAATAAAATAAAAAAAAAATTCTTAAATTAAATGTTCTAAAATTAACTATTTCTAAAACTAAATCCTTAGAATAAAATCCAGCTAAAAAAGGAATTCCACATAAAGCTATATTTGAAATATTTATACATAATGTAGTTAAAGGAATATATATAGAAATCCCCCCTATGAATCGAATATCTTGTATATCATTTATTAAATGAATAATTACACCTGCACATATAAATAATAAAGCTTTAAATATTGCATGAGTTAATAAATGAAAAAAAGCCAAATCAGGTATTCCTATTCTTAAAATTCTTATTATTAAACCTAATTGTCTTAAAGTAGACAAAGCAATAATTTTTTTCAAATCAAATTCATAATTAGCAGAAATACCAGCTATAAATATAGTTAACCCAGATAATAATAATAATATCTTTAAAAAAAAAGTATCTAATAATAATATATTAAATCGAATTAATAAATAAACTCCAGCAGTGACTAAAGTTGATGAATGAACTAAAGCTGAAACAGGAGTTGGAGCTGCTATTGCTGCAGGTAATCAAGATCTAAAAGGAATTTGAGCTCTTTTAGTTATAGCAGCCATAATAATTATTCTTCTTACAAATTTTATTTGTCAATCATTATTTATGAATTCTAAATAAAAAATATAATTTCAACTACCATAATTTAATATTCAAGAAATTACCATTAAAATAAGAACATCACCAATACGATTAGATAAAGCGGTTAATATTCCAGCATTATAAGATTTTAAATTTTGATAATAAATAACTAAACAATAAGATACTAAACCTAAACCATCCCAACCTAATAAAATTCTAATAATATTAGGACTAATAATTAATAATATTATAGAAAATACAAATAATAAAACTAAAATAATAAATCGCATTAAATTTAATTCTGAACTTATATATCTTTTTCTATAATAAATAACAACAGAAGAAATCAAAAATACAAATATTATAAATAATAAAGATATTCAATCTAATAAAATAGATATAACAATTCTAATTGAATTAAAAGAAATAATTTCTCATTCTAATAAAATAACTAATTTATTTATAATAAAATAAATTATAAAAATAAATTTGACACCACAAATCAATATTTTTATTAAATTATTTAAATAAAATCAAATTATTCTATAATCAATTTTTATAATTAAAATATTTAAAGGTAATCAATGTAAAATTAATATTAAATATTCACGAGAAACTCCCGTATAATATCTATAAACTCCTGAATAATATTTACCATGCTGAACAAAAGAATATAAATATAATCTATAACCAGCTCTAAAAAAAGAAATTATTATTAACATAAATATTGAAACCCAAGATCATCTTATTAATCTATTAATTAAACTAATTTCCCCTATTAAATTTAAACTGGGAGGAGCAGCTATATTAGAAGATATTAATAAAAATCATCATAATCTTATTGAAGGTATAAAATTCATTATACCCTTATTAATATATAAACTTCGTCTATGTAATCGTTCATAACTAATATTAGCTAAACAAAATATTCCAGAAGAACATAATCCATGTCCAATTATTAAAATATAAGATCCAATAAATCCTCAATAATTTATTACTATAATACCTCTAATCACAATTCTTATATGAGCTACAGAAGAATAAGCAATTAAAGATTTAATATCAATTTGAGAAAAACATTTCAAACTAATATAAAATCCTCCAATTAATCTAATTACAATTCAAATATAATTTAATTTTAAATTAATTTCTTGAAGAAAAATTATTAAACGTAATAAACCATATCCTCCTAATTTTAATATAATCCCTGCTAAAATTATAGAACCAGATACTGGAGCTTCTACATGAGCTTTTGGTAATCATAAATGAACAAAATATATAGGTATTTTAACTAAAAAAGCTATAATCATACTAAAATATAATATATAAATATTTAAATTTATAAATTTTAAAAAATAAATTATTATACTTTGTATTTCATTATATAAATAAAAAATTCCTATTAATAAAGGTAAAGATACAAATAAAGTATAAAATAATAAATATATTCCTGCTTGAATACGTTCAGGTTGATATCCTCAACCAATAATTAATATTAAAGTAGGAATTAATCTACCTTCAAAGAATAAATAAAATAAAAATATATTTATAGTACTAAAAGTTAAATATAATATAATTAATAAAAAAATAATATTAAACAAAAAAAAATTTAAAAAAAAATTTATTTTATATAAATTTTCTCTTGCTATAATTATCAAAACTGAAATTCAAATTCTTAATATAATTAAACCATAAGATATAATATCACAAGATAATATATATCTAAAATTACAAAATAAATTTAATCTTATACCTAAATTTATAAATAAAAATATTAATAAAAATAATATTATTTGAACCATTCAAAATATATTTTTTATAAAACATATAGGAATTATAAAAATTAATATAAATAAAAATTTTATCATCTATAATAAATTAAATCTTTGAAAATAATCATTACCATGAGTACGAATTATAGAAACTAAAATTGATAAACCTAAAGCCCCCTCACAAACTGAAAAAACTAAAAATACTATTAATATATATATATCATAATCAATTATTATTAAATAAACTAATATAAAAAAAAAAATTCTTAATACTATAAATTCTAAACTTAACAAAACAATTAATAAATGCTTATATTTAGAAATAAAAATAAAATTACCAATAATAAATATTAAAATAAAAATAAATCATATATAATTTTTTCTATTTTATTGATTATAATCTCAATTTATATATATATATTAAATAACCCTCTTTCTATAGGATTAATAATTTTATTTCAAACATTATTATCTTGTTTAATAACTGGAATATTAATTAAAACTTATTGATTTTCTTATATTTTATTTTTAACTTTCTTAGGAGGTTTATTAGTTTTATTTATTTATGTTTCAAGAATTGCCTCAAATGAAATATTTAAACCGACATTTAATTTAAAAAAAATTGGATTATTTTTAATTATATTTTTAATTACAATTCAATTTATTTATTATAATAATATATATTGAATAAATTTATCAACTAATTCTGATATAGATAATTTCAAAGAATTAATTTTTTTTTTTAATAATGAAAATAAAATTAACTTAAGAAAATTATATAATAATCAAACATTTCTAATTATAACAATATTAGTAATTTACCTATTCATTACTTTAATTGCAGTAGTAAAAATTACTAATATTTATTATGGCCCATTACGATCCTCTATCCGAAAAACACATCCCATTTTAAAAATTATTAATAATTCTTTAATTGATATACCAAGACCTTCTAATATTTCTTCTTGATGAAATTTTGGATCTTTATTAGGTTTATGTTTAATTATTCAAATTTTAACAGGCTTATTTTTAACTATATATTATACTGCTAATATTGAATTAGCATTTTATAGAGTAAATTATATTTGTCGAAATGTAAATTATGGTTGATTAATTCGTACCCTTCATGCTAACGGAGCTTCATTCTTTTTTATCTGTGTATATTTACATATTGGACGAGGAATTTATTATGAATCTTTTAATTTAAAATATACTTGAATAGTAGGAGTAATTATTTTATTTCTATTAATAGCAACAGCATTTATAGGTTATGTTTTACCTTGAGGTCAAATATCTTTTTGAGGAGCTACTGTTATTACAAATTTATTATCAGCTATCCCATCATTAGGTGTAAAAATTGTAACTTGAATTTGAGGGGGATTCGCAGTAGATAACGCAACATTAACTCGATTTTATACTTTTCATTTTCTTTTACCATTTATTATTTTAATAATAACTATAATTCATTTATTATTTCTTCACCAAACAGGATCAAATAACCCCTTAGGTTTAAATAGAAATTTAGATAAAATCCCTTTCCATCCATTTTTTGTATTTAAAGACTTAATTGGATTTATTATTTTATTATTTTTATTAACTATTTTAACTTTAACTAACCCATATTTATTAGGAGATCCAGATAATTTTATCCCAGCAAATCCATTAGTAACTCCTGTTCACATTCAACCAGAATGATATTTTTTATTTGCTTATGCAATTTTACGATCAATTCCAAATAAATTAGGAGGAGTAATTGCATTAGTTATATCAATTCTTATTTTAATTATTTTACCTTTTACATTTAATAAAAAAATTCAAGGTATTCAATTTTACCCTATTAATCAATTATTATTTTGATCAATAATTACTATTATTATTTTATTAACTTGAATTGGAGCCCGACCAGTAGAAGACCCATATATTATTGTTGGACAATTATTAACTATCATATATTTTTCTTATTTTATTATTAACCCTTTAATTGGAAAATACTGAGATAATTTAATTTTTAATTAATTAAATTAAAAAAACCTTAAACCCTAAAAAAAATAATAAAAAATTTAATGAAACAGGTAAATATCTCTTTCAAGATAAATATATTAATTTATCATAACGATAACGAGGTAAAGTACCCCGAACTCAAACAAATAAAAAAGAAATTAAACTTAATTTTAAATAAAAAAAAATTCTTAAGTTAAAACCTCCTAAATAAATTAAAGTAAATAATAAACTTATAAATAAAATTCTAGAATATTCAGCTAAAAAAATTAAAACAAAACCCCCACTTCTATATTCTACATTAAATCCAGAAACTAACTCTCTTTCACCCTCAGCAAAATCAAATGGAGTTCGGTTAGTTTCAGCTAATCTTGATCTTATTCAACACAAACCTAAAGGAAATATTAAAAAAATAAATCAAATTATACTTTGATATAAACTAAATATTAATAAATTAAAATCTATAATTATTACAATTCTAGATATTAAAATTAAAGCTAATCTAACTTCATAAGAAATAGTTTGAGCTACAGCACGTAATCCTCCTAATAAAGCATAATTAGAATTAGAAGATCAACCAGAAACTATAACTGTATAAACCCCTAATCTGGTACAAGATAAAAAAAATAAAATTCCTAAATTAAATCTAACTAAATTAAAATAATAAGGAATTAATATTCAAATTATTAAACATAAAATAAATCTTAAAACAGGAGAAAAATAATAACAAATATAATTAGAAAAATTAGGATAAGTTTGTTCTTTAGTAAATAATTTAATACCATCAGAAAAAGGCTGTAAAATTCCTATAAACCCTACTTTATTAGGACCTTTACGAATTTGAATATAACCTAAAACCTTCCGTTCTAATAAAGTTAAATAAGCAACACCAATTAAAACTCCCACAATTAAAATTAATAACCCAATTATAATATTTTATTTTTTAGTACATTTATCTCTATTTCATCTAATACATGATTTGGTTGTTGAATTGGATTAGAAATTAATCTTCTAAGATTTATCCCCCTCATTTCTAACTCAAATAATTTATTAGCATCAGAAGCCTCATTAAAATATTTTCTAACTCAAACTATTGCTTCTATTAATTTTTTATTTACAATTTTAATAATATTAATTTTAATAAAAAATTTTGAAATAAATAATTATAATAAATTCTTCTATATTAATAAAAATAGGAAGAACTCCCTTTCATTTTTGATTCCCCAATATTATTGAAGGATTATCATGATTTAATAGATTTATTTTAATAACTTGACAAAAAATTACCCCTATAATTATTCTTTCTTATTGTTTCAATAAAAATTTTATTATTATTATTATTATTTTCAATATTATTATTGGAGCAATTGGGGGATTAAATCAAACTTCTTTACGTAAATTAATAGCTTTCTCTTCAATTAATAATTTAGGATGAATAATAAGTGCAATTATAATTAGTCAAACTTTATGAATATTTTATTTTTTTTTATATTCTTTTATAATTACAATTATATGTTTTTTATTTCATATATTAAATATATATTTCATTAACCAATTATTTATTAACAATATAAATTTTTTAATTAAAATTAATTTACTAATTAATTTTCTTTCTCTTGGTGGATTACCACCATTTATTGGATTTTTTCCTAAATGAATTATTATTAATTTTTTAATTAATAATAATATATATATTTTATTATATTCGAATTACTTATTCTGCTTTTATATTTAACTATTTAAAAATAAAATGATTTAAAATTTTTATTAAAAATAATTATTTATTAATTTTTTATCTTTTATTTCTGTAATAGGAATAATTTTAAGAACATTTTTTTTTTATTAA
>22-Harm_ICH1L
CGAAAATGACTTTATTCAACAAATCATAAAGATATTGGAACATTATATTTTATTTTTGGAATTTGAGCAGGAATAGTAGGAACTTCTTTAAGTTTATTAATTCGAGCAGAATTAGGTAATCCTGGATCTTTAATTGGAGATGATCAAATTTATAATACTATTGTTACAGCTCATGCTTTTATTATAATTTTTTTTATAGTTATACCAATTATAATTGGTGGATTTGGTAATTGACTTGTACCTTTAATATTAGGAGCCCCTGATATAGCTTTCCCCCGAATAAATAATATAAGTTTTTGATTACTTCCCCCTTCTTTAACTTTACTTATTTCAAGAAGAATTGTAGAAAATGGAGCAGGAACAGGATGAACAGTTTACCCCCCACTTTCATCTAATATTGCACATGGAGGAAGATCAGTAGACCTAGCTATTTTTTCTTTACATTTAGCTGGAATCTCATCTATTTTAGGAGCAATTAATTTTATTACTACTATTATTAATATAAAATTAAATAGCTTATCTTTTGATCAAATGCCATTATTTATTTGAGCTGTAGGAATTACTGCATTTTTATTATTATTATCATTACCAGTTTTAGCAGGTGCTATTACTATACTTTTAACAGATCGAAACCTTAATACATCTTTTTTTGACCCTGCTGGAGGAGGTGATCCTATTTTATATCAACATTTATTTTGATTTTTTGGCCATCCAGAAGTGTATATTTTAATTTTACCAGGATTTGGTATAATTTCTCACATTATTTCCCAAGAAAGAGGAAAAAAAGAAACATTTGGTTGTTTAGGAATAATTTATGCTATATTAGCTATTGGATTATTAGGATTTATTGTATGAGCTCACCATATATTTACAGTTGGTATAGATATTGATACTCGAGCTTATTTCACATCAGCTACTATAATTATTGCAGTACCAACAGGAATTAAAATTTTTAGTTGATTAGCTACTTTTCATGGAACTCAAATTAATTACTCCCCATCTATTTTATGAAGTTTAGGATTTGTATTTTTATTTACTGTTGGAGGATTAACAGGAGTAATTTTATCTAATTCTTCTATTGATATTACATTACATGATACATATTATGTAGTGGCTCATTTTCATTATGTATTATCTATAGGAGCAGTATTTGCTATTTTAGGAGGATTTATTCATTGATATCCTTTATTCACTGGATTATCTTTAAATCCTTATTTATTAAAAATTCAATTTATCACAATATTTATTGGAGTAAATTTAACTTTTTTCCCTCAACATTTCTTAGGATTAGCAGGTATACCTCGACGATATTCTGATTATCCAGATTCTTATATTTCTTGAAATATTATCTCATCTTTAGGATCTTATATTTCTTTAGTGGCTATTATAATAATATTAATTATTATTTGAGAATCTTTAATTAATCAACGAATTGCTTTATTTACATTAAATTTACCCTCATCAATTGAATGATACCAAAACTTACCTCCAGCAGAACATTCATATAATGAACTACCTATTTTAAGTAATTTCTAAATGGCAACATGATCAAATTTTAATTTACAAAATGGAGCATCCCCCTTAATAGAACAAATTATTTTCTTTCACGATCATACTTTAATTATCCTTATTATAATTACAATTTTAGTTGGTTATTTAATAACAAATTTATTTTTTAATAAATATATTAATCGATTTTTATTAGAAGGACAAATAATTGAATTAATTTGAACTATTTTACCAGCAATTACTTTAATTTTTATTGCTTTACCATCATTACGATTATTATATTTATTAGATGAATTAAATAACCCATTAATTACCTTAAAATCAATCGGTCATCAATGATATTGAAGCTATGAATATTCAGATTTTCATAATATTGAATTTGATTCATATATAATTCCCTCTAATGAAATAAATTCTAATAGATTTCGATTATTAGATGTTGATAATCGAATTGTTTTACCTATAAATAATCAAATTCGAATTATAGTTACAGCAACAGACGTAATCCACTCCTGAACTATCCCATCATTAGGTGTAAAAGTAGATGCAAACCCTGGACGTCTTAATCAAACTAATTTTTTTATTAATCGACCTGGAATTTTTTATGGTCAATGTTCAGAAATTTGCGGAGCAAATCATAGATTTATACCTATTGTAATTGAAAGAATTTCAATTAAAAATTTTATTAATTGAATCAATAATTATTCTTCATTAGATGACTGAAAGCAAGTACTGGTCTCTTAAATCCCACAAATAATACCAATTAATTGATTAATTTCATTTATTTTTTTTATTATAATTTATTTAATTTTTAATATTATAAATTACTATATTTTTAATAATAAAAATATTAATAAAAATAATAATTTTAAAAATAAAATCAAAAATTTCAATTGAAAATGATAAATGATAAGTAATTTATTTTCAATTTTTGACCCCTCTACTAATTTATTTAATATCCCATTTAATTGAATTAGAACAATTCTAGGAATTATATTTATCCCATACTCATTTTGATTAATTCCTAATCGACATTTTTTTTTATGAAATTTTATTTTATTAAAATTACATAATGAATTTAAAACTTTATTAAAAAATAATTATTTTCAAGGATCAACTTTTATTTTTATTTCCATATTTACTTTTATCTTATTTAATAATTTTTTAGGACTATTCCCCTATATTTTTACAAGAACTAGTCATTTAACATTATCTTTATCAATTTCTTTACCTTTATGATTAAGATTTATAATTTATGGTTGATTAAATAATTCTCAACATATATTTATTCATATAATCCCTCAAGGAACACCTTCTATTTTAATACCATTTATAGTATTAATTGAAACAATTAGAAACATTATTCGACCTGGAACTTTAGCTGTACGATTAACAGCTAATATAATTGCTGGACATTTATTAATAACCCTTCTAAGAAATAATGGATGTAATATAAGATCATATTTTATTGTAATTCTTGTTATAATTCAAATTTTATTATTAATTTTAGAATCAGCCGTTGCGGTTATTCAATCTTATGTAATTGCAATTTTAAGTACATTATATTCTAGTGAAGTAAATTAAATGAAAAATTCTAACCATCCCTTTCACTTAGTAGATTATAGACCTTGACCTTTAACTGGAGCTATTGGAGTTATAGTTTTAGTTACTGGAATAGTAAAATGATTTCATAATTTTAACATAAATTTATTAATTTTAGGATATTTAATTGTTATTTTAACAATATATCAATGATGACGAGATGTATGCCGAGAAGGGACACTTCAAGGTAAACATACTATATTAGTAACAAAAGGTCTTCGATGAGGTATAATTTTATTTATTGTATCTGAAATTTTTTTTTTTGTATCTTTTTTTTGAGCTTTCTTTCATAGAAGACTTGCCCCTAATATTGAAATTGGAACAATTTGACCCCCTACTAGAATTACCCCATTTAATCCATTTCAAATTCCATTATTAAATACCATTATTCTAATTAGATCAGGAGTATCAGTCACATGAGCTCATCATGCTATTATAGAAAATAATAACTCTCAAATAACCCAAGGTTTATTTATTACAATTATTTTAGGAATTTATTTTACTATTTTACAAGCCTATGAATATTTTGAAGCTCCATTCACTATTGCTGATAGAATTTATGGATCAACATTCTTTATAGCAACAGGATTTCATGGACTTCATGTTATTATTGGAACATTATTTCTATTAATTTGTTTAATCCGACATATTAATAATCATTTTTCAAATAATCATCATTTTGGATTTGAAGCAGCAGCATGATACTGACATTTTGTAGACGTAGTTTGATTATTCCTTTACATTTCTATTTATTGATGAGGAAATTAAATATTAAATATTTTTACAATTATCATAATAATTTCCAATATTATAATATTTTTATCTATTATTATTTCTAAAAAAACTTATATAGATCGAGAAAAATGTTCACCATTTGAATGTGGATTTGACCCCAAATCATCTGCTCGAATTCCATTTTCTTTACATTTCTTCCTAATTACAGTAATCTTTCTAATTTTCGATGTAGAAATTGCTCTTATTTTCCCTATTATTAAATTATTTAAATTAGTAAACTTTTTTTTATGAACAAAAATTAGTTTTTTTTTTATTTTAATTTTATTAATTGGATTATACCATGAATGAAATCAAAATATATTAAATTGAACAAATTTAAATATTAAATAATATTATAAATAAAATAATTACTATTCAAATAACAAATCTAAATAAATAAATTTTAAAATTATTTATTTGATAAATATTATATAATACAGAATTCTTTTTTATAATAGATATTATACCAAACCCTCTATAAATTTCTCTTCAACCTAAATCAATATTTTTTACTAAATTTTGTCTAAACTTAAGAAAATAATAATTTAAACCATAAGTAGATAAATTAGGTATAAATCATATTATCCCTAAAAAATTTCTTAAATTATAAGTTATAATAAATTTATTTACTGAATAAATATTTATATTTCTAACTAAATAACCAAATATACCTCCAATTAATCTAACATAAATTACTATTATTTTTATATTAAAAGGTAAATAAATTATATAAGGATAAGGAAAAATTATTCAATTTAAAAAACTTCCTCTAATAACTCTTATAAATAATAAAATAAATATTCTTTTTAATATAACATAATCCTCATCATATAAATTATAAATTCTTATTAAATTATAATCATTAATTATTAAATACATAACTAAACGGAATCTATAAAATATTGTTAATCCTGTTGATAAATAAAATAAAAAAAAAATTCTTAAATTAAATGTTCTAAAATTAACTATTTCTAAAACTAAATCCTTAGAATAAAATCCAGCTAAAAAAGGAATTCCACATAAAGCTATATTTGAAATATTTATACATAATGTAGTTAAAGGAATATATATAGAAATTCCCCCTATGAATCGAATATCTTGTATATCATTTATTAAATGAATAATTACACCTGCACATATAAATAATAAAGCTTTAAATATTGCATGAGTTAATAAATGAAAAAAAGCCAAATCAGGTATTCCTATTCTTAAAATTCTTATTATTAAACCTAATTGTCTTAAAGTAGACAAAGCAATAATTTTTTTCAAATCAAATTCATAATTAGCAGAAATACCAGCTATAAATATAGTTAACCCAGATAATAATAATAATATCTTTAAAAAAAAAGTATCTAATAATAATATATTAAATCGAATTAATAAATAAACTCCAGCAGTAACTAAAGTTGATGAATGAACTAAAGCTGAAACAGGAGTTGGAGCTGCTATTGCTGCAGGTAATCAAGATCTAAAAGGAATTTGAGCTCTTTTAGTTATAGCAGCCATAATAATTATTCTTCTTACAAATTTTATTTGTCAATCATTATTTATGAATTCTAAATAAAAAATATAATTTCAACTACCATAATTTAATATTCAAGAAATTACCATTAAAATAAGAACATCACCAATACGATTAGATAAAGCGGTTAATATTCCAGCATTATAAGATTTTAAATTTTGATAATAAATAACTAAACAATAAGATACTAAACCTAAACCATCCCAACCTAATAAAATTCTAATAATATTAGGGCTAATAATTAATAATATTATAGAAAATACAAATAATAAAACTAAAATAATAAATCGCATTAAATTTAATTCTGAACTTATATATCTTTTTCTATAATAAATAACAACAGAAGAAATCAAAAATACAAATATTATAAATAATAAAGATATTCAATCTAATAAAATAGATATAACAATTCTAATTGAATTAAAAGAAATAATTTCTCATTCTAATAAAATAACTAATTTATTTATAATAAAATAAATTATAAAAATAAATTTGACACCACAAATCAATATTTTTATTAAATTATTTAAATAAAATCAAATTATTCTATAATCAATTTTTATAATTAAAATATTTAAAGGTAATCAATGTAAAATTAATATTAAATATTCACGAGAAACTCCCGTATAATATCTATAAACTCCTGAATAATATTTACCATGCTGAACAAAAGAATATAAATATAATCTATAACCAGCTCTAAAAAAAGAAATTATTATTAACATAAATATTGAAACCCAAGATCATCTTATTAATCTATTAATTAAACTAATTTCCCCTATTAAATTTAAACTGGGAGGAGCAGCTATATTAGAAGATATTAGTAAAAATCATCATAATCTTATTGAAGGTATAAAATTCATTATACCCTTATTAATGTATAAACTTCGTCTATGTAATCGTTCATAACTAATATTAGCTAAACAAAATATTCCAGAAGAACATAATCCATGTCCAATTATTAAAATATAAGATCCAATAAATCCTCAATAATTTATTACTATAATACCTCTAATCACAATTCTTATATGAGCTACAGAAGAATAAGCAATTAAAGATTTAATATCAATTTGAGAAAAACATTTCAAACTAATATAAAATCCTCCAATTAATCTAATTACAATTCAAATATAATTTAATTTTAAATTAATTTCTTGAAGAAAAATTATTAAACGTAATAAACCATATCCTCCTAATTTTAATATAATCCCTGCTAAAATTATAGAACCAGATACTGGAGCTTCTACATGAGCTTTTGGTAATCATAAATGAACAAAATATATAGGTATTTTAACTAAAAAAGCTATAATCATACTAAAATATAATATATAAATATTTAAATTTATAAATTTTAAAAAATAAATTATTATACTTTGTATTTCATTATATAAATAAAAAATTCCTATTAATAAAGGTAAAGATACAAATAAAGTATAAAATAATAAATATATTCCTGCTTGAATACGTTCAGGTTGATACCCTCAACCAATAATTAATATTAAAGTAGGAATTAATCTACCTTCAAAGAATAAATAAAATAAAAATATATTTATAGTACTAAAAGTTAAATATAATATAATTAATAAAAAAATAATATTAAACAAAAAAAAATTTAAAAAAAAATTTATTTTATATAAATTTTCTCTTGCTATAATTATCAAAACTGAAATTCAAATTCTTAATATAATTAAACCATAAGATATAATATCACAAGATAATATATATCTAAAATTACAAAATAAATTTAATCTTATACCTAAATTTATAAATAAAAATATTAATAAAAATAATATTATTTGAACCATTCAAAATATATTTTTTATAAAACATATAGGAATTATAAAAATTAATATAAATAAAAATTTTATCATCTATAATAAATTAAATCTTTGAAAATAATCATTACCATGAGTACGAATTATAGAAACTAAAATTGATAAACCTAAAGCCCCCTCACAAACTGAAAAAACTAAAAATACTATTAATATATATATATCATAATCAATTATTATTAAATAAACTAATATAAAAAAAAAAATTCTTAATACTATAAATTCTAAACTTAACAAAACAATTAATAAATGCTTATATTTAGAAATAAAAATAAAATTACCAATAATAAATATTAAAATAAAAATAAATCATATATAATTTTTTCTATTTTATTGATTATAATCTCAATTTATATATATATATTAAATAACCCTCTTTCTATAGGATTAATAATTTTATTTCAAACATTATTATCTTGTTTAATAACTGGAATATTAATTAAAACTTATTGATTTTCTTATATTTTATTTTTAACTTTCTTAGGAGGTTTATTAGTTTTATTTATTTATGTTTCAAGAATTGCCTCAAATGAAATATTTAAACCAACATTTAATTTAAAAAAAATTGGATTATTTTTAATTATATTTTTAATTACAATTCAATTTATTTATTATAATAATATATATTGAATAAATTTATCAACTAATTCTGATATAGATAATTTCAAAGAATTAATTTTTTTTTTTAATAATGAAAATAAAATTAACTTAAGAAAATTATATAATAATCAAACATTTCTAATTATAACAATATTAGTAATTTACCTATTCATTACTTTAATTGCAGTAGTAAAAATTACTAATATTTATTATGGCCCATTACGATCCTCTATCCGAAAAACACATCCCATTTTAAAAATTATTAATAATTCTTTAATTGATATACCAAGACCTTCTAATATTTCTTCTTGATGAAATTTTGGATCTTTATTAGGTTTATGTTTAATTATTCAAATTTTAACAGGCTTATTTTTAACTATATATTACACTGCTAATATTGAATTAGCATTTTATAGAGTAAACTATATTTGTCGAAATGTAAATTACGGTTGATTAATTCGTACCCTTCATGCTAACGGAGCTTCATTCTTTTTTATCTGTGTATATTTACATATTGGACGAGGAATTTATTATGAATCTTTTAATTTAAAATATACTTGAATAGTAGGAGTAATTATTTTATTTCTATTAATAGCAACAGCATTTATAGGTTATGTTTTACCTTGAGGTCAAATATCTTTTTGAGGAGCTACTGTTATTACAAATTTATTATCAGCTATCCCATCATTAGGTGTAAAAATTGTAACTTGAATTTGAGGGGGATTCGCAGTAGATAACGCAACATTAACTCGATTTTATACTTTTCATTTTCTTTTACCATTTATTATTTTAATAATAACTATAATTCATTTATTATTTCTTCACCAAACAGGATCAAATAACCCCTTAGGTTTAAATAGAAATTTAGATAAAATCCCTTTCCATCCATTTTTTGTATTTAAAGACTTAATTGGATTTATTATTTTATTATTTTTATTAACTATTTTAACTTTAACTAACCCATATTTATTAGGAGATCCAGATAATTTTATCCCAGCAAATCCATTAGTAACTCCTGTTCACATTCAACCAGAATGATATTTTTTATTTGCTTATGCAATTTTACGATCAATTCCAAATAAATTAGGAGGAGTAATTGCATTAGTTATATCAATTCTTATTTTAATTATTTTACCTTTTACATTTAATAAAAAAATTCAAGGTATTCAATTTTACCCTATTAATCAATTATTATTTTGATCAATAATTACTATTATTATTTTATTAACTTGAATTGGAGCCCGACCAGTAGAAGACCCATATATTATTGTTGGACAATTATTAACTATCATATATTTTTCTTATTTTATTATTAACCCTTTAATTGGAAAATACTGAGATAATTTAATTTTTAATTAATTAAATTAAAAAAACCTTAAACCCTAAAAAAAATAATAAAAAATTTAATGAAACAGGTAAATATCTTTTTCAAGATAAATATATTAATTTATCATAACGATAACGAGGTAAAGTACCCCGAACTCAAACAAATAAAAAAGAAATTAAACTTAATTTTAAATAAAAAAAAATTCTTAAGTTAAAACCTCCTAAATAAATTAAAGTAAATAATAAACTTATAAATAAAATTCTAGAATATTCAGCTAAAAAAATTAAAACAAAACCCCCACTTCTATATTCTACATTAAATCCAGAAACTAACTCTCTTTCACCCTCAGCAAAATCAAATGGAGTTCGGTTAGTTTCAGCTAATCTTGATCTTATTCAACACAAACCTAAAGGAAATATTAAAAAAATAAATCAAATTATACTTTGATATAAACTAAATATTAATAAATTAAAATCTATAATTATTACAATTCTAGATATTAAAATTAAAGCTAATCTAACTTCATAAGAAATAGTTTGAGCTACAGCACGTAATCCTCCTAATAAAGCATAATTAGAATTAGAAGATCAACCAGAAACTATAACTGTATAAACCCCTAATCTGGTACAAGATAAAAAAAATAAAATTCCTAAATTAAATCTAACTAAATTAAAATAATAAGGAATTAATATTCAAATTATTAAACATAAAATAAATCTTAAAACAGGAGAAAAATAATAACAAATATAATTAGAAAAATTAGGATAAGTTTGTTCTTTAGTAAATAATTTAATACCATCAGAAAAAGGCTGTAAAATTCCTATAAACCCTACTTTATTAGGACCTTTACGAATTTGAATATAACCTAAAACCTTCCGTTCTAATAAAGTTAAATAAGCAACACCAATTAAAACTCCCACAATTAAAATTAATAATCCAATTATAATATTTTATTTTTTAGTACATTTATCTCTATTTCATCTAATACATGATTTGGTTGTTGAATTGGATTAGAAATTAATCTTCTAAGATTTATCCCCCTTATTTCTAACTCAAATAATTTATTAGCATCAGAAGCCTCATTAAAATATTTTCTAACTCAAACTATTGCTTCTATTAATTTTTTATTTACAATTTTAATAATATTAATTTTAATAAAAAATTTTGAAATAAATAATTATAATAAATTCTTCCATATTAATAAAAATAGGAAGAACTCCCTTTCATTTTTGATTCCCCAATATTATTGAAGGATTATCATGATTTAATAGATTTATTTTAATAACTTGACAAAAAATTACCCCTATAATTATTCTTTCTTATTGTTTCAATAAAAATTTTATTATTATTATTATTATTTTCAATATTATTATTGGAGCAATTGGAGGATTAAATCAAACTTCTTTACGTAAATTAATAGCTTTCTCTTCAATTAATAATTTAGGATGAATAATAAGTGCAATTATAATTAGTCAAACTTTATGAATATTTTATTTTTTTTTATATTCTTTTATAATTACAATTATATGTTTTTTATTTCATATATTAAATATATATTTTATTAACCAATTATTTATTAACAATATAAATTTTTTAATTAAAATTAATTTACTAATTAATTTTCTTTCTCTTGGTGGATTACCACCATTTATTGGATTTTTTCCTAAATGAATTATTATTAATTTTTTAATTAATAATAATATATATATTTTATTATATTCGAATTACTTATTCTGCTTTTATATTTAACTATTTAAAAATAAAATGATTTAAAATTTTTATTAAAAATAATTATTTATTAATTTTTTATCTTTTATTTCTGTAATAGGAATAATTTTAAGAACATTTTTTTTTTATTAA
>23-Harm_Spain
CGAAAATGACTTTATTCAACAAATCATAAAGATATTGGAACATTATATTTTATTTTTGGAATTTGAGCAGGAATAGTAGGAACTTCTTTAAGTTTATTAATTCGAGCAGAATTAGGTAATCCTGGATCTTTAATTGGAGATGATCAAATTTATAATACTATTGTTACAGCTCATGCTTTTATTATAATTTTTTTTATAGTTATACCAATTATAATTGGTGGATTTGGTAATTGACTTGTACCTTTAATATTAGGAGCCCCTGATATAGCTTTCCCCCGAATAAATAATATAAGTTTTTGATTACTTCCCCCTTCTTTAACTTTACTTATTTCAAGAAGAATTGTAGAAAATGGAGCAGGAACAGGATGAACAGTTTACCCCCCACTTTCATCTAATATTGCACATGGAGGAAGATCAGTAGACCTAGCTATTTTTTCTTTACATTTAGCTGGAATCTCATCTATTTTAGGAGCAATTAATTTTATTACTACTATTATTAATATAAAATTAAATAGCTTATCTTTTGATCAAATACCATTATTTATTTGAGCTGTAGGAATTACTGCATTTTTATTATTATTATCATTACCAGTTTTAGCAGGTGCTATTACTATACTTTTAACAGATCGAAACCTTAATACATCTTTTTTTGACCCTGCTGGAGGAGGTGATCCTATTTTATATCAACATTTATTTTGATTTTTTGGCCATCCAGAAGTGTATATTTTAATTTTACCAGGATTTGGTATAATTTCTCACATTATTTCCCAAGAAAGAGGAAAAAAAGAAACATTTGGTTGTTTAGGGATAATTTATGCTATATTAGCTATTGGATTATTAGGATTTATTGTATGAGCTCACCATATATTTACAGTTGGTATAGATATTGATACTCGAGCTTATTTCACATCAGCTACTATAATTATTGCAGTACCAACAGGAATTAAAATTTTTAGTTGATTAGCTACTTTTCATGGAACTCAAATTAATTACTCCCCATCTATTTTATGAAGTTTAGGATTTGTATTTTTATTTACTGTTGGAGGATTAACAGGAGTAATTTTATCTAATTCTTCTATTGATATTACATTACATGATACATATTATGTAGTGGCTCATTTTCATTATGTATTATCTATAGGAGCAGTATTTGCTATTTTAGGAGGATTTATTCATTGATACCCTTTATTCACTGGATTATCTTTAAATCCTTATTTATTAAAAATTCAATTTATCACAATATTTATTGGAGTAAATTTAACTTTTTTCCCTCAACATTTCTTAGGATTAGCAGGTATACCTCGACGATATTCTGATTATCCAGATTCTTATATTTCTTGAAATATTATCTCATCTTTAGGATCTTATATTTCTTTAGTGGCTATTATAATAATATTAATTATTATTTGAGAATCTTTAATTAATCAACGAATTGCTTTATTTACATTAAATTTACCCTCATCAATTGAATGATACCAAAACTTACCTCCAGCAGAACATTCATATAATGAACTACCTATTTTAAGTAATTTCTAAATGGCAACATGATCAAATTTTAATTTACAAAATGGAGCATCCCCCTTAATAGAACAAATTATTTTCTTTCACGATCATACTTTAATTATCCTTATTATAATTACAATTTTAGTTGGTTATTTAATAACAAATTTATTTTTTAATAAATATATTAATCGATTTTTATTAGAAGGACAAATAATTGAATTAATTTGAACTATTTTACCAGCAATTACTTTAATTTTTATTGCTTTACCATCATTACGATTATTATATTTATTAGATGAATTAAATAACCCATTAATTACCTTAAAATCAATCGGTCATCAATGATATTGAAGCTATGAATATTCAGATTTTCATAATATTGAATTTGATTCATATATAATTCCCTCTAATGAAATAAATTCTAATAGATTTCGATTATTAGATGTTGATAATCGAATTGTTTTACCTATAAATAATCAAATTCGAATTATAGTTACAGCAACAGACGTAATCCACTCCTGAACTATCCCATCATTAGGTGTAAAAGTAGATGCAAACCCTGGACGTCTTAATCAAACTAATTTTTTTATTAATCGACCTGGAATTTTTTATGGTCAATGTTCAGAAATTTGCGGAGCAAATCATAGATTTATACCTATTGTAATTGAAAGAATTTCAATTAAAAATTTTATTAATTGAATCAATAATTATTCTTCATTAGATGACTGAAAGCAAGTACTGGTCTCTTAAATCCCACAAATAATACCAATTAATTGATTAATTTCATTTATTTTTTTTATTATAATTTATTTAATTTTTAATATTATAAATTACTATATTTTTAATAATAAAAATATTAATAAAAATAATAATTTTAAAAATAAAATCAAAAATTTCAATTGAAAATGATAAATGATAAGTAATTTATTTTCAATTTTTGACCCCTCTACTAATTTATTTAATATCCCATTTAATTGAATTAGAACAATTCTAGGAATTATATTTATCCCATACTCATTTTGATTAATTCCTAATCGACATTTTTTTTTATGAAATTTTATTTTATTAAAATTACATAATGAATTTAAAACTTTATTAAAAAATAATTATTTTCAAGGATCAACTTTTATTTTTATTTCCATATTTACTTTTATCTTATTTAATAATTTTTTAGGACTATTCCCCTATATTTTTACAAGAACTAGTCATTTAACATTATCTTTATCAATTTCTTTACCTTTATGATTAAGATTTATAATTTATGGTTGATTAAATAATTCTCAACATATATTTATTCATATAATCCCTCAAGGAACACCTTCTATTTTAATACCATTTATAGTATTAATTGAAACAATTAGAAACATTATTCGACCTGGAACTTTAGCTGTACGATTAACAGCTAATATAATTGCTGGACATTTATTAATAACCCTTCTAAGAAATAATGGATGTAATATAAGATCATATTTTATTGTAATTCTTGTTATAATTCAAATTTTATTATTAATTTTAGAATCAGCCGTTGCGGTTATTCAATCTTATGTAATTGCAATTTTAAGTACATTATATTCTAGTGAAGTAAATTAAATGAAAAATTCTAACCATCCATTTCACTTAGTAGATTATAGACCTTGACCTTTAACTGGAGCTATTGGAGTTATAGTTTTAGTTACTGGAATAGTAAAATGATTTCATAATTTTAACATAAATTTATTAATTTTAGGATATTTAATTGTTATTTTAACAATATATCAATGATGACGAGATGTATGCCGAGAAGGAACACTTCAAGGTAAACATACTATATTAGTAACAAAAGGTCTTCGATGAGGTATAATTTTATTTATTGTATCTGAAATTTTTTTTTTTGTATCTTTTTTTTGAGCTTTCTTTCATAGAAGACTTGCCCCTAATATTGAAATTGGAACAATTTGACCCCCTACTAGAATTACCCCATTTAATCCATTTCAAATTCCATTATTAAATACCATTATTCTAATTAGATCAGGAGTATCAGTCACATGAGCTCATCATGCTATTATAGAAAATAATAACTCTCAAATAACCCAAGGTTTATTTATTACAATTATTTTAGGAATTTATTTTACTATTTTACAAGCCTATGAATATTTTGAAGCTCCATTCACTATTGCTGATAGAATTTATGGATCAACATTCTTTATAGCAACAGGATTTCATGGACTTCATGTTATTATTGGAACATTATTTCTATTAATTTGTTTAATCCGACATATTAATAATCATTTTTCAAATAATCATCATTTTGGATTTGAAGCAGCAGCATGATACTGACATTTTGTAGACGTAGTTTGATTATTCCTTTACATTTCTATTTATTGATGAGGAAATTAAATATTAAATATTTTTACAATTATCATAATAATTTCCAATATTATAATATTTTTATCTATTATTATTTCTAAAAAAACTTATATAGATCGAGAAAAATGTTCACCATTTGAATGTGGATTTGACCCCAAATCATCTGCTCGAATTCCATTTTCTTTACATTTCTTCCTAATTACAGTAATCTTTCTAATTTTCGATGTAGAAATTGCTCTTATTTTCCCTATTATTAAATTATTTAAATTAGTAAACTTTTTTTTATGAACAAAAATTAGTTTTTTTTTTATTTTAATTTTATTAATTGGATTATACCATGAATGAAATCAAAATATATTAAATTGAACAAATTTAAATATTAAATAATATTATAAATAAAATAATTACTATTCAAATAACAAATCTAAATAAATAAATTTTAAAATTATTTATTTGATAAATATTATATAATACAGAATTCTTTTTTATAATAGATATTATACCAAACCCTCTATAAATTTCTCTTCAACCTAAATCAATATTTTTTACTAAATTTTGTCTAAACTTAAGAAAATAATAATTTAAACCATAAGTAGATAAATTAGGTATAAATCATATTATCCCTAAAAAATTTCTTAAATTATAAGTTATAATAAATTTATTTACTGAATAAATATTTATATTTCTAACTAAATAACCAAATATACCTCCAATTAATCTAACATAAATTACTATTATTTTTATATTAAAAGGTAAATAAATTATATAAGGATAAGGAAAAATTATTCAATTTAAAAAACTTCCTCTAATAACTCTTATAAATAATAAAATAAATATTCTTTTTAATATAACATAATCCTCATCATATAAATTATAAATTCTTATTAAATTATAATCATTAATTATTAAATACATAACTAAACGGAATCTATAAAATATTGTTAATCCTGTTGATAAATAAAATAAAAAAAAAATTCTTAAATTAAATGTTCTAAAATTAACTATTTCTAAAACTAAATCCTTAGAATAAAATCCAGCTAAAAAAGGAATTCCACATAAAGCTATATTTGAAATATTTATACATAATGTAGTTAAAGGAATATATATAGAAATTCCCCCTATGAATCGAATATCTTGTATATCATTTATTAAATGAATAATTACACCTGCACATATAAATAATAAAGCTTTAAATATTGCATGAGTTAATAAATGAAAAAAAGCCAAATCAGGTATTCCTATTCTTAAAATTCTTATTATTAAACCTAATTGTCTTAAAGTAGACAAAGCAATAATTTTTTTCAAATCAAATTCATAATTAGCAGAAATACCAGCTATAAATATAGTTAACCCAGATAATAATAATAATATCTTTAAAAAAAAAGTATCTAATAATAATATATTAAATCGAATTAATAAATAAACTCCAGCAGTGACTAAAGTTGATGAATGAACTAAAGCTGAAACAGGAGTTGGAGCTGCTATTGCTGCAGGTAATCAAGATCTAAAAGGAATTTGAGCTCTTTTAGTTATAGCAGCCATAATAATTATTCTTCTTACAAATTTTATTTGTCAATCATTATTTATGAATTCTAAATAAAAAATATAATTTCAACTACCATAATTTAATATTCAAGAAATTACCATTAAAATAAGAACATCACCAATACGATTAGATAAAGCGGTTAATATTCCAGCATTATAAGATTTTAAATTTTGATAATAAATAACTAAACAATAAGATACTAAACCTAAACCATCCCAACCTAATAAAATTCTAATAATATTAGGACTAATAATTAATAATATTATAGAAAATACAAATAATAAAACTAAAATAATAAATCGCATTAAATTTAATTCTGAACTTATATATCTTTTTCTATAATAAATAACAACAGAAGAAATCAAAAATACAAATATTATAAATAATAAAGATATTCAATCTAATAAAATAGATATAACAATTCTAATTGAATTAAAAGAAATAATTTCTCATTCTAATAAAATAACTAATTTATTTATAATAAAATAAATTATAAAAATAAATTTGACACCACAAATCAATATTTTTATTAAATTATTTAAATAAAATCAAATTATTCTATAATCAATTTTTATAATTAAAATATTTAAAGGTAATCAATGTAAAATTAATATTAAATATTCACGAGAAACTCCCGTATAATATCTATAAACTCCTGAATAATATTTACCATGCTGAACAAAAGAATATAAATATAATCTATAACCAGCTCTAAAAAAAGAAATTATTATTAACATAAATATTGAAACCCAAGATCATCTTATTAATCTATTAATTAAACTAATTTCCCCTATTAAATTTAAACTGGGAGGAGCAGCTATATTAGAAGATATTAGTAAAAATCATCATAATCTTATTGAAGGTATAAAATTCATTATACCCTTATTAATGTATAAACTTCGTCTATGTAATCGTTCATAACTAATATTAGCTAAACAAAATATTCCAGAAGAACATAATCCATGTCCAATTATTAAAATATAAGATCCAATAAATCCTCAATAATTTATTACTATAATACCTCTAATTACAATTCTTATATGAGCTACAGAAGAATAAGCAATTAAAGATTTAATATCAATTTGAGAAAAACATTTCAAACTAATATAAAATCCTCCAATTAATCTAATTACAATTCAAATATAATTTAATTTTAAATTAATTTCTTGAAGAAAAATTATTAAACGTAATAAACCATATCCTCCTAATTTTAATATAATCCCTGCTAAAATTATAGAACCAGATACTGGAGCTTCTACATGAGCTTTTGGTAATCATAAATGAACAAAATATATAGGTATTTTAACTAAAAAAGCTATAATCATACTAAAATATAATATATAAATATTTAAATTTATAAATTTTAAAAAATAAATTATTATACTTTGTATTTCATTATATAAATAAAAAATTCCTATTAATAAAGGTAAAGATACAAATAAAGTATAAAATAATAAATATATTCCTGCTTGAATACGTTCAGGTTGATACCCTCAACCAATAATTAATATTAAAGTAGGAATTAATCTACCTTCAAAGAATAAATAAAATAAAAATATATTTATAGTACTAAAAGTTAAATATAATATAATTAATAAAAAAATAATATTAAACAAAAAAAAATTTAAAAAAAAATTTATTTTATATAAATTTTCTCTTGCTATAATTATCAAAACTGAAATTCAAATTCTTAATATAATTAAACCATAAGATATAATATCACAAGATAATATATATCTAAAATTACAAAATAAATTTAATCTTATACCTAAATTTATAAATAAAAATATTAATAAAAATAATATTATTTGAACCATTCAAAATATATTTTTTATAAAACATATAGGAATTATAAAAATTAATATAAATAAAAATTTTATCATCTATAATAAATTAAATCTTTGAAAATAATCATTACCATGAGTACGAATTATAGAAACTAAAATTGATAAACCTAAAGCCCCCTCACAAACTGAAAAAACTAAAAATACTATTAATATGTATATATCATAATCAATTATTATTAAATAAACTAATATAAAAAAAAAAATTCTTAATACTATAAATTCTAAACTTAACAAAACAATTAATAAATGCTTATATTTAGAAATAAAAATAAAATTACCAATAATAAATATTAAAATAAAAATAAATCATATATAATTTTTTCTATTTTATTAATTATAATCTCAATTTATATATATATATTAAATAACCCTCTTTCTATAGGATTAATAATTTTATTTCAAACATTATTATCTTGTTTAATAACTGGAATATTAATTAAAACTTATTGATTTTCTTATATTTTATTTTTAACTTTCTTAGGAGGTTTATTAGTTTTATTTATTTATGTTTCAAGAATTGCCTCAAATGAAATATTTAAACCGACATTTAATTTAAAAAAAATTGGATTATTTTTAATTATATTTTTAATTACAATTCAATTTATTTATTATAATAATATATATTGAATAAATTTATCAACTAATTCTGATATAGATAATTTCAAAGAATTAATTTTTTTTTTTAATAATGAAAATAAAATTAACTTAAGAAAATTATATAATAATCAAACATTTCTAATTATAACAATATTAGTAATTTACCTATTCATTACTTTAATTGCAGTAGTAAAAATTACTAATATTTATTATGGCCCATTACGATCCTCTATCCGAAAAACACATCCCATTTTAAAAATTATTAATAATTCTTTAATTGATATACCAAGACCTTCTAATATTTCTTCTTGATGAAATTTTGGATCTTTATTAGGTTTATGTTTAATTATTCAAATTTTAACAGGCTTATTTTTAACTATATATTACACTGCTAATATTGAATTAGCATTTTATAGAGTAAATTATATTTGTCGAAATGTAAATTACGGTTGATTAATTCGTACCCTTCATGCTAACGGAGCTTCATTCTTTTTTATCTGTGTATATTTACATATTGGACGAGGAATTTATTATGAATCTTTTAATTTAAAATATACTTGAATAGTAGGAGTAATTATTTTATTTCTATTAATAGCAACAGCATTTATAGGTTATGTTTTACCTTGAGGTCAAATATCTTTTTGAGGAGCTACTGTTATTACAAATTTATTATCAGCTATCCCATCATTAGGTGTAAAAATTGTAACTTGAATTTGAGGGGGATTCGCAGTAGATAACGCAACATTAACTCGATTTTATACTTTTCATTTTCTTTTACCATTTATTATTTTAATAATAACTATAATTCATTTATTATTTCTTCACCAAACAGGATCAAATAACCCCTTAGGTTTAAATAGAAATTTAGATAAAATCCCTTTCCATCCATTTTTTGTATTTAAAGACTTAATTGGATTTATTATTTTATTATTTTTATTAACTATTTTAACTTTAACTAACCCATATTTATTAGGAGATCCAGATAATTTTATCCCAGCAAATCCATTAGTAACTCCTGTTCACATTCAACCAGAATGATATTTTTTATTTGCTTATGCAATTTTACGATCAATTCCAAATAAATTAGGAGGAGTAATTGCATTAGTTATATCAATTCTTATTTTAATTATTTTACCTTTTACATTTAATAAAAAAATTCAAGGTATTCAATTTTACCCTATTAATCAATTATTATTTTGATCAATAATTACTATTATTATTTTATTAACTTGAATTGGAGCCCGACCAGTAGAAGACCCATATATTATTGTTGGACAATTATTAACTATCATATATTTTTCTTATTTTATTATTAACCCTTTAATTGGAAAATACTGAGATAATTTAATTTTTAATTAATTAAATTAAAAAAACCTTAAACCCTAAAAAAAATAATAAAAAATTTAATGAAACAGGTAAATATCTCTTTCAAGATAAATATATTAATTTATCATAACGATAACGAGGTAAAGTACCCCGAACTCAAACAAATAAAAAAGAAATTAAACTTAATTTTAAATAAAAAAAAATTCTTAAGTTAAAACCCCCTAAATAAATTAAAGTAAATAATAAACTTATAAATAAAATTCTAGAATATTCAGCTAAAAAAATTAAAACAAAACCCCCACTTCTATATTCTACATTAAATCCAGAAACTAACTCTCTTTCACCCTCAGCAAAATCAAATGGAGTTCGGTTAGTTTCAGCTAATCTTGATCTTATTCAACACAAACCTAAAGGAAATATTAAAAAAATAAATCAAATTATACTTTGATATAAACTAAATATTAATAAATTAAAATCTATAATTATTACAATTCTAGATATTAAAATTAAAGCTAATCTAACTTCGTAAGAAATAGTTTGAGCTACAGCACGTAATCCTCCTAATAAAGCATAATTAGAATTAGAAGATCAACCAGAAACTATAACTGTATAAACCCCTAATCTGGTACAAGATAAAAAAAATAAAATTCCTAAATTAAATCTAACTAAATTAAAATAATAAGGAATTAATATTCAAATTATTAAACATAAAATAAATCTTAAAACAGGAGAAAAATAATAACAAATATAATTAGAAAAATTAGGATAAGTTTGTTCTTTAGTAAATAATTTAATACCATCAGAAAAAGGCTGTAAAATTCCTATAAACCCTACTTTATTAGGACCTTTACGAATTTGAATATAACCTAAAACCTTCCGTTCTAATAAAGTTAAATAAGCAACACCAATTAAAACTCCCACAATTAAAATTAATAATCCAATTATAATATTTTATTTTTTAGTACATTTATCTCTATTTCATCTAATACATGATTTGGTTGTTGAATTGGATTAGAAATTAATCTTCTAAGATTTATCCCCCTCATTTCTAACTCAAATAATTTATTAGCATCAGAAGCCTCATTAAAATATTTTCTAACTCAAACTATTGCTTCTATTAATTTTTTATTTACAATTTTAATAATATTAATTTTAATAAAAAATTTTGAAATAAATAATTATAATAAATTCTTCTATATTAATAAAAATAGGAAGAACTCCCTTTCATTTTTGATTCCCCAATATTATTGAAGGATTATCATGATTTAATAGATTTATTTTAATAACTTGACAAAAAATTACCCCTATAATTATTCTTTCTTATTGTTTCAATAAAAATTTTATTATTATTATTATTATTTTCAATATTATTATTGGAGCAATTGGAGGATTAAATCAAACTTCTTTACGTAAATTAATAGCTTTCTCTTCAATTAATAATTTAGGATGAATAATAAGTGCAATTATAATTAGTCAAACTTTATGAATATTTTATTTTTTTTTATATTCTTTTATAATTACAATTATATGTTTTTTATTTCATATATTAAATATATATTTTATTAACCAATTATTTATTAACAATATAAATTTTTTAATTAAAATTAATTTACTAATTAATTTTCTTTCTCTTGGTGGATTACCACCATTTATTGGATTTTTTCCTAAATGAATTATTATTAATTTTTTAATTAATAATAATATATATATTTTATTATATTCGAATTACTTATTCTGCTTTTATATTTAACTATTTAAAAATAAAATGATTTAAAATTTTTATTAAAAATAATTATTTATTAATTTTTTATCTTTTATTTCTGTAATAGGAATAATTTTAAGAACATTTTTTTTTTATTAA
>24-Harm_MAD20
CGAAAATGACTTTATTCAACAAATCATAAAGATATTGGAACATTATATTTTATTTTTGGAATTTGAGCAGGAATAGTAGGAACTTCTTTAAGTTTATTAATTCGAGCAGAATTAGGTAATCCTGGATCTTTAATTGGAGATGATCAAATTTATAATACTATTGTTACAGCTCATGCTTTTATTATAATTTTTTTTATAGTTATACCAATTATAATTGGTGGATTTGGTAATTGACTTGTACCTTTAATATTAGGAGCCCCTGATATAGCTTTCCCCCGAATAAATAATATAAGTTTTTGATTACTTCCCCCTTCTTTAACTTTACTTATTTCAAGAAGAATTGTAGAAAACGGAGCAGGAACAGGATGAACAGTTTACCCCCCACTTTCATCTAATATTGCACATGGAGGAAGATCAGTAGACCTAGCTATTTTTTCTTTACATTTAGCTGGAATCTCATCTATTTTAGGAGCAATTAATTTTATTACTACTATTATTAATATAAAATTAAATAGCTTATCTTTTGATCAAATGCCATTATTTATTTGAGCTGTAGGAATTACTGCATTTTTATTATTATTATCATTACCAGTTTTAGCAGGTGCTATTACTATACTTTTAACAGATCGAAACCTTAATACATCTTTTTTTGACCCTGCTGGAGGAGGTGATCCTATTTTATATCAACATTTATTTTGATTTTTTGGCCATCCAGAAGTGTATATTTTAATTTTACCAGGATTTGGTATAATTTCTCACATTATTTCCCAAGAAAGAGGAAAAAAAGAAACATTTGGTTGTTTAGGGATAATTTATGCTATATTAGCTATTGGATTATTAGGATTTATTGTATGAGCTCACCATATATTTACAGTTGGTATAGATATTGATACTCGAGCTTATTTCACATCAGCTACTATAATTATTGCAGTACCAACAGGAATTAAAATTTTTAGTTGATTAGCTACTTTTCATGGAACTCAAATTAATTACTCCCCATCTATTTTATGAAGTTTAGGATTTGTATTTTTATTTACTGTTGGAGGATTAACAGGAGTAATTTTATCTAATTCTTCTATTGATATTACATTACATGATACATATTATGTAGTGGCTCATTTTCATTATGTATTATCTATAGGAGCAGTATTTGCTATTTTAGGAGGATTTATTCATTGATACCCTTTATTCACTGGATTATCTTTAAATCCTTATTTATTAAAAATTCAATTTATCACAATATTTATTGGAGTAAATTTAACTTTTTTCCCTCAACATTTCTTAGGATTAGCAGGTATACCTCGACGATATTCTGATTATCCAGATTCTTATATTTCTTGAAATATTATCTCATCTTTAGGATCTTATATTTCTTTAGTGGCTATTATAATAATATTAATTATTATTTGAGAATCTTTAATTAATCAACGAATTGCTTTATTTACATTAAATTTACCCTCATCAATTGAATGATACCAAAACTTACCTCCAGCAGAACATTCATATAATGAACTACCTATTTTAAGTAATTTCTAAATGGCAACATGATCAAATTTTAATTTACAAAATGGAGCATCCCCCTTAATAGAACAAATTATTTTCTTTCACGATCATACTTTAATTATCCTTATTATAATTACAATTTTAGTTGGTTATTTAATAACAAATTTATTTTTTAATAAATATATTAATCGATTTTTATTAGAAGGACAAATAATTGAATTAATTTGAACTATTTTACCAGCAATTACTTTAATTTTTATTGCTTTACCATCATTACGATTATTATATTTATTAGATGAATTAAATAACCCATTAATTACCTTAAAATCAATCGGTCATCAATGATATTGAAGCTATGAATATTCAGATTTTCATAATATTGAATTTGATTCATATATAATTCCCTCTAATGAAATAAATTCTAATAGATTTCGATTATTAGATGTTGATAATCGAATTGTTTTACCTATAAATAATCAAATTCGAATTATAGTTACAGCAACAGACGTAATCCACTCCTGAACTATCCCATCATTAGGTGTAAAAGTAGATGCAAACCCTGGACGTCTTAATCAAACTAATTTTTTTATTAATCGACCTGGAATTTTTTATGGTCAATGTTCAGAAATTTGCGGAGCAAATCATAGATTTATACCTATTGTAATTGAAAGAATTTCAATTAAAAATTTTATTAATTGAATCAATAATTATTCTTCATTAGATGACTGAAAGCAAGTACTGGTCTCTTAAATCCCACAAATAATACCAATTAATTGATTAATTTCATTTATTTTTTTTATTATAATTTATTTAATTTTTAATATTATAAATTACTATATTTTTAATAATAAAAATATTAATAAAAATAATAATTTTAAAAATAAAATCAAAAATTTCAATTGAAAATGATAAATGATAAGTAATTTATTTTCAATTTTTGACCCCTCTACTAATTTATTTAATATCCCATTTAATTGAATTAGAACAATTCTAGGAATTATATTTATCCCATACTCATTTTGATTAATTCCTAATCGACATTTTTTTTTATGAAATTTTATTTTATTAAAATTACATAATGAATTTAAAACTTTATTAAAAAATAATTATTTTCAAGGATCAACTTTTATTTTTATTTCCATATTTACTTTTATCTTATTTAATAATTTTTTAGGACTATTCCCCTATATTTTTACAAGAACTAGTCATTTAACATTATCTTTATCAATTTCTTTACCTTTATGATTAAGATTTATAATTTATGGTTGATTAAATAATTCTCAACATATATTTATTCATATAATCCCTCAAGGAACACCTTCTATTTTAATACCATTTATAGTATTAATTGAAACAATTAGAAACATTATTCGACCTGGAACTTTAGCTGTACGATTAACAGCTAATATAATTGCTGGACATTTATTAATAACCCTTCTAAGAAATAATGGATGTAATATAAGATCATATTTTATTGTAATTCTTGTTATAATTCAAATTTTATTATTAATTTTAGAATCAGCCGTTGCGGTTATTCAATCTTATGTAATTGCAATTTTAAGTACATTATATTCTAGTGAAGTAAATTAAATGAAAAATTCTAACCATCCCTTTCACTTAGTAGATTATAGACCTTGACCTTTAACTGGAGCTATTGGAGTTATAGTTTTAGTTACTGGAATAGTAAAATGATTTCATAATTTTAACATAAATTTATTAATTTTAGGATATTTAATTGTTATTTTAACAATATATCAATGATGACGAGATGTATGCCGAGAAGGGACACTTCAAGGTAAACATACTATATTAGTAACAAAAGGTCTTCGATGAGGTATAATTTTATTTATTGTATCTGAAATTTTTTTTTTTGTATCTTTTTTTTGAGCTTTCTTTCATAGAAGACTTGCCCCTAATATTGAAATTGGAACAATTTGACCCCCTACTAGAATTACCCCATTTAATCCATTTCAAATTCCATTATTAAATACCATTATTCTAATTAGATCAGGAGTATCAGTCACATGAGCTCATCATGCTATTATAGAAAATAATAACTCTCAAATAACCCAAGGTTTATTTATTACAATTATTTTAGGAATTTATTTTACTATTTTACAAGCCTATGAATATTTTGAAGCTCCATTCACTATTGCTGATAGAATTTATGGATCAACATTCTTTATAGCAACAGGATTTCATGGACTTCATGTTATTATTGGAACATTATTTCTATTAATTTGTTTAATCCGACATATTAATAATCATTTTTCAAATAATCATCATTTTGGATTTGAAGCAGCAGCATGATACTGACATTTTGTAGACGTAGTTTGATTATTCCTTTACATTTCTATTTATTGATGAGGAAATTAAATATTAAATATTTTTACAATTATCATAATAATTTCCAATATTATAATATTTTTATCTATTATTATTTCTAAAAAAACTTATATAGATCGAGAAAAATGTTCACCATTTGAATGTGGATTTGACCCCAAATCATCTGCTCGAATTCCATTTTCTTTACATTTCTTCCTAATTACAGTAATCTTTCTAATTTTCGATGTAGAAATTGCTCTTATTTTCCCTATTATTAAATTATTTAAATTAGTAAACTTTTTTTTATGAACAAAAATTAGTTTTTTTTTTATTTTAATTTTATTAATTGGATTATACCATGAATGAAATCAAAATATATTAAATTGAACAAATTTAAATATTAAATAATATTATAAATAAAATAATTACTATTCAAATAACAAATCTAAATAAATAAATTTTAAAATTATTTATTTGATAAATATTATAAAATACAGAATTCTTTTTTATAATAGATATTATACCAAACCCTCTATAAATTTCTCTTCAACCTAAATCAATATTTTTTACTAAATTTTGTCTAAACTTAAGAAAATAATAATTTAAACCATAAGTAGATAAATTAGGTATAAATCATATTATCCCTAAAAAATTTCTTAAATTATAAGTTATAATAAATTTATTTACTGAATAAATATTTATATTTCTAACTAAATAACCAAATATACCTCCAATTAATCTAACATAAATTACTATTATTTTTATATTAAAAGGTAAATAAATTATATAAGGATAAGGAAAAATTATTCAATTTAAAAAACTTCCTCTAATAACTCTTATAAATAATAAAATAAATATTCTTTTTAATATAACATAATCCTCATCATATAAATTATAAATTCTTATTAAATTATAATCATTAATTATTAAATACATAACTAAACGGAATCTATAAAATATTGTTAATCCTGTTGATAAATAAAATAAAAAAAAAATTCTTAAATTAAATGTTCTAAAATTAACTATTTCTAAAACTAAATCCTTAGAATAAAATCCAGCTAAAAAAGGAATTCCACATAAAGCTATATTTGAAATATTTATACATAATGTAGTTAAAGGAATATATATAGAAATTCCCCCTATAAATCGAATATCTTGTATATCATTTATTAAATGAATAATTACACCTGCACATATAAATAATAAAGCTTTAAATATTGCATGAGTTAATAAATGAAAAAAAGCCAAATCAGGTATTCCTATTCTTAAAATTCTTATTATTAAACCTAATTGTCTTAAAGTAGACAAAGCAATAATTTTTTTCAAATCAAATTCATAATTAGCAGAAATACCAGCTATAAATATAGTTAACCCAGATAATAATAATAATATCTTTAAAAAAAAAGTATCTAATAATAATATATTAAATCGAATTAATAAATAAACTCCAGCAGTGACTAAAGTTGATGAATGAACTAAAGCTGAAACAGGAGTTGGAGCTGCTATTGCTGCAGGTAATCAAGATCTAAAAGGAATTTGAGCTCTTTTAGTTATAGCAGCCATAATAATTATTCTTCTTACAAATTTTATTTGTCAATCATTATTTATGAATTCTAAATAAAAAATATAATTTCAACTACCATAATTTAATATTCAAGAAATTACCATTAAAATAAGAACATCACCAATACGATTAGATAAAGCGGTTAATATTCCAGCATTATAAGATTTTAAATTTTGATAATAAATAACTAAACAATAAGATACTAAACCTAAACCATCCCAACCTAATAAAATTCTAATAATATTAGGACTAATAATTAATAATATTATAGAAAATACAAATAATAAAACTAAAATAATAAATCGCATTAAATTTAATTCTGAACTTATATATCTTTTTCTATAATAAATAACAACAGAAGAAATCAAAAATACAAATATTATAAATAATAAAGATATTCAATCTAATAAAATAGATATAACAATTCTAATTGAATTAAAAGAAATAATTTCTCATTCTAATAAAATAACTAATTTATTTATAATAAAATAAATTATAAAAATAAATTTGACACCACAAATCAATATTTTTATTAAATTATTTAAATAAAATCAAATTATTCTATAATCAATTTTTATAATTAAAATATTTAAAGGTAATCAATGTAAAATTAATATTAAATATTCACGAGAAACTCCCGTATAATATCTATAAACTCCTGAATAATATTTACCATGCTGAACAAAAGAATATAAATATAATCTATAACCAGCTCTAAAAAAAGAAATTATTATTAACATAAATATTGAAACCCAAGATCATCTTATTAATCTATTAATTAAACTAATTTCCCCTATTAAATTTAAACTGGGAGGAGCAGCTATATTAGAAGATATTAGTAAAAATCATCATAATCTTATTGAAGGTATAAAATTCATTATACCCTTATTAATGTATAAACTTCGTCTATGTAATCGTTCATAACTAATATTAGCTAAACAAAATATTCCAGAAGAACATAATCCATGTCCAATTATTAAAATATAAGATCCAATAAATCCTCAATAATTTATTACTATAATACCTCTAATCACAATTCTTATATGAGCTACAGAAGAATAAGCAATTAAAGATTTAATATCAATTTGAGAAAAACATTTCAAACTAATATAAAATCCTCCAATTAATCTAATTACAATTCAAATATAATTTAATTTTAAATTAATTTCTTGAAGAAAAATTATTAAACGTAATAAACCATATCCTCCTAATTTTAATATAATCCCTGCTAAAATTATAGAACCAGATACTGGAGCTTCTACATGAGCTTTTGGTAATCATAAATGAACAAAATATATAGGTATTTTAACTAAAAAAGCTATAATCATACTAAAATATAATATATAAATATTTAAATTTATAAATTTTAAAAAATAAATTATTATACTTTGTATTTCATTATATAAATAAAAAATTCCTATTAATAAAGGTAAAGATACAAATAAAGTATAAAATAATAAATATATTCCTGCTTGAATACGTTCAGGTTGATACCCTCAACCAATAATTAATATTAAAGTAGGAATTAATCTACCTTCAAAGAATAAATAAAATAAAAATATATTTATAGTACTAAAAGTTAAATATAATATAATTAATAAAAAAATAATATTAAACAAAAAAAAATTTAAAAAAAAATTTATTTTATATAAATTTTCTCTTGCTATAATTATCAAAACTGAAATTCAAATTCTTAATATAATTAAACCATAAGATATAATATCACAAGATAATATATATCTAAAATTACAAAATAAATTTAATCTTATACCTAAATTTATAAATAAAAATATTAATAAAAATAATATTATTTGAACCATTCAAAATATATTTTTTATAAAACATATAGGAATTATAAAAATTAATATAAATAAAAATTTTATCATCTATAATAAATTAAATCTTTGAAAATAATCATTACCATGAGTACGAATTATAGAAACTAAAATTGATAAACCTAAAGCCCCCTCACAAACTGAAAAAACTAAAAATACTATTAATATATATATATCATAATCAATTATTATTAAATAAACTAATATAAAAAAAAAAATTCTTAATACTATAAATTCTAAACTTAACAAAACAATTAATAAATGCTTATATTTAGAAATAAAAATAAAATTACCAATAATAAATATTAAAATAAAAATAAATCATATATAATTTTTTCTATTTTATTAATTATAATCTCAATTTATATATATATATTAAATAACCCTCTTTCTATAGGATTAATAATTTTATTTCAAACATTATTATCTTGTTTAATAACTGGAATATTAATTAAAACTTATTGATTTTCTTATATTTTATTTTTAACTTTCTTAGGAGGTTTATTAGTTTTATTTATTTATGTTTCAAGAATTGCCTCAAATGAAATATTTAAACCGACATTTAATTTAAAAAAAATTGGATTATTTTTAATTATATTTTTAATTACAATTCAATTTATTTATTATAATAATATATATTGAATAAATTTATCAACTAATTCTGATATAGATAATTTCAAAGAATTAATTTTTTTTTTTAATAATGAAAATAAAATTAACTTAAGAAAATTATATAATAATCAAACATTTCTAATTATAACAATATTAGTAATTTACCTATTCATTACTTTAATTGCAGTAGTAAAAATTACTAATATTTATTATGGCCCATTACGATCCTCTATCCGAAAAACACATCCCATTTTAAAAATTATTAATAATTCTTTAATTGATATACCAAGACCTTCTAATATTTCTTCTTGATGAAATTTTGGATCTTTATTAGGTTTATGTTTAATTATTCAAATTTTAACAGGCTTATTTTTAACTATATATTACACTGCTAATATTGAATTAGCATTTTATAGAGTAAATTATATTTGTCGAAATGTAAATTACGGTTGATTAATTCGTACCCTTCATGCTAACGGAGCTTCATTCTTTTTTATCTGTGTATATTTACATATTGGACGAGGAATTTATTATGAATCTTTTAATTTAAAATATACTTGAATAGTAGGAGTAATTATTTTATTTCTATTAATAGCAACAGCATTTATAGGTTATGTTTTACCTTGAGGTCAAATATCTTTTTGAGGGGCTACTGTTATTACAAATTTATTATCAGCTATCCCATCATTAGGTGTAAAAATTGTAACTTGAATTTGAGGGGGATTCGCAGTAGATAATGCAACATTAACTCGATTTTATACTTTTCATTTTCTTTTACCATTTATTATTTTAATAATAACTATAATTCATTTATTATTTCTTCACCAAACAGGATCAAATAACCCCTTAGGTTTAAATAGAAATTTAGATAAAATCCCTTTCCATCCATTTTTTGTATTTAAAGACTTAATTGGATTTATTATTTTATTATTTTTATTAACTATTTTAACTTTAACTAACCCATATTTATTAGGAGATCCAGATAATTTTATCCCAGCAAATCCATTAGTAACTCCTGTTCACATTCAACCAGAATGATATTTTTTATTTGCTTATGCAATTTTACGATCAATTCCAAATAAATTAGGAGGAGTAATTGCATTAGTTATATCAATTCTTATTTTAATTATTTTACCTTTTACATTTAATAAAAAAATTCAAGGTATTCAATTTTACCCTATTAATCAATTATTATTTTGATCAATAATTACTATTATTATTTTATTAACTTGAATTGGAGCCCGACCAGTAGAAGACCCATATATTATTGTTGGACAATTATTAACTATCATATATTTTTCTTATTTTATTATTAACCCTTTAATTGGAAAATACTGAGATAATTTAATTTTTAATTAATTAAATTAAAAAAACCTTAAACCCTAAAAAAAATAATAAAAAATTTAATGAAACAGGTAAATATCTCTTTCAAGATAAATATATTAATTTATCATAACGATAACGAGGTAAAGTACCCCGAACTCAAACAAATAAAAAAGAAATTAAACTTAATTTTAAATAAAAAAAAATTCTTAAGTTAAAACCTCCTAAATAAATTAAAGTAAATAATAAACTTATAAATAAAATTCTAGAATATTCAGCTAAAAAAATTAAAACAAAACCCCCACTTCTATATTCTACATTAAATCCAGAAACTAACTCTCTTTCACCCTCAGCAAAATCAAATGGAGTTCGGTTAGTTTCAGCTAATCTTGATCTTATTCAACACAAACCTAAAGGAAATATTAAAAAAATAAATCAAATTATACTTTGATATAAACTAAATATTAACAAATTAAAATCTATAATTATTACAATTCTAGATATTAAAATTAAAGCTAATCTAACTTCATAAGAAATAGTTTGAGCTACAGCACGTAATCCTCCTAATAAAGCATAATTAGAATTAGAAGATCAACCAGAAACTATAACCGTATAAACCCCTAATCTGGTACAAGATAAAAAAAATAAAATTCCTAAATTAAATCTAACTAAATTAAAATAATAAGGAATTAATATTCAAATTATTAAACATAAAATAAATCTTAAAACAGGAGAAAAATAATAACAAATATAATTAGAAAAATTAGGATAAGTTTGTTCTTTAGTAAATAATTTAATACCATCAGAAAAAGGCTGTAAAATTCCTATAAAACCTACTTTATTAGGACCTTTACGAATTTGAATATAACCTAAAACCTTCCGTTCTAATAAAGTTAAATAAGCAACACCAATTAAAACTCCCACAATTAAAATTAATAACCCAATTATAATATTTTATTTTTTAGTACATTTATCTCTATTTCATCTAATACATGATTTGGTTGTTGAATTGGATTAGAAATTAATCTTCTAAGATTTATCCCCCTCATTTCTAACTCAAATAATTTATTAGCATCAGAAGCCTCATTAAAATATTTTCTAACTCAAACTATTGCTTCTATTAATTTTTTATTTACAATTTTAATAATATTAATTTTAATAAAAAATTTTGAAATAAATAATTATAATAAATTCTTCTATATTAATAAAAATAGGAAGAACTCCCTTTCATTTTTGATTCCCCAATATTATTGAAGGATTATCATGATTTAATAGATTTATTTTAATAACTTGACAAAAAATTACCCCTATAATTATTCTTTCTTATTGTTTCAATAAAAATTTTATTATTATTATTATTATTTTCAATATTATTATTGGAGCAATTGGAGGATTAAATCAAACTTCTTTACGTAAATTAATAGCTTTCTCTTCAATTAATAATTTAGGATGAATAATAAGTGCAATTATAATTAGTCAAACTTTATGAATATTTTATTTTTTTTTATATTCTTTTATAATTACAATTATATGTTTTTTATTTCATATATTAAATATATATTTTATTAACCAATTATTTATTAACAATATAAATTTTTTAATTAAAATTAATTTACTAATTAATTTTCTTTCTCTTGGTGGATTACCACCATTTATTGGATTTTTTCCTAAATGAATTATTATTAATTTTTTAATTAATAATAATATATATATTTTATTATATTCGAATTACTTATTCTGCTTTTATATTTAACTATTTAAAAATAAAATGATTTAAAATTTTTATTAAAAATAATTATTTATTAATTTTTTATCTTTTATTTCTGTAATAGGAATAATTTTAAGAACATTTTTTTTTTATTAA
>25-Harm_Ug32L
CGAAAATGACTTTATTCAACAAATCATAAAGATATTGGAACATTATATTTTATTTTTGGAATTTGAGCAGGAATAGTAGGAACTTCTTTAAGTTTATTAATTCGAGCAGAATTAGGTAATCCTGGATCTTTAATTGGAGATGATCAAATTTATAATACTATTGTTACAGCTCATGCTTTTATTATAATTTTTTTTATAGTTATACCAATTATAATTGGTGGATTTGGTAATTGACTTGTACCTTTAATATTAGGAGCCCCTGATATAGCTTTCCCCCGAATAAATAATATAAGTTTTTGATTACTTCCCCCTTCTTTAACTTTACTTATTTCAAGAAGAATTGTAGAAAATGGAGCAGGAACAGGATGAACAGTTTACCCCCCACTTTCATCTAATATTGCACATGGAGGAAGATCAGTAGACCTAGCTATTTTTTCTTTACATTTAGCTGGAATCTCATCTATTTTAGGAGCAATTAATTTTATTACTACTATTATTAATATAAAATTAAATAGCTTATCTTTTGATCAAATGCCATTATTTATTTGAGCTGTAGGAATTACTGCATTTTTATTATTATTATCATTACCAGTTTTAGCAGGTGCTATTACTATACTTTTAACAGATCGAAACCTTAATACATCTTTTTTTGACCCTGCTGGAGGAGGTGATCCTATTTTATATCAACATTTATTTTGATTTTTTGGTCATCCAGAAGTGTATATTTTAATTTTACCGGGATTTGGTATAATTTCTCACATTATTTCCCAAGAAAGAGGAAAAAAAGAAACATTTGGTTGTTTAGGAATAATTTATGCTATATTAGCTATTGGATTATTAGGATTTATTGTATGAGCTCACCATATATTTACAGTTGGTATAGATATTGATACTCGAGCTTATTTCACATCAGCTACTATAATTATTGCAGTACCAACAGGAATTAAAATTTTTAGTTGATTAGCTACTTTTCATGGAACTCAAATTAATTACTCCCCATCTATTTTATGAAGTTTAGGATTTGTATTTTTATTTACTGTTGGAGGATTAACAGGAGTAATTTTATCTAATTCTTCTATTGATATTACATTACATGATACATATTATGTAGTGGCTCATTTTCATTATGTATTATCTATAGGAGCAGTATTTGCTATTTTAGGAGGATTTATTCATTGATACCCTTTATTTACTGGATTATCTTTAAATCCTTATTTATTAAAAATTCAATTTATCACAATATTTATTGGAGTAAATTTAACTTTTTTCCCTCAACATTTCTTAGGATTAGCAGGTATACCTCGACGATATTCTGATTATCCAGATTCTTATATTTCTTGAAATATTATCTCATCTTTAGGATCTTATATTTCTTTAGTGGCTATTATAATAATATTAATTATTATTTGAGAATCTTTAATTAATCAACGAATTGCTTTATTTACATTAAATTTACCCTCATCAATTGAATGATACCAAAACTTACCTCCAGCAGAACATTCATATAATGAACTACCTATTTTAAGTAATTTCTAAATGGCAACATGATCAAATTTTAATTTACAAAATGGAGCATCCCCCTTAATAGAACAAATTATTTTCTTTCACGATCATACTTTAATTATCCTTATTATAATTACAATTTTAGTTGGTTATTTAATAACAAATTTATTTTTTAATAAATATATTAATCGATTTTTATTAGAAGGACAAATAATTGAATTAATTTGAACTATTTTACCAGCAATTACTTTAATTTTTATTGCTTTACCATCATTACGATTATTATATTTATTAGATGAATTAAATAACCCATTAATTACCTTAAAATCAATCGGTCATCAATGATATTGAAGCTATGAATATTCAGATTTTCATAATATTGAATTTGATTCATATATAATTCCCTCTAATGAAATAAATTCTAATAGATTTCGATTATTAGATGTTGATAATCGAATTGTTTTACCTATAAATAATCAAATTCGAATTATAGTTACAGCAACAGACGTAATCCACTCCTGAACTATCCCATCATTAGGTGTAAAAGTAGATGCAAACCCTGGACGTCTTAATCAAACTAATTTTTTTATTAATCGACCTGGAATTTTTTATGGTCAATGTTCAGAAATTTGCGGAGCAAATCATAGATTTATACCTATTGTAATTGAAAGAATTTCAATTAAAAATTTTATTAATTGAATCAATAATTATTCTTCATTAGATGACTGAAAGCAAGTACTGGTCTCTTAAATCCCACAAATAATACCAATTAATTGATTAATTTCATTTATTTTTTTTATTATAATTTATTTAATTTTTAATATTATAAATTACTATATTTTTAATAATAAAAATATTAATAAAAATAATAATTTTAAAAATAAAATCAAAAATTTCAATTGAAAATGATAAATGATAAGTAATTTATTTTCAATTTTTGACCCCTCTACTAATTTATTTAATATCCCATTTAATTGAATTAGAACAATTCTAGGAATTATATTTATCCCATACTCATTTTGATTAATTCCTAATCGACATTTTTTTTTATGAAATTTTATTTTATTAAAATTACATAATGAATTTAAAACTTTATTAAAAAATAATTATTTTCAAGGATCAACTTTTATTTTTATTTCCATATTTACTTTTATCTTATTTAATAATTTTTTAGGACTATTCCCCTATATTTTTACAAGAACTAGTCATTTAACATTATCTTTATCAATTTCTTTACCTTTATGATTAAGATTTATAATTTATGGTTGATTAAATAATTCTCAACATATATTTATTCATATAATCCCTCAAGGAACACCTTCTATTTTAATACCATTTATAGTATTAATTGAAACAATTAGAAACATTATTCGACCTGGAACTTTAGCTGTACGATTAACAGCTAATATAATTGCTGGACATTTATTAATAACACTTCTAAGAAATAATGGATGTAATATAAGATCATATTTTATTGTAATTCTTGTTATAATTCAAATTTTATTATTAATTTTAGAATCAGCCGTTGCGGTTATTCAATCTTATGTAATTGCAATTTTAAGTACATTATATTCTAGTGAAGTAAATTAAATGAAAAATTCTAACCATCCCTTTCACTTAGTAGATTATAGACCTTGACCTTTAACTGGAGCTATTGGAGTTATAGTTTTAGTTACTGGAATAGTAAAATGATTTCATAATTTTAACATAAATTTATTAATTTTAGGATATTTAATTGTTATTTTAACAATATATCAATGATGACGAGATGTATGCCGAGAAGGGACACTTCAAGGTAAACATACTATATTAGTAACAAAAGGTCTTCGATGAGGTATAATTTTATTTATTGTATCTGAAATTTTTTTTTTTGTATCTTTTTTTTGAGCTTTCTTTCATAGAAGACTTGCCCCTAATATTGAAATTGGAACAATTTGACCCCCTACTAGAATTACCCCATTTAATCCATTTCAAATTCCATTATTAAATACCATTATTCTAATTAGATCAGGAGTATCAGTCACATGAGCTCATCATGCTATTATAGAAAATAATAACTCTCAAATAACCCAAGGTTTATTTATTACAATTATTTTAGGAATTTATTTTACTATTTTACAAGCCTATGAATATTTTGAAGCTCCATTCACTATTGCTGATAGAATTTATGGATCAACATTCTTTATAGCAACAGGATTTCATGGACTTCATGTTATTATTGGAACATTATTTCTATTAATTTGTTTAATCCGACATATTAATAATCATTTTTCAAATAATCATCATTTTGGATTTGAAGCAGCAGCATGATACTGACATTTTGTAGACGTAGTTTGATTATTCCTTTACATTTCTATTTATTGATGAGGAAATTAAATATTAAATATTTTTACAATTATCATAATAATTTCCAATATTATAATATTTTTATCTATTATTATTTCTAAAAAAACTTATATAGATCGAGAAAAATGTTCACCATTTGAATGTGGATTTGACCCCAAATCATCTGCTCGAATTCCATTTTCTTTACATTTCTTCCTAATTACAGTAATCTTTCTAATTTTCGATGTAGAAATTGCTCTTATTTTCCCTATTATTAAATTATTTAAATTAGTAAACTTTTTTTTATGAACAAAAATTAGTTTTTTTTTTATTTTAATTTTATTAATTGGATTATACCATGAATGAAATCAAAATATATTAAATTGAACAAATTTAAATATTAAATAATATTATAAATAAAATAATTACTATTCAAATAACAAATCTAAATAAATAAATTTTAAAATTATTTATTTGATAAATATTATATAATACAGAATTCTTTTTTATAATAGATATTATACCAAACCCTCTATAAATTTCTCTTCAACCTAAATCAATATTTTTTACTAAATTTTGTCTAAACTTAAGAAAATAATAATTTAAACCATAAGTAGATAAATTAGGTATAAATCATATTATCCCTAAAAAATTTCTTAAATTATAAGTTATAATAAATTTATTTACTGAATAAATATTTATATTTCTAACTAAATAACCAAATATACCTCCAATTAATCTAACATAAATTACTATTATTTTTATATTAAAAGGTAAATAAATTATATAAGGATAAGGAAAAATTATTCAATTTAAAAAACTTCCTCTAATAACTCTTATAAATAATAAAATAAATATTCTTTTTAATATAACATAATCCTCATCATATAAATTATAAATTCTTATTAAATTATAATCATTAATTATTAAATACATAACTAAACGGAATCTATAAAATATTGTTAATCCTGTTGATAAATAAAATAAAAAAAAAATTCTTAAATTAAATGTTCTAAAATTAACTATTTCTAAAACTAAATCCTTAGAATAAAATCCAGCTAAAAAAGGAATTCCACATAAAGCTATATTTGAAATATTTATACATAATGTAGTTAAAGGAATATATATAGAAATTCCCCCTATGAATCGAATATCTTGTATATCATTTATTAAATGAATAATTACACCTGCACATATAAATAATAAAGCTTTAAATATTGCATGAGTTAATAAATGAAAAAAAGCCAAATCAGGTATTCCTATTCTTAAAATTCTTATTATTAAACCTAATTGTCTTAAAGTAGACAAAGCAATAATTTTTTTCAAATCAAATTCATAATTAGCAGAAATACCAGCTATAAATATAGTTAACCCAGATAATAATAATAATATCTTTAAAAAAAAAGTATCTAATAATAATATATTAAATCGAATTAATAAATAAACTCCAGCAGTGACTAAAGTTGATGAATGAACTAAAGCTGAAACAGGAGTTGGAGCTGCTATTGCTGCAGGTAATCAAGATCTAAAAGGAATTTGAGCTCTTTTAGTTATAGCAGCCATAATAATTATTCTTCTTACAAATTTTATTTGTCAATCATTATTTATGAATTCTAAATAAAAAATATAATTTCAACTACCATAATTTAATATTCAAGAAATTACCATTAAAATAAGAACATCACCAATACGATTAGATAAAGCGGTTAATATTCCAGCATTATAAGATTTTAAATTTTGATAATAAATAACTAAACAATAAGATACTAAACCTAAACCATCCCAACCTAATAAAATTCTAATAATATTAGGACTAATAATTAATAATATTATAGAAAATACAAATAATAAAACTAAAATAATAAATCGCATTAAATTTAATTCTGAACTTATATATCTTTTTCTATAATAAATAACAACAGAAGAAATCAAAAATACAAATATTATAAATAATAAAGATATTCAATCTAATAAAATAGATATAACAATTCTAATTGAATTAAAAGAAATAATTTCTCATTCTAATAAAATAACTAATTTATTTATAATAAAATAAATTATAAAAATAAATTTGACACCACAAATCAATATTTTTATTAAATTATTTAAATAAAATCAAATTATTCTATAATCAATTTTTATAATTAAAATATTTAAAGGTAATCAATGTAAAATTAATATTAAATATTCACGAGAAACTCCCGTATAATATCTATAAACTCCTGAATAATATTTACCATGCTGAACAAAAGAATATAAATATAATCTATAACCAGCTCTAAAAAAAGAAATTATTATTAACATAAATATTGAAACCCAAGATCATCTTATTAATCTATTAATTAAACTAATTTCCCCTATTAAATTTAAACTGGGAGGAGCAGCTATATTAGAAGATATTAGTAAAAATCATCATAATCTTATTGAAGGTATAAAATTCATTATACCCTTATTAATATATAAACTTCGTCTATGTAATCGTTCATAACTAATATTAGCTAAACAAAATATTCCAGAAGAACATAATCCATGTCCAATTATTAAAATATAAGATCCAATAAATCCTCAATAATTTATTACTATAATACCTCTAATCACAATTCTTATATGAGCTACAGAAGAATAAGCAATTAAAGATTTAATATCAATTTGAGAAAAACATTTCAAACTAATATAAAATCCTCCAATTAATCTAATTACAATTCAAATATAATTTAATTTTAAATTAATTTCTTGAAGAAAAATTATTAAACGTAATAAACCATATCCTCCTAATTTTAATATAATCCCTGCTAAAATTATAGAACCAGATACTGGAGCTTCTACATGAGCTTTTGGTAATCATAAATGAACAAAATATATAGGTATTTTAACTAAAAAAGCTATAATCATACTAAAATATAATATATAAATATTTAAATTTATAAATTTTAAAAAATAAATTATTATACTTTGTATTTCATTATATAAATAAAAAATTCCTATTAATAAAGGTAAAGATACAAATAAAGTATAAAATAATAAATATATTCCTGCTTGAATACGTTCAGGTTGATACCCTCAACCAATAATTAATATTAAAGTAGGAATTAATCTACCTTCAAAAAATAAATAAAATAAAAATATATTTATAGTACTAAAAGTTAAATATAATATAATTAATAAAAAAATAATATTAAACAAAAAAAAATTTAAAAAAAAATTTATTTTATATAAATTTTCTCTTGCTATAATTATCAAAACTGAAATTCAAATTCTTAATATAATTAAACCATAAGATATAATATCACAAGATAATATATATCTAAAATTACAAAATAAATTTAATCTTATACCTAAATTTATAAATAAAAATATTAATAAAAATAATATTATTTGAACCATTCAAAATATATTTTTTATAAAACATATAGGAATTATAAAAATTAATATAAATAAAAATTTTATCATCTATAATAAATTAAATCTTTGAAAATAATCATTACCATGAGTACGAATTATAGAAACTAAAATTGATAAACCTAAAGCCCCCTCACAAACTGAAAAAACTAAAAATACTATTAATATATATATATCATAATCAATTATTATTAAATAAACTAATATAAAAAAAAAAATTCTTAATACTATAAATTCTAAACTTAACAAAACAATTAATAAATGCTTATATTTAGAAATAAAAATAAAATTACCAATAATAAATATTAAAATAAAAATAAATCATATATAATTTTTTCTATTTTATTGATTATAATCTCAATTTATATATATATATTAAATAACCCTCTTTCTATAGGATTAATAATTTTATTTCAAACATTATTATCTTGTTTAATAACTGGAATATTAATTAAAACTTATTGATTTTCTTATATTTTATTTTTAACTTTCTTAGGAGGTTTATTAGTTTTATTTATTTATGTTTCAAGAATTGCCTCAAATGAAATATTTAAACCGACATTTAATTTAAAAAAAATTAGATTATTTTTAATTATATTTTTAATTACAATTCAATTTATTTATTATAATAATATATATTGAATAAATTTATCAACTAATTCTGATATAGATAATTTCAAAGAATTAATTTTTTTTTTTAATAATGAAAATAAAATTAACTTAAGAAAATTATATAATAATCAAACATTTCTAATTATAACAATATTAGTAATTTACCTATTCATTACTTTAATTGCAGTAGTAAAAATTACTAATATTTATTATGGCCCATTACGATCCTCTATCCGAAAAACACATCCCATTTTAAAAATTATTAATAATTCTTTAATTGATATACCAAGACCTTCTAATATTTCTTCTTGATGAAATTTTGGATCTTTATTAGGTTTATGTTTAATTATTCAAATTTTAACAGGCTTATTTTTAACTATATATTACACTGCTAATATTGAATTAGCATTTTATAGAGTAAATTATATTTGTCGAAATGTAAATTACGGTTGATTAATTCGTACCCTTCATGCTAACGGAGCTTCATTCTTTTTTATCTGTGTATATTTACATATTGGACGAGGAATTTATTATGAATCTTTTAATTTAAAATATACTTGAATAGTAGGAGTAATTATTTTATTTCTATTAATAGCAACAGCATTTATAGGTTATGTTTTACCTTGAGGTCAAATATCTTTTTGAGGAGCTACTGTTATTACAAATTTATTATCAGCTATCCCATCATTAGGTGTAAAAATTGTAACTTGAATTTGAGGGGGATTCGCAGTAGATAACGCAACATTAACTCGATTTTATACTTTTCATTTTCTTTTACCATTTATTATTTTAATAATAACTATAATTCATTTATTATTTCTTCACCAAACAGGATCAAATAACCCCTTAGGTTTAAATAGAAATTTAGATAAAATCCCTTTCCATCCATTTTTTGTATTTAAAGACTTAATTGGATTTATTATTTTATTATTTTTATTAACTATTTTAACTTTAACTAACCCATATTTATTAGGAGATCCAGATAATTTTATCCCAGCAAATCCATTAGTAACTCCTGTTCACATTCAACCAGAATGATATTTTTTATTTGCTTATGCAATTTTACGATCAATTCCAAATAAATTAGGAGGAGTAATTGCATTAGTTATATCAATTCTTATTTTAATTATTTTACCTTTTACATTTGATAAAAAAATTCAAGGTATTCAATTTTACCCTATTAATCAATTATTATTTTGATCAATAATTACTATTATTATTTTATTAACTTGAATTGGAGCCCGACCAGTAGAAGACCCATATATTATTGTTGGACAATTATTAACTATCATATATTTTTCTTATTTTATTATTAACCCTTTAATTGGAAAATACTGAGATAATTTAATTTTTAATTAATTAAATTAAAAAAACCTTAAACCCTAAAAAAAATAATAAAAAATTTAATGAAACAGGTAAATATCTCTTTCAAGATAAATATATTAATTTATCATAACGATAACGAGGTAAAGTACCCCGAACTCAAACAAATAAAAAAGAAATTAAACTTAATTTTAAATAAAAAAAAATTCTTAAGTTAAAACCTCCTAAATAAATTAAAGTAAATAATAAACTTATAAATAAAATTCTAGAATATTCAGCTAAAAAAATTAAAACAAAACCCCCACTTCTATATTCTACATTAAATCCAGAAACTAACTCTCTTTCACCCTCAGCAAAATCAAATGGAGTTCGGTTAGTTTCAGCTAATCTTGATCTTATTCAACACAAACCTAAAGGAAATATTAAAAAAATAAATCAAATTATACTTTGATATAAACTAAATATTAATAAATTAAAATCTATAATTATTACAATTCTAGATATTAAAATTAAAGCTAATCTAACTTCATAAGAAATAGTTTGAGCTACAGCACGTAATCCTCCTAATAAAGCATAATTAGAATTAGAAGATCAACCAGAAACTATAACTGTATAAACCCCTAATCTAGTACAAGATAAAAAAAATAAAATTCCTAAATTAAATCTAACTAAATTAAAATAATAAGGAATTAATATTCAAATTATTAAACATAAAATAAATCTTAAAACAGGAGAAAAATAATAACAAATATAATTAGAAAAATTAGGATAAGTTTGTTCTTTAGTAAATAATTTAATACCATCAGAAAAAGGCTGTAAAATTCCTATAAACCCTACTTTATTAGGACCTTTACGAATTTGAATATAACCTAAAACCTTCCGTTCTAATAAAGTTAAATAAGCAACACCAATTAAAACTCCCACAATTAAAATTAATAATCCAATTATAATATTTTATTTTTTAGTACATTTATCTCTATTTCATCTAATACATGATTTGGTTGTTGAATTGGATTAGAAATTAATCTTCTAAGATTTATCCCCCTCATTTCTAACTCAAATAATTTATTAGCATCAGAAGCCTCATTAAAATATTTTCTAACTCAAACTATTGCTTCTATTAATTTTTTATTTACAATTTTAATAATATTAATTTTAATAAAAAATTTTGAAATAAATAATTATAATAAATTCTTCTATATTAATAAAAATAGGAAGAACTCCCTTTCATTTTTGATTCCCCAATATTATTGAAGGATTATCATGATTTAATAGATTTATTTTAATAACTTGACAAAAAATTACCCCTATAATTATTCTTTCTTATTGTTTCAATAAAAATTTTATTATTATTATTATTATTTTCAATATTATTATTGGAGCAATTGGAGGATTAAATCAAACTTCTTTACGTAAATTAATAGCTTTCTCTTCAATTAATAATTTAGGATGAATAATAAGTGCAATTATAATTAGTCAAACTTTATGAATATTTTATTTTTTTTTATATTCTTTTATAATTACAATTATATGTTTTTTATTTCATATATTAAATATATATTTTATTAACCAATTATTTATTAACAATATAAATTTTTTAATTAAAATTAATTTACTAATTAATTTTCTTTCTCTTGGTGGATTACCACCATTTATTGGATTTTTTCCTAAATGAATTATTATTAATTTTTTAATTAATAATAATATATATATTTTATTATATTCGAATTACTTATTCTGCTTTTATATTTAACTATTTAAAAATAAAATGATTTAAAATTTTTATTAAAAATAATTATTTATTAATTTTTTATCTTTTATTTCTGTAATAGGAATAATTTTAAGAACATTTTTTTTTTATTAA
>26-Harm_Bra14b
CGAAAATGACTTTATTCAACAAATCATAAAGATATTGGAACATTATATTTTATTTTTGGAATTTGAGCAGGAATAGTAGGAACTTCTTTAAGTTTATTAATTCGAGCAGAATTAGGTAATCCTGGATCTTTAATTGGAGATGATCAAATTTATAATACTATTGTTACAGCTCATGCTTTTATTATAATTTTTTTTATAGTTATACCAATTATAATTGGTGGATTTGGTAATTGACTTGTACCTTTAATATTAGGAGCCCCTGATATAGCTTTCCCCCGAATAAATAATATAAGTTTTTGATTACTTCCCCCTTCTTTAACTTTACTTATTTCAAGAAGAATTGTAGAAAATGGAGCAGGAACAGGATGAACAGTTTACCCCCCACTTTCATCTAATATTGCACATGGAGGAAGATCAGTAGACCTAGCTATTTTTTCTTTACATTTAGCTGGAATCTCATCTATTTTAGGAGCAATTAATTTTATTACTACTATTATTAATATAAAATTAAATAGCTTATCTTTTGATCAAATACCATTATTTATTTGAGCTGTAGGAATTACTGCATTTTTATTATTATTATCATTACCAGTTTTAGCAGGTGCTATTACTATACTTTTAACAGATCGAAACCTTAATACATCTTTTTTTGACCCTGCTGGAGGAGGTGATCCTATTTTATATCAACATTTATTTTGATTTTTTGGCCATCCAGAAGTGTATATTTTAATTTTACCGGGATTTGGTATAATTTCTCACATTATTTCCCAAGAAAGAGGAAAAAAAGAAACATTTGGTTGTTTAGGGATAATTTATGCTATATTAGCTATTGGATTATTAGGATTTATTGTATGAGCTCACCATATATTTACAGTTGGTATAGATATTGATACTCGAGCTTATTTCACATCAGCTACTATAATTATTGCAGTACCAACAGGAATTAAAATTTTTAGTTGATTAGCTACTTTTCATGGAACTCAAATTAATTACTCCCCATCTATTTTATGAAGTTTAGGATTTGTATTTTTATTTACTGTTGGAGGATTAACAGGAGTAATTTTATCTAATTCTTCTATTGATATTACATTACATGATACATATTATGTAGTGGCTCATTTTCATTATGTATTATCTATAGGAGCAGTATTTGCTATTTTAGGAGGATTTATTCATTGATACCCTTTATTCACTGGATTATCTTTAAATCCTTATTTATTAAAAATTCAATTTATCACAATATTTATTGGAGTAAATTTAACTTTTTTCCCTCAACATTTCTTAGGATTAGCAGGTATACCTCGACGATATTCTGATTATCCAGATTCTTATATTTCTTGAAATATTATCTCATCTTTAGGATCTTATATTTCTTTAGTGGCTATTATAATAATATTAATTATTATTTGAGAATCTTTAATTAATCAACGAATTGCTTTATTTACATTAAATTTACCCTCATCAATTGAATGATACCAAAACTTACCTCCAGCAGAACATTCATATAATGAACTACCTATTTTAAGTAATTTCTAAATGGCAACATGATCAAATTTTAATTTACAAAATGGAGCATCCCCCTTAATAGAACAAATTATTTTCTTTCACGATCATACTTTAATTATCCTTATTATAATTACAATTTTAGTTGGTTATTTAATAACAAATTTATTTTTTAATAAATATATTAATCGATTTTTATTAGAAGGACAAATAATTGAATTAATTTGAACTATTTTACCAGCAATTACTTTAATTTTTATTGCTTTACCATCATTACGATTATTATATTTATTAGATGAATTAAATAACCCATTAATTACCTTAAAATCAATCGGTCATCAATGATATTGAAGCTATGAATATTCAGATTTTCATAATATTGAATTTGATTCATATATAATTCCCTCTAATGAAATAAATTCTAATAGATTTCGATTATTAGATGTTGATAATCGAATTGTTTTACCTATAAATAATCAAATTCGAATTATAGTTACAGCAACAGACGTAATCCACTCCTGAACTATCCCATCATTAGGTGTAAAAGTAGATGCAAACCCTGGACGTCTTAATCAAACTAATTTTTTTATTAATCGACCTGGAATTTTTTATGGTCAATGTTCAGAAATTTGCGGAGCAAATCATAGATTTATACCTATTGTAATTGAAAGAATTTCAATTAAAAATTTTATTAATTGAATCAATAATTATTCTTCATTAGATGACTGAAAGCAAGTACTGGTCTCTTAAATCCCACAAATAATACCAATTAATTGATTAATTTCATTTATTTTTTTTATTATAATTTATTTAATTTTTAATATTATAAATTACTATATTTTTAATAATAAAAATATTAATAAAAATAATAATTTTAAAAATAAAATCAAAAATTTCAATTGAAAATGATAAATGATAAGTAATTTATTTTCAATTTTTGACCCCTCTACTAATTTATTTAATATCCCATTTAATTGAATTAGAACAATTCTAGGAATTATATTTATCCCATACTCATTTTGATTAATTCCTAATCGACATTTTTTTTTATGAAATTTTATTTTATTAAAATTACATAATGAATTTAAAACTTTATTAAAAAATAATTATTTTCAAGGATCAACTTTTATTTTTATTTCCATATTTACTTTTATCTTATTTAATAATTTTTTAGGACTATTCCCCTATATTTTTACAAGAACTAGTCATTTAACATTATCTTTATCAATTTCTTTACCTTTATGATTAAGATTTATAATTTATGGTTGATTAAATAATTCTCAACATATATTTATTCATATAATCCCTCAAGGAACACCTTCTATTTTAATACCATTTATAGTATTAATTGAAACAATTAGAAACATTATTCGACCTGGAACTTTAGCTGTACGATTAACAGCTAATATAATTGCTGGACATTTATTAATAACCCTTCTAAGAAATAATGGATGTAATATAAGATCATATTTTATTGTAATTCTTGTTATAATTCAAATTTTATTATTAATTTTAGAATCAGCCGTTGCGGTTATTCAATCTTATGTAATTGCAATTTTAAGTACATTATATTCTAGTGAAGTAAATTAAATGAAAAATTCTAACCATCCCTTTCACTTAGTAGATTATAGACCTTGACCTTTAACTGGAGCTATTGGAGTTATAGTTTTAGTTACTGGAATAGTAAAATGATTTCATAATTTTAACATAAATTTATTAATTTTAGGATATTTAATTGTTATTTTAACAATATATCAATGATGACGAGATGTATGCCGAGAAGGGACACTTCAAGGTAAACATACTATATTAGTAACAAAAGGTCTTCGATGAGGTATAATTTTATTTATTGTATCTGAAATTTTTTTTTTTGTATCTTTTTTTTGAGCTTTCTTTCATAGAAGACTTGCCCCTAATATTGAAATTGGAACAATTTGACCCCCTACTAGAATTACCCCATTTAATCCATTTCAAATTCCATTATTAAATACCATTATTCTAATTAGATCAGGAGTATCAGTCACATGAGCTCATCATGCTATTATAGAAAATAATAACTCTCAAATAACCCAAGGTTTATTTATTACAATTATTTTAGGAATTTATTTTACTATTTTACAAGCCTATGAATATTTTGAAGCTCCATTCACTATTGCTGATAGAATTTATGGATCAACATTCTTTATAGCAACAGGATTTCATGGACTTCATGTTATTATTGGAACATTATTTCTATTAATTTGTTTAATCCGACATATTAATAATCATTTTTCAAATAATCATCATTTTGGATTTGAAGCAGCAGCATGATACTGACATTTTGTAGACGTAGTTTGATTATTCCTTTACATTTCTATTTATTGATGAGGAAATTAAATATTAAATATTTTTACAATTATCATAATAATTTCCAATATTATAATATTTTTATCTATTATTATTTCTAAAAAAACTTATATAGATCGAGAAAAATGTTCACCATTTGAATGTGGATTTGACCCCAAATCATCTGCTCGAATTCCATTTTCTTTACATTTCTTCCTAATTACAGTAATCTTTCTAATTTTCGATGTAGAAATTGCTCTTATTTTCCCTATTATTAAATTATTTAAATTAGTAAACTTTTTTTTATGAACAAAAATTAGTTTTTTTTTTATTTTAATTTTATTAATTGGATTATACCATGAATGAAATCAAAATATATTAAATTGAACAAATTTAAATATTAAATAATATTATAAATAAAATAATTACTATTCAAATAACAAATCTAAATAAATAAATTTTAAAATTATTTATTTGATAAATATTATATAATACAGAATTCTTTTTTATAATAGATATTATACCAAACCCTCTATAAATTTCTCTTCAACCTAAATCAATATTTTTTACTAAATTTTGTCTAAACTTAAGAAAATAATAATTTAAACCATAAGTAGATAAATTAGGTATAAATCATATTATCCCTAAAAAATTTCTTAAATTATAAGTTATAATAAATTTATTTACTGAATAAATATTTATATTTCTAACTAAATAACCAAATATACCTCCAATTAATCTAACATAAATTACTATTATTTTTATATTAAAAGGTAAATAAATTATATAAGGATAAGGAAAAATTATTCAATTTAAAAAACTTCCTCTAATAACTCTTATAAATAATAAAATAAATATTCTTTTTAATATAACATAATCCTCATCATATAAATTATAAATTCTTATTAAATTATAATCATTAATTATTAAATACATAACTAAACGGAATCTATAAAATATTGTTAATCCTGTTGATAAATAAAATAAAAAAAAAATTCTTAAATTAAATGTTCTAAAATTAACTATTTCTAAAACTAAATCCTTAGAATAAAATCCAGCTAAAAAAGGAATTCCACATAAAGCTATATTTGAAATATTTATACATAATGTAGTTAAAGGAATATATATAGAAATTCCCCCTATAAATCGAATATCTTGTATATCATTTATTAAATGAATAATTACACCTGCACATATAAATAATAAAGCTTTAAATATTGCATGAGTTAATAAATGAAAAAAAGCCAAATCAGGTATTCCTATTCTTAAAATTCTTATTATTAAACCTAATTGTCTTAAAGTAGACAAAGCAATAATTTTTTTCAAATCAAATTCATAATTAGCAGAAATACCAGCTATAAATATAGTTAACCCAGATAATAATAATAATATCTTTAAAAAAAAAGTATCTAATAATAATATATTAAATCGAATTAATAAATAAACTCCAGCAGTGACTAAAGTTGATGAATGAACTAAAGCTGAAACAGGAGTTGGAGCTGCTATTGCTGCAGGTAATCAAGATCTAAAAGGAATTTGAGCTCTTTTAGTTATAGCAGCCATAATAATTATTCTTCTTACAAATTTTATTTGTCAATCATTATTTATGAATTCTAAGTAAAAAATATAATTTCAACTACCATAATTTAATATTCAAGAAATTACCATTAAAATAAGAACATCACCAATACGATTAGATAAAGCGGTTAATATTCCAGCATTATAAGATTTTAAATTTTGATAATAAATAACTAAACAATAAGATACTAAACCTAAACCATCCCAACCTAATAAAATTCTAATAATATTAGGACTAATAATTAATAATATTATAGAAAATACAAATAATAAAACTAAAATAATAAATCGCATTAAATTTAATTCTGAACTTATATATCTTTTTCTATAATAAATAACAACAGAAGAAATTAAAAATACAAATATTATAAATAATAAAGATATTCAATCTAATAAAATAGATATAACAATTCTAATTGAATTAAAAGAAATAATTTCTCATTCTAATAAAATAACTAATTTATTTATAATAAAATAAATTATAAAAATAAATTTGACACCACAAATCAATATTTTTATTAAATTATTTAAATAAAATCAAATTATTCTATAATCAATTTTTATAATTAAAATATTTAAAGGTAATCAATGTAAAATTAATATTAAATATTCACGAGAAACTCCCGTATAATATCTATAAACTCCTGAATAATATTTACCATGCTGAACAAAAGAATATAAATATAATCTATAACCAGCTCTAAAAAAAGAAATTATTATTAACATAAATATTGAAACCCAAGATCATCTTATTAATCTATTAATTAAACTAATTTCCCCTATTAAATTTAAACTGGGAGGAGCAGCTATATTAGAAGATATTAGTAAAAATCATCATAATCTTATTGAAGGTATAAAATTCATTATACCCTTATTAATGTATAAACTTCGTCTATGTAATCGTTCATAACTAATATTAGCTAAACAAAATATTCCAGAAGAACATAATCCATGTCCAATTATTAAAATATAAGATCCAATAAATCCTCAATAATTTATTACTATAATACCTCTAATCACAATTCTTATATGAGCTACAGAAGAATAAGCAATTAAAGATTTAATATCAATTTGAGAAAAACATTTCAAACTAATATAAAATCCTCCAATTAATCTAATTACAATTCAAATATAATTTAATTTTAAATTAATTTCTTGAAGAAAAATTATTAAACGTAATAAACCATATCCTCCTAATTTTAATATAATCCCTGCTAAAATTATAGAACCAGATACTGGAGCTTCTACATGAGCTTTTGGTAATCATAAATGAACAAAATATATAGGTATTTTAACTAAAAAAGCTATAATCATACTAAAATATAATATATAAATATTTAAATTTATAAATTTTAAAAAATAAATTATTATACTTTGTATTTCATTATATAAATAAAAAATTCCTATTAATAAAGGTAAAGATACAAATAAAGTATAAAATAATAAATATATTCCTGCTTGAATACGTTCAGGTTGATACCCTCAACCAATAATTAATATTAAAGTAGGAATTAATCTACCTTCAAAGAATAAATAAAATAAAAATATATTTATAGTACTAAAAGTTAAATATAATATAATTAATAAAAAAATAATATTAAACAAAAAAAAATTTAAAAAAAAATTTATTTTATATAAATTTTCTCTTGCTATAATTATCAAAACTGAAATTCAAATTCTTAATATAATTAAACCATAAGATATAATATCACAAGATAATATATATCTAAAATTACAAAATAAATTTAATCTTATACCTAAATTTATAAATAAAAATATTAATAAAAATAATATTATTTGAACCATTCAAAATATATTTTTTATAAAACATATAGGAATTATAAAAATTAATATAAATAAAAATTTTATCATCTATAATAAATTAAATCTTTGAAAATAATCATTACCATGAGTACGAATTATAGAAACTAAAATTGATAAACCTAAAGCCCCCTCACAAACTGAAAAAACTAAAAATACTATTAATATATATATATCATAATCAATTATTATTAAATAAACTAATATAAAAAAAAAAATTCTTAATACTATAAATTCTAAACTTAACAAAACAATTAATAAATGCTTATATTTAGAAATAAAAATAAAATTACCAATAATGAATATTAAAATAAAAATAAATCATATATAATTTTTTCTATTTTATTGATTATAATCTCAATTTATATATATATATTAAATAACCCTCTTTCTATAGGATTAATAATTTTATTTCAAACATTATTATCTTGTTTAATAACTGGAATATTAATTAAAACTTATTGATTTTCTTATATTTTATTTTTAACTTTCTTAGGAGGTTTATTAGTTTTATTTATTTATGTTTCAAGAATTGCCTCAAATGAAATATTTAAGCCGACATTTAATTTAAAAAAAATTGGATTATTTTTAATTATATTTTTAATTACAATTCAATTTATTTATTATAATAATATATATTGAATAAATTTATCAACTAATTCTGATATAGATAATTTCAAAGAATTAATTTTTTTTTTTAATAATGAAAATAAAATTAACTTAAGAAAATTATATAATAATCAAACATTTCTAATTATAACAATATTAGTAATTTACCTATTCATTACTTTAATTGCAGTAGTAAAAATTACTAATATTTATTATGGCCCATTACGATCCTCTATCCGAAAAACACATCCCATTTTAAAAATTATTAATAATTCTTTAATTGATATACCAAGACCTTCTAATATTTCTTCTTGATGAAATTTTGGATCTTTATTAGGTTTATGTTTAATTATTCAAATTTTAACAGGCTTATTTTTAACTATATATTACACTGCTAATATTGAATTAGCATTTTATAGAGTAAATTATATTTGTCGAAATGTAAATTACGGTTGATTAATTCGTACCCTTCATGCTAACGGAGCTTCATTCTTTTTTATCTGTGTGTATTTACATATTGGACGAGGAATTTATTATGAATCTTTTAATTTAAAATATACTTGAATAGTAGGAGTAATTATTTTATTTCTATTAATAGCAACAGCATTTATAGGTTATGTTTTACCTTGAGGTCAAATATCTTTTTGAGGAGCTACTGTTATTACAAATTTATTATCAGCTATCCCATCATTAGGTGTAAAAATTGTAACTTGAATTTGAGGGGGATTCGCAGTAGATAACGCAACATTAACTCGATTTTATACTTTTCATTTTCTTTTACCATTTATTATTTTAATAATAACTATAATTCATTTATTATTTCTTCACCAAACAGGATCAAATAACCCCTTAGGTTTAAATAGAAATTTAGATAAAATCCCTTTCCATCCATTTTTTGTATTTAAAGACTTAATTGGATTTATTATTTTATTATTTTTATTAACTATTTTAACTTTAACTAACCCATATTTATTAGGAGATCCAGATAATTTTATCCCAGCAAATCCATTAGTAACTCCTGTTCACATTCAACCAGAATGATATTTTTTATTTGCTTATGCAATTTTACGATCAATTCCAAATAAATTAGGAGGAGTAATTGCATTAGTTATATCAATTCTTATTTTAATTATTTTACCTTTTACATTTAATAAAAAAATTCAAGGTATTCAATTTTACCCTATTAATCAATTATTATTTTGATCAATAATTACTATTATTATTTTATTAACTTGAATTGGAGCCCGACCAGTAGAAGACCCATATATTATTGTTGGACAATTATTAACTATCATATATTTTTCTTATTTTATTATTAACCCTTTAATTGGAAAATACTGAGATAATTTAATTTTTAATTAATTAAATTAAAAAAACCTTAAACCCTAAAAAAAATAATAAAAAATTTAATGAAACAGGTAAATATCTCTTTCAAGATAAATATATTAATTTATCATAACGATAACGAGGTAAAGTACCCCGAACTCAAACAAATAAAAAAGAAATTAAACTTAATTTTAAATAAAAAAAAATTCTTAAATTAAAACCTCCTAAATAAATTAAAGTAAATAATAAACTTATAAATAAAATTCTAGAATATTCAGCTAAAAAAATTAAAACAAAACCCCCACTTCTATATTCTACATTAAATCCAGAAACTAACTCTCTTTCACCCTCAGCAAAATCAAATGGAGTTCGGTTAGTTTCAGCTAATCTTGATCTTATTCAACACAAACCTAAAGGAAATATTAAAAAAATAAATCAAATTATACTTTGATATAAACTAAATATTAATAAATTAAAATCTATAATTATTACAATTCTAGATATTAAAATTAAAGCTAATCTAACTTCATAAGAAATAGTTTGAGCTACAGCACGTAATCCTCCTAATAAAGCATAATTAGAATTAGAAGATCAACCAGAAACTATAACTGTATAAACCCCTAATCTGGTACAAGATAAAAAAAATAAAATTCCTAAATTAAATCTAACTAAATTAAAATAATAAGGAATTAATATTCAAATTATTAAACATAAAATAAATCTTAAAACAGGAGAAAAATAATAACAAATATAATTAGAAAAATTAGGATAAGTTTGTTCTTTAGTAAATAATTTAATACCATCAGAAAAAGGCTGTAAAATTCCTATAAACCCTACTTTATTAGGACCTTTACGAATTTGAATATAACCTAAAACCTTCCGTTCTAATAAAGTTAAATAAGCAACACCAATTAAAACTCCCACAATTAAAATTAATAATCCAATTATAATATTTTATTTTTTAGTACATTTATCTCTATTTCATCTAATACATGATTTGGTTGTTGAATTGGATTAGAAATTAATCTTCTAAGATTTATCCCCCTCATTTCTAACTCAAATAATTTATTAGCATCAGAAGCCTCATTAAAATATTTTCTAACTCAAACTATTGCTTCTATTAATTTTTTATTTACAATTTTAATAATATTAATTTTAATAAAAAATTTTGAAATAAATAATTATAATAAATTCTTCTATATTAATAAAAATAGGAAGAACTCCCTTTCATTTTTGATTCCCCAATATTATTGAAGGATTATCATGATTTAATAGATTTATTTTAATAACTTGACAAAAAATTACCCCTATAATTATTCTTTCTTATTGTTTCAATAAAAATTTTATTATTATTATTATTATTTTCAATATTATTATTGGAGCAATTGGAGGATTAAATCAAACTTCTTTACGTAAATTAATAGCTTTCTCTTCAATTAATAATTTAGGATGAATAATAAGTGCAATTATAATTAGTCAAACTTTATGAATATTTTATTTTTTTTTATATTCTTTTATAATTACAATTATATGTTTTTTATTTCATATATTAAATATATATTTTATTAACCAATTATTTATTAACAATATAAATTTTTTAATTAAAATTAATTTACTAATTAATTTTCTTTCTCTTGGTGGATTACCACCATTTATTGGATTTTTTCCTAAATGAATTATTATTAATTTTTTAATTAATAATAATATATATATTTTATTATATTCGAATTACTTATTCTGCTTTTATATTTAACTATTTAAAAATAAAATGATTTAAAATTTTTATTAAAAATAATTATTTATTAATTTTTTATCTTTTATTTCTGTAATAGGAATAATTTTAAGAACATTTTTTTTTTATTAA
>27-KJ930516_Hzea
CGAAAATGACTTTATTCAACAAATCATAAAGATATTGGAACATTATATTTTATTTTTGGAATTTGAGCAGGAATAGTAGGAACTTCTTTAAGTTTATTAATTCGAGCAGAATTAGGTAATCCTGGATCTTTAATTGGAGATGATCAAATTTACAATACTATTGTCACAGCTCATGCTTTTATTATAATTTTTTTTATAGTTATACCAATTATAATTGGTGGATTTGGTAATTGACTTGTACCTTTAATATTAGGAGCCCCTGATATAGCTTTCCCTCGAATAAATAATATAAGTTTTTGATTACTCCCCCCTTCCCTAACTTTACTTATTTCAAGAAGAATTGTAGAAAATGGAGCAGGAACAGGATGAACAGTTTATCCCCCACTTTCATCTAATATTGCACATGGAGGAAGATCAGTAGATTTAGCTATTTTTTCTTTACATTTAGCTGGAATTTCATCTATTTTAGGAGCAATTAATTTTATTACTACTATTATTAATATAAAATTAAATAATTTATCTTTTGATCAAATACCATTATTTATTTGAGCTGTAGGAATTACTGCATTTTTACTATTATTATCACTACCAGTTTTAGCAGGTGCTATTACTATACTTTTAACAGATCGAAACCTTAATACATCTTTTTTTGATCCTGCTGGAGGAGGTGATCCTATTTTATATCAACATTTATTTTGATTTTTTGGACATCCAGAAGTATATATTTTAATTTTACCAGGATTTGGTATAATTTCTCACATTATTTCTCAAGAAAGAGGAAAAAAAGAAACATTTGGTTGTTTAGGGATAATTTATGCTATACTAGCTATTGGATTATTAGGATTTATTGTATGAGCTCATCATATATTTACAGTTGGTATAGATATTGATACTCGAGCTTATTTTACATCAGCTACTATAATTATTGCAGTACCAACAGGAATTAAAATTTTTAGTTGATTAGCTACTTTTCATGGAACTCAAATTAACTATTCCCCATCTATTTTATGAAGTTTAGGATTTGTATTTTTATTTACTGTTGGAGGATTAACAGGAGTAATCTTATCTAACTCTTCTATTGATATTACATTACATGATACATATTATGTAGTAGCCCATTTTCATTATGTATTATCTATGGGAGCAGTATTTGCTATTTTAGGGGGATTTATTCATTGATATCCTTTATTCACTGGATTATCTTTAAATCCTTATTTATTAAAAATTCAATTCATCACAATATTTATTGGAGTAAATTTAACCTTTTTCCCTCAACATTTTTTAGGGTTAGCAGGAATACCTCGACGATACTCTGATTACCCAGATTCTTATATTTCTTGAAATATTATTTCATCTTTAGGATCTTATATTTCTTTAGTAGCCATTATAATAATATTAATTATTATTTGAGAATCTTTAATTAATCAACGAATTGCTTTATTTACATTAAATTTACCCTCATCAATTGAATGATACCAAAACTTACCTCCAGCAGAACATTCATATAATGAACTACCTATTTTAAGTAACTTCTAAATGGCAACATGATCAAATTTTAATTTACAAAATGGAGCATCCCCCTTAATAGAACAAATTATTTTCTTTCATGATCATACTTTAATTATTCTTATTATAATTACAATTTTAGTTGGTTATTTAATAACAAATTTATTTTTTAATAAATATATTAATCGATTCTTATTAGAAGGACAAATAATTGAATTAATTTGAACTATTTTACCAGCAATTACTTTAATTTTTATTGCTTTACCATCATTACGATTATTATATTTATTAGATGAACTAAATAATCCCTTAATTACCTTAAAATCAATTGGCCATCAATGATATTGAAGTTATGAATATTCAGATTTTCATAATATTGAATTTGATTCATATATAATCCCTTCTAATGAAATAAATTCTAATAGATTTCGATTATTAGATGTTGATAATCGAATTGTTTTACCTATAAATAACCAAATTCGAATTATAGTTACAGCAACAGATGTAATCCACTCTTGAACTATCCCATCATTAGGGGTAAAAGTAGATGCAAACCCCGGACGTCTTAATCAAACTAATTTTTTCATTAATCGACCTGGAATTTTTTATGGTCAATGTTCAGAAATTTGTGGAGCTAATCATAGATTTATACCTATTGTAATTGAAAGAATTTCAATTAAAAATTTCATTAATTGAATTAATAATTATTCTTCATTAGATGACTGAAAGCAAGTACTGGTCTCTTAAATCCCACAAATAATACCAATTAATTGATTAATTTCATTTATTTTTTTTATTATAATTTATTTAATTTTTAATATTATAAATTACTATATTTTCAACAATAAAAATATTAATAAAAATAATAATTCTAAAAATAAAATCAAAAATTTCAATTGAAAATGATAAATGATAAGTAATTTATTTTCAATTTTTGACCCCTCTACTAATTTATTTAATATTCCATTTAATTGAATTAGAACAATTTTAGGAATTATATTTATTCCATACTCATTTTGATTAATTCCTAACCGACATTTTTTTTTATGAAATTTTATTTTATTAAAACTACATAATGAATTTAAAACTTTATTAAAAAATAATTATTTCCAAGGATCAACCTTTATTTTTATCTCCATATTTACTTTTATCTTATTTAATAATTTTTTAGGACTATTCCCCTATATTTTTACAAGAACTAGTCATTTAACATTATCATTATCAATTTCTTTACCTTTATGATTAAGATTTATAATTTATGGTTGATTAAATAATTCTCAACATATATTTATCCATATAATTCCTCAAGGAACACCTTCTATTTTAATACCATTTATAGTATTAATTGAAACTATTAGAAATATTATTCGACCTGGAACTTTAGCTGTACGATTAACAGCTAATATAATTGCTGGACATTTACTAATAACCCTTTTAAGAAATAATGGATGTAATATAAGATCATATTTTATTGTAATTCTTGTTATAATTCAAATTTTATTATTAATTTTAGAATCAGCAGTTGCGGTTATTCAATCTTATGTAATTGCAATTTTAAGTACATTATATTCTAGTGAAGTAAATTAAATGAAAAATTCTAACCATCCTTTTCACTTAGTAGATTATAGACCTTGACCTTTAACTGGAGCTATTGGAGTTATAGTTTTAGTTACTGGAATAGTAAAATGATTTCATAATTTTAATATAAATTTATTAATTTTAGGATATTTAATTGTTATTTTAACAATATATCAATGATGACGAGATGTATGTCGAGAAGGAACACTTCAAGGTAAACATACTATATTAGTAACAAAAGGTCTTCGATGAGGTATAATTTTATTTATTGTCTCTGAAATTTTTTTTTTTGTATCTTTTTTTTGAGCTTTCTTTCATAGAAGACTTGCCCCTAATATTGAAATTGGAACAATTTGACCCCCTACTAGAATTACTCCTTTTAATCCATTTCAAATTCCCTTATTAAATACTATTATTTTAATTAGATCAGGAGTATCAGTCACATGAGCTCATCATGCTATTATAGAAAATAATAATTCACAAATAACCCAAGGTTTATTTATTACAATTATTTTAGGAATTTATTTTACTATTTTACAAGCTTATGAATATTTTGAAGCTCCATTCACTATTGCTGATAGAATTTATGGATCAACATTTTTTATAGCAACAGGATTCCACGGACTTCATGTTATTATTGGAACATTATTTCTATTAATTTGTTTAATTCGACATATTAACAATCATTTTTCAAATAATCATCATTTTGGATTTGAAGCAGCAGCATGATATTGACACTTTGTAGACGTAGTTTGATTATTCCTTTACATTTCTATTTATTGATGAGGAAATTAAATATTAAATATTTTCACAATTATCATAATAATTTCCAATATTATAATATTTTTATCTATTATTATTTCTAAAAAAACTTATATAGATCGAGAAAAATGTTCCCCATTTGAATGTGGATTTGACCCTAAATCATCTGCTCGAATTCCATTTTCTTTACATTTTTTTCTAATTACTGTAATCTTTCTAATTTTTGATGTAGAAATTGCTCTTATTTTTCCCATCATTAAATTATTTAAATTAGTAAACTTTTTTTTATGAACAAAAATCAGTTTCTTTTTTATTTTAATTTTATTAATTGGATTATATCATGAATGAAATCAAAATATATTAAATTGAACAAATTTAAATATTAAATAATATTATAAATAAAATAATTACTATTCAAATAACAAATCTAAATAAATAAATTTTAAAATTATTTATTTGATAAATATTATAAAATACAGAATTTTTTTTTATAATAGATATTATACCAAACCCTCTATAAATTTCTCTTCAACCTAGATCAATATTTTTTACTAAATTTTGTCTAAACTTAAGAAAATAATAATTTAAACCATAAGTAGATAAATTAGGTATAAATCATATTATCCCTAAAAAATTTCTTAAATTATAAGTTATAATAAATTTATTTACTGAATAAATATTTATATTTCTAACTAAATAACCAAATACACCTCCAATTAATCTAACATAAATTACTATTATTTTTATGTTAAAAGGTAAATAAATCATATAAGGATAAGGAAAAATTATTCAATTTAAAAAACTTCCTCTAATAATTCTTATAAATAATAAAATAAATATTCTTTTCAATATAATATAATCTTCATCATATAAATTATAAATTCTTATTAAATTATAATCATTAATTATTAAATATATAACTAAACGAAATCTATAAAATATTGTTAACCCTGTTGATAAATAAAATAAAAAAAAAATTCTTAAATTAAATGTTCTAAAATTAACTATTTCTAAAATTAAATCCTTAGAATAAAACCCAGCTAAAAAAGGAATTCCACATAAAGCCATATTAGAAATATTTATACATAATGTAGTTAAAGGAATATATATAGAAATTCCCCCTATAAATCGAATATCTTGTATATCATTTATTAAATGAATAATTACACCTGCACATATAAATAATAAAGCTTTAAATATTGCATGAGTTAATAAATGAAAAAAAGCTAAATCAGGTATTCCTATTCTTAAAATTCTTATTATTAAACCTAATTGTCTTAAAGTAGATAAAGCAATAATTTTTTTTAAATCAAACTCATAATTAGCAGAAATACCAGCTATAAATATAGTTAATCCAGATAATAACAATAATATTTTTAAAAAAAAAGTATCTAATAATAATATATTAAATCGAATTAATAAATAAACTCCAGCAGTAACTAAAGTTGATGAATGAACTAAAGCTGAAACAGGAGTTGGAGCTGCTATTGCTGCAGGTAATCAAGATCTAAAAGGAATTTGAGCTCTTTTAGTTATAGCAGCCATAATAATTATTCTTCTTACAAATTTTATTTGTCAATCATTATTTATGAATTCTAAATAAAAAATATAATTTCATCTACCATAATTTAATATTCAAGAAATCACTATTAAAATAAGAACATCACCAATACGATTAGATAAAGCAGTTAATATACCAGCATTATAAGATTTTAAATTTTGATAATAAATTACCAAACAATAAGATACTAAACCTAAACCATCTCAACCTAATAAAATTCTAATAATATTAGGACTAATAATTAATAATATTATAGAAAAAACAAATAATAAAACTAAAATAATAAATCGCATTAAATTTAATTCTGAACTTATATATCTTTTTCTATAATAAATAACAACAGAAGAAATCAAAAATACAAATATTATAAATAATAAAGATATTCAATCTAATAAAATAGATATAACAATTCTAATTGAATTAAAAGAAATAATTTCTCATTCTAATAAAATAACTAATTTATTTATAATAAAATAAATTATAAAAATAAATTTGACACCACAAATCAATATTTTTATTAAATTATTTAAATAAAATCAAATTATTCTATAATCAATTTTTATAATTAAAATATTTAAAGGTAATCAATGTAAAATTAATATTAAATATTCACGAGAAACTCCCGTATAATATCTATAAACTCCTGAATAATACTTACCATGCTGAACAAAAGAATATAAATATAATCTATAACCAGCTCTAAAAAAAGAAATTATTATTAATATAAATATTGAAACCCAAGATCATCTTATTAATCTATTAATTAAACTAATTTCCCCCATTAAATTTAAACTAGGGGGAGCAGCTATATTAGAAGATATTAATAAAAATCATCATAATCTTATTGAAGGTATAAAATTCATTATACCTTTATTAATATATAAACTTCGTCTGTGTAATCGTTCATAACTAATATTAGCTAAACAAAATATTCCAGAAGAACATAATCCATGACCAATTATTAAAATATAAGACCCAATAAACCCTCAATAATTTATTACTATAATACCTCTAATTACAATTCTTATATGAGCTACAGAAGAATAAGCAATTAAAGATTTAATATCAATCTGAGAAAAACACTTCAAACTAATATAAAATCCCCCAATTAATCTAATTACAATTCAAATATAATTTAATTTTATATTAATTTCTTGAAGAAAAATTATTAAACGTAATAAACCATAACCTCCTAATTTTAATATAATTCCTGCTAAAATTATAGAACCAGATACTGGAGCTTCTACATGAGCTTTTGGTAATCATAAATGAACAAAATATATAGGTATTTTAACTAAAAAAGCTATAATCATACTAAAATATAACATATAAATATTTAAATTTATAAATTTTAAAAAATAAATTATTATACTTTGTATTTCATTATATAAATAAAAAATTCCCATTAATAAAGGTAAAGATACAAATAAAGTATAAAATAATAAATATATCCCTGCTTGAATACGTTCAGGTTGATAACCCCAACCAATAATTAATATCAAAGTAGGAATTAATCTACCTTCAAAAAATAAATAAAATAAAAATATATTTATAGTACTAAAAGTTAAATATAATATAATTAATAAAAAAATAATATTAAACAAAAAAAAATTTAAAAAAAAATTTATTTTATATAAATTTTCTCTTGCTATAATTATTAAAACTGAAATTCAAATTCTTAATATAATTAAACCATAAGATATAATATCACAAGATAATATATATCTAAAATTACAAAATAAATTTAATCTTATACCTAAATTTATAAATAAAAATATTAATAAAAATAATATTATTTGAACCATTCAAAATATATTTTTTATAAAACATATAGGAATTATAAAAATTAATATAAATAAAAATTTTATCATCTATAATAAATTAAATCTTTGAAAATAATCATTACCATGAGTACGAATTATAGAAACTAAAATTGATAACCCTAAAGCCCCCTCACAAACTGAAAAAACTAAAAATACTATTAATATATATATATCATAATCAATTATTATTAAATAAACTAATATAAAAAAAAAAATTCTTAATACTATAAATTCTAAACTTAACAAAACAATTAATAAATGCTTATATTTAGAAATAAAAATAAAATTACCAATAATAAATATTAAAATAAAAATAAATCATATATAATTTTTTCTATTTTATTAATTATAATCTCAATTTATATATATATATTAAATAACCCTCTTTCTATAGGATTAATAATTTTATTTCAAACATTATTATCTTGTTTAATAACTGGAATATTAATTAAAACTTATTGATTTTCTTATATTTTATTTTTAACTTTCTTAGGAGGTTTATTAGTTTTATTTATTTATGTTTCAAGAATTGCCTCAAATGAAATATTTAAACCAACATTTAATCTAAAAAAAATTAGATTATTTCTAATTATATTTTTAATCACAATTCAATTTATTTATTATAATAATATATATTGAATAAATTTATCAATTAATTCTGATATAAATAATTTCACAGAATTAATTTTTTTTTTTAATAATGAAAATAAAATTAACTTAAGAAAATTATATAACAATCAAACATTTTTAATTATAATAATATTAGTAATTTACCTATTTATTACTTTAATTGCAGTAGTAAAAATTACTAATATTTATTACGGTCCATTACGATCTTCTATCCGAAAAACACATCCCATCTTAAAAATTATTAATAATTCCTTAATTGATATACCAAGACCTTCTAATATTTCTTCTTGATGAAATTTTGGATCTTTATTAGGTCTATGCTTAATTATTCAAATTTTAACAGGTTTATTTTTAACTATATATTATACTGCTAATATTGAATTAGCATTTTATAGAGTAAATTATATTTGTCGAAATGTAAATTACGGTTGATTAATTCGTACTCTTCATGCTAATGGAGCTTCATTCTTTTTTATCTGCGTATACATACATATTGGACGAGGAATTTACTATGAATCATTTAATTTAAAATATACTTGAATAGTGGGAGTAATTATTTTATTTCTATTAATAGCAACAGCATTTATAGGTTATGTTTTACCTTGGGGTCAAATATCTTTTTGAGGAGCTACTGTTATTACAAATTTATTATCAGCTATCCCATCATTAGGCGTAAAAATTGTAACTTGAATTTGAGGAGGATTTGCAGTAGATAATGCAACATTAACTCGATTTTATACTTTTCACTTTCTTTTACCATTTATTATCTTAATAATAACTATAATTCATTTATTATTTCTTCACCAAACAGGATCAAATAATCCTTTAGGTTTAAATAGAAATTTAGATAAAATTCCTTTTCATCCATTTTTTGTATTCAAAGATTTAATTGGATTTATTATTTTATTATTTTTACTAACTATTTTAACTTTAACTAATCCATATTTATTAGGAGACCCAGATAATTTTATCCCAGCAAATCCATTAGTAACTCCTGTTCACATTCAACCAGAATGATATTTTTTATTTGCTTATGCAATTTTACGATCAATCCCAAATAAATTAGGAGGAGTAATTGCATTAGTTATATCAATTCTTATTTTAATTATTTTACCTTTCACATTTAATAAAAAAATTCAAGGTATTCAATTTTACCCTATTAATCAATTATTATTTTGATCAATAATTACTATTATTATTTTATTAACTTGAATTGGAGCTCGACCAGTAGAAGATCCATATATTATTATTGGACAATTATTAACTATCATATATTTTTCTTATTTTATTATTAATCCTTTAATTAGAAAATACTGAGATAATTTAATTTTTAACTAATTAAATTAAAAAAACCTTAAATCCTAAAAAAAATAATAAAAAATTTAATGAAACAGGTAAATATCTTTTTCAAGATAAATATATTAATTTATCATAACGATAACGAGGTAAAGTACCTCGAACTCAAACAAATAAAAAAGAAACTAAACTTAACTTTAAATAAAAAAAAATTCTTAAATTAAACCCCCCTAAATAAATTAAAGTAAATAATAAACTTATAAATAAAATTCTAGAATATTCAGCTAAAAAAATTAAAACAAAACCTCCACTTCTATATTCTACATTAAATCCAGAAACTAACTCTCTTTCACCCTCAGCAAAATCAAATGGAGTTCGATTAGTTTCAGCTAATCTTGATCTTATTCAACACAAACCTAAAGGAAATATTAACACAATAAATCAAATTATACTTTGATATAAACTAAATATCAATAAATTAAAATCTATAATTATTACAATTCTAGATATCAAAATTAAAGCCAATCTAACTTCATAAGAAATAGTTTGAGCTACAGCACGTAATCCCCCTAATAATGCATAATTAGAATTAGATGATCAACCAGAAACTATAACTGTATAAACCCCTAATCTAGTACAACATAAAAAAAATAAAATACCTAAATTAAATCTAACTAAATTAAAATAATAAGGAATTAACATTCAAATTATTAAACATAAAATAAATCTTAATACAGGAGAAAAATAATAACAAATATAATTAGAAAAATTAGGATAAGTTTGTTCTTTAGTGAATAACTTAATACCATCAGAAAAAGGTTGTAAAATTCCTATAAAACCTACTTTATTAGGACCTTTTCGAATTTGAATATAACCTAAAACTTTCCGTTCTAATAAAGTTAAATAAGCAACACCAATTAAAACTCCTACAATTAAAATTAATAATCCAACTATAATATTTTATTTTTTAGTACATTTATCTCTATTTCATCTAATACATGATTTGGCTGTTGAATTGGATTAGAAATTAATCTTCTAAGATTTATCCCCCTCATTTCTAACTCAAATAATTTATTAGCATCAGAAGCCTCATTAAAATATTTTTTAACTCAAACTATTGCCTCTATTAATTTTTTATTTACAATTTTAATAATATTAATTTTAATAAAAAATTTTGAAATAAATAATTATAATAAATTCTTCAATATTAATAAAAATAGGAAGAACTCCTTTTCATTTTTGATTTCCTAATATTATTGAAGGATTATCATGATTTAATAGATTTATTTTAATAACTTGACAAAAAATTACCCCTATAATTATTCTTTCTTATTGTTTTAATAAAAATTTTATTATTATTATTATTATTTTCAATATTATTATTGGAGCTATTGGAGGATTAAATCAAACTTCTTTACGTAAATTAATAGCTTTCTCTTCAATTAATAATTTAGGATGAATAATAAGTGCAATTATAATTAGTCAAACTCTATGAATATTTTATTTTTTTTTATATTCTTTTATAATTACAATTATATGCTTTTTATTTCACATATTAAATATATATTTTATTAACCAATTATTTATTAATAATATAAATTTTTTAATTAAAATTAATTTATTAATTAATTTTCTTTCCCTTGGTGGATTACCACCATTCATTGGATTTTTCCCTAAATGAATTATTATTAATTTTTTAATTAATAATAATATATATATTTTACTATATTCGAATTACTTATTCTGCTTTTATATTTAACTATTTAAAAATAAAATGATTTAAAATTTTTATTAAAAATAATTATTTATTAATTTTTTATCTTTTATTTCTATAATAGGAATAATTTTAAGAACATTTTTTTTTTATTAA
>28-Hzea_073
CGAAAATGACTTTATTCAACAAATCATAAAGATATTGGAACATTATATTTTATTTTTGGAATTTGAGCAGGAATAGTAGGAACTTCTTTAAGTTTATTAATTCGAGCAGAATTAGGTAATCCTGGATCTTTAATTGGAGATGATCAAATTTACAATACTATTGTCACAGCTCATGCTTTTATTATAATTTTTTTTATAGTTATACCAATTATAATTGGTGGATTTGGTAATTGACTTGTACCTTTAATATTAGGGGCCCCTGATATAGCTTTCCCTCGAATAAATAATATAAGTTTTTGATTACTCCCCCCTTCCCTAACTTTACTTATTTCAAGAAGAATTGTAGAAAATGGAGCAGGAACAGGATGAACAGTTTATCCCCCACTTTCATCTAATATTGCACATGGAGGAAGATCAGTAGATTTAGCTATTTTTTCTTTACATTTAGCTGGAATTTCATCTATTTTAGGAGCAATTAATTTTATTACTACTATTATTAATATAAAATTAAATAATTTATCTTTTGATCAAATACCATTATTTATTTGAGCTGTAGGAATTACTGCATTTTTACTATTATTATCACTACCAGTTTTAGCAGGTGCTATTACTATACTTTTAACAGATCGAAACCTTAATACATCTTTTTTTGATCCTGCTGGAGGAGGTGATCCTATTTTATATCAACATTTATTTTGATTTTTTGGACATCCAGAAGTATATATTTTAATTTTACCAGGATTTGGTATAATTTCTCACATTATTTCTCAAGAAAGAGGAAAAAAAGAAACATTTGGTTGTTTAGGAATAATTTATGCTATACTAGCTATTGGATTATTAGGATTTATTGTATGAGCTCATCATATATTTACAGTTGGTATAGATATTGATACTCGAGCTTATTTTACATCAGCTACTATAATTATTGCAGTACCAACAGGAATTAAAATTTTTAGTTGATTAGCTACTTTTCATGGAACTCAAATTAACTATTCCCCATCTATTTTATGAAGTTTAGGATTTGTATTTTTATTTACTGTTGGAGGATTAACAGGAGTAATCTTATCTAACTCTTCTATTGATATCACATTACATGATACATATTATGTAGTAGCCCATTTTCATTATGTATTATCTATAGGAGCAGTATTTGCTATTTTAGGGGGATTTATTCATTGATATCCTTTATTCACTGGATTATCTTTAAATCCTTATTTATTAAAAATTCAATTCATCACAATATTTATTGGAGTAAATTTAACCTTTTTCCCTCAACATTTTTTAGGGTTAGCAGGAATACCTCGACGATACTCTGATTACCCAGATTCTTATATTTCTTGAAATATTATTTCATCTTTAGGATCTTATATTTCTTTAGTAGCTATTATAATAATATTAATTATTATTTGAGAATCTTTAATTAATCAACGAATTGCTTTATTTACATTAAATTTACCCTCATCAATTGAATGATACCAAAACTTACCTCCAGCAGAACATTCATATAATGAACTACCTATTTTAAGTAACTTCTAAATGGCAACATGATCAAATTTTAATTTACAAAATGGAGCATCCCCCTTAATAGAACAAATTATTTTCTTTCATGATCATACTTTAATTATTCTTATTATAATTACAATTTTAGTTGGTTATTTAATAACAAATTTATTTTTTAATAAATATATTAATCGATTCTTATTAGAAGGACAAATAATTGAATTAATTTGAACTATTTTACCAGCAATTACTTTAATTTTTATTGCTTTACCATCATTACGATTATTATATTTATTAGATGAACTAAATAATCCCTTAATTACCTTAAAATCAATTGGCCATCAATGATATTGAAGTTATGAATATTCAGATTTTCATAATATTGAATTTGATTCATATATAATCCCTTCTAATGAAATAAATTCTAATAGATTTCGATTATTAGATGTTGATAATCGAATTGTTTTACCTATAAATAACCAAATTCGAATTATAGTTACAGCAACAGATGTAATCCACTCTTGAACTATCCCATCATTAGGGGTAAAAGTAGATGCAAACCCTGGACGTCTTAATCAAACTAATTTTTTCATTAATCGACCTGGAATTTTTTATGGTCAATGTTCAGAAATTTGTGGAGCTAATCATAGATTTATACCTATTGTAATTGAAAGAATTTCAATTAAAAATTTCATTAATTGAATTAATAATTATTCTTCATTAGATGACTGAAAGCAAGTACTGGTCTCTTAAATCCCACAAATAATACCAATTAATTGATTAATTTCATTTATTTTTTTTATTATAATTTATTTAATTTTTAATATTATAAATTACTATATTTTCAACAATAAAAATATTAATAAAAATAATAATTCTAAAAATAAAATCAAAAATTTCAATTGAAAATGATAAATGATAAGTAATTTATTTTCAATTTTTGACCCCTCTACTAATTTATTTAATATTCCATTTAATTGAATTAGAACAATTTTAGGAATTATATTTATTCCATACTCATTTTGATTAATTCCTAACCGACATTTTTTTTTATGAAATTTTATTTTATTAAAACTACATAATGAATTTAAAACTTTATTAAAAAATAATTATTTCCAAGGATCAACCTTTATTTTTATCTCCATATTTACTTTTATCTTATTTAATAATTTTTTAGGACTATTCCCCTATATTTTTACAAGAACTAGTCATTTAACATTATCATTATCAATTTCTTTACCTTTATGATTAAGATTTATAATTTATGGTTGATTAAATAATTCTCAACATATATTTATCCATATAATTCCTCAAGGAACACCTTCTATTTTAATACCATTTATAGTATTAATTGAAACTATTAGAAATATTATTCGACCTGGAACTTTAGCTGTACGATTAACAGCTAATATAATTGCTGGACATTTACTAATAACCCTTTTAAGAAATAATGGATGTAATATAAGATCATATTTTATTGTAATTCTTGTTATAATTCAAATTTTATTATTAATTTTAGAATCAGCAGTTGCGGTTATTCAATCTTATGTAATTGCAATTTTAAGTACATTATATTCTAGTGAAGTAAATTAAATGAAAAATTCTAACCATCCTTTTCACTTAGTAGATTATAGACCTTGACCTTTAACTGGAGCTATTGGAGTTATAGTTTTAGTTACTGGAATAGTAAAATGATTTCATAATTTTAATATAAATTTATTAATTTTAGGATATTTAATTGTTATTTTAACAATATATCAATGATGACGAGATGTATGTCGAGAAGGAACACTTCAAGGTAAACATACTATATTAGTAACAAAAGGTCTTCGATGAGGTATAATTTTATTTATTGTCTCTGAAATTTTTTTTTTTGTATCTTTTTTTTGAGCTTTCTTTCATAGAAGACTTGCCCCTAATATTGAAATCGGAACAATTTGACCCCCTACTAGAATTACTCCTTTTAATCCATTTCAAATTCCCTTATTAAATACTATTATTTTAATTAGATCAGGAGTATCAGTCACATGAGCTCATCATGCTATTATAGAAAATAATAATTCACAAATAACCCAAGGTTTATTTATTACAATTATTTTAGGAATTTATTTTACTATTTTACAAGCTTATGAATATTTTGAAGCTCCATTCACTATTGCTGATAGAATTTATGGATCAACATTTTTTATAGCAACAGGATTCCACGGACTTCATGTTATTATTGGAACATTATTTCTATTAATTTGTTTAATTCGACATATTAACAATCATTTTTCAAATAATCATCATTTTGGATTTGAAGCAGCAGCATGATATTGACACTTTGTAGACGTAGTTTGATTATTCCTTTACATTTCTATTTATTGATGAGGAAATTAAATATTAAATATTTTCACAATTATCATAATAATTTCCAATATTATAATATTTTTATCTATTATTATTTCTAAAAAAACTTATATAGATCGAGAAAAATGTTCCCCATTTGAATGTGGATTTGACCCTAAATCATCTGCTCGAATTCCATTTTCTTTACATTTTTTTCTAATTACTGTAATCTTTCTAATTTTTGATGTAGAAATTGCTCTTATTTTTCCCATCATTAAATTATTTAAATTAGTAAACTTTTTTTTATGAACAAAAATCAGTTTCTTTTTTATTTTAATTTTATTAATTGGATTATATCATGAATGAAATCAAAATATATTAAATTGAACAAATTTAAATATTAAATAATATTATAAATAAAATAATTACTATTCAAATAACAAATCTAAATAAATAAATTTTAAAATTATTTATTTGATAAATATTATAAAATACAGAATTTTTTTTTATAATAGATATTATACCAAACCCTCTATAAATTTCTCTTCAACCTAGATCAATATTTTTTACTAAATTTTGTCTAAACTTAAGAAAATAATAATTTAAACCATAAGTAGATAAATTAGGTATAAATCATATTATCCCTAAAAAATTTCTTAAATTATAAGTTATAATAAATTTATTTACTGAATAAATATTTATATTTCTAACTAAATAACCAAATACACCTCCAATTAATCTAACATAAATTACTATTATTTTTATGTTAAAAGGTAAATAAATCATATAAGGATAAGGAAAAATTATTCAATTTAAAAAACTTCCTCTAATAATTCTTATAAATAATAAAATAAATATTCTTTTCAATATAATATAATCTTCATCATATAAATTATAAATTCTTATTAAATTATAATCATTAATTATTAAATATATAACTAAACGAAATCTATAAAATATTGTTAACCCTGTTGATAAATAAAATAAAAAAAAAATTCTTAAATTAAATGTTCTAAAATTAACTATTTCTAAAATTAAATCCTTAGAATAAAACCCAGCTAAAAAAGGAATTCCACATAAAGCCATATTAGAAATATTTATACATAATGTAGTTAAAGGAATATATATAGAAATTCCCCCTATAAATCGAATATCTTGTATATCATTTATTAAATGAATAATTACACCTGCACATATAAATAATAAAGCTTTAAATATTGCATGAGTTAATAAATGAAAAAAAGCTAAATCAGGTATCCCTATTCTTAAAATTCTTATTATTAAACCTAATTGTCTTAAAGTAGATAAAGCAATAATTTTTTTTAAATCAAACTCATAATTAGCAGAAATACCAGCTATAAATATAGTTAATCCAGATAATAACAATAATATTTTTAAAAAAAAAGTATCTAATAATAATATATTAAATCGAATTAATAAATAAACTCCAGCAGTAACTAAAGTTGATGAATGAACTAAAGCTGAAACAGGAGTTGGAGCTGCTATTGCTGCAGGTAATCAAGATCTAAAAGGAATTTGAGCTCTTTTAGTTATAGCAGCTATAATAATTATTCTTCTTACAAATTTTATTTGTCAATCATTATTTATGAATTCTAAATAAAAAATATAATTTCATCTACCATAATTTAATATTCAAGAAATCACTATTAAAATAAGAACATCACCAATACGATTAGATAAAGCAGTTAATATACCAGCATTATAAGATTTTAAATTTTGATAATAAATTACCAAACAATAAGATACTAAACCTAAACCATCTCAACCTAATAAAATTCTAATAATATTAGGACTAATAATTAATAATATTATAGAAAAAACAAATAATAAAACTAAAATAATAAATCGCATTAAATTTAATTCTGAACTTATATATCTTTTTCTATAATAAATAACAACAGAAGAAATCAAAAATACAAATATTATAAATAATAAAGATATTCAATCTAATAAAATAGATATAACAATTCTAATTGAATTAAAAGAAATAATTTCTCATTCTAATAAAATAACTAATTTATTTATAATAAAATAAATTATAAAAATAAATTTGACACCACAAATCAATATTTTTATTAAATTATTTAAATAAAATCAAATTATTCTATAATCAATTTTTATAATTAAAATATTTAAAGGTAATCAATGTAAAATTAATATTAAATATTCACGAGAAACTCCCGTATAATATCTATAAACTCCTGAATAATACTTACCATGCTGAACAAAAGAATATAAATATAATCTATAACCAGCTCTAAAAAAAGAAATTATTATTAATATAAATATTGAAACCCAAGATCATCTTATTAATCTATTAATTAAACTAATTTCCCCCATTAAATTTAAACTAGGAGGAGCAGCTATATTAGAAGATATTAATAAAAATCATCATAATCTTATTGAAGGTATAAAATTCATTATACCTTTATTAATATATAAACTTCGTCTGTGTAATCGTTCATAACTAATATTAGCTAAACAAAATATTCCAGAAGAACATAATCCATGACCAATTATTAAAATATAAGACCCAATAAACCCTCAATAATTTATTACTATAATACCTCTAATTACAATTCTTATATGAGCTACAGAAGAATAAGCAATTAAAGATTTAATATCAATCTGAGAAAAACACTTCAAACTAATATAAAATCCCCCAATTAATCTAATTACAATTCAAATATAATTTAATTTTATATTAATTTCTTGAAGAAAAATTATTAAACGTAATAAACCATAACCTCCTAATTTTAATATAATTCCTGCTAAAATTATAGAACCAGATACTGGAGCTTCTACATGAGCTTTTGGTAATCATAAATGAACAAAATATATAGGTATTTTAACTAAAAAAGCTATAATCATACTAAAATATAACATATAAATATTTAAATTTATAAATTTTAAAAAATAAATTATTATACTTTGTATTTCATTATATAAATAAAAAATTCCCATTAATAAAGGTAAAGATACAAATAAAGTATAAAATAATAAATATATCCCTGCTTGAATACGTTCAGGTTGATAACCCCAACCAATAATTAATATCAAAGTAGGAATTAATCTACCTTCAAAAAATAAATAAAATAAAAATATATTTATAGTACTAAAAGTTAAATATAATATAATTAATAAAAAAATAATATTAAACAAAAAAAAATTTAAAAAAAAATTTATTTTATATAAATTTTCTCTTGCTATAATTATTAAAACTGAAATTCAAATTCTTAATATAATTAAACCATAAGATATAATATCACAAGATAATATATATCTAAAATTACAAAATAAATTTAATCTTATACCTAAATTTATAAATAAAAATATTAATAAAAATAATATTATTTGAACCATTCAAAATATATTTTTTATAAAACATATAGGAAATATAAAAATTAATATAAATAAAAATTTTATCATCTATAATAAATTAAATCTTTGAAAATAATCATTACCATGAGTACGAATTATAGAAACTAAAATTGATAACCCTAAAGCCCCCTCACAAACTGAAAAAACTAAAAATACTATTAATATATATATATCATAATCAATTATTATTAAATAAACTAATATAAAAAAAAAAATTCTTAATACTATAAATTCTAAACTTAACAAAACAATTAATAAATGCTTATATTTAGAAATAAAAATAAAATTACCAATAATAAATATTAAAATAAAAATAAATCATATATAATTTTTTCTATTTTATTAATTATAATCTCAATTTATATATATATATTAAATAATCCTCTTTCTATAGGATTAATAATTTTATTTCAAACATTATTATCTTGTTTAATAACTGGAATATTAATTAAAACTTATTGATTTTCTTATATTTTATTTTTAACTTTCTTAGGAGGTTTATTAGTTTTATTTATTTATGTTTCAAGAATTGCCTCAAATGAAATATTTAAACCAACATTTAATCTAAAAAAAATTAGATTATTTCTAATTATATTTTTAATCACAATTCAATTTATTTATTATAATAATATATATTGAATAAATTTATCAATTAATTCTGATATAAATAATTTCACAGAATTAATTTTTTTTTTTAATAATGAAAATAAAATTAACTTAAGAAAATTATATAATAATCAAACATTTTTAATTATAATAATATTAGTAATTTACCTATTTATTACTTTAATTGCAGTAGTAAAAATTACTAATATTTATTACGGTCCATTACGATCTTCTATCCGAAAAACACATCCCATCTTAAAAATTATTAATAATTCCTTAATTGATATACCAAGACCTTCTAATATTTCTTCTTGATGAAATTTTGGATCTTTATTAGGTCTATGCTTAATTATTCAAATTTTAACAGGTTTATTTTTAACTATATATTATACTGCTAATATTGAATTAGCATTTTATAGAGTAAATTATATTTGTCGAAATGTAAATTACGGTTGATTAATTCGTACTCTTCATGCTAATGGAGCTTCATTCTTTTTTATCTGCGTATACATACATATTGGACGAGGAATTTACTATGAATCATTTAATTTAAAATATACTTGAATAGTGGGAGTAATTATTTTATTTCTATTAATAGCAACAGCATTTATAGGTTATGTTTTACCTTGAGGTCAAATATCTTTTTGAGGAGCTACTGTTATTACAAATTTATTATCAGCTATCCCATCATTAGGGGTAAAAATTGTAACTTGAATTTGAGGGGGATTTGCAGTAGATAATGCAACATTAACTCGATTTTATACTTTTCACTTTCTTTTACCATTTATTATCTTAATAATAACTATAATTCATTTATTATTTCTTCACCAAACAGGATCAAATAATCCTTTAGGTTTAAATAGAAATTTAGATAAAATTCCTTTTCATCCATTTTTTGTATTCAAAGATTTAATTGGATTTATTATTTTATTATTTTTACTAACTATTTTAACTTTAACTAATCCATATTTATTAGGAGACCCAGATAATTTTATCCCAGCAAATCCATTAGTAACTCCTGTTCACATTCAACCAGAATGATATTTTTTATTTGCTTATGCAATTTTACGATCAATCCCAAATAAATTAGGAGGAGTAATTGCATTAGTTATATCAATTCTTATTTTAATTATTTTACCTTTCACATTTAATAAAAAAATTCAAGGTATTCAATTTTACCCTATTAATCAATTATTATTTTGATCAATAATTACTATTATTATTTTATTAACTTGAATTGGAGCTCGACCAGTAGAAGATCCATATATTATTATTGGACAATTATTAACTATCATATATTTTTCTTATTTTATTATTAATCCTTTAATTAGAAAATACTGAGATAATTTAATTTTTAACTAATTAAATTAAAAAAACCTTAAATCCTAAAAAAAATAATAAAAAATTTAATGAAACAGGTAAATATCTTTTTCAAGATAAATATATTAATTTATCATAACGATAACGAGGTAAAGTACCTCGAACTCAAACAAATAAAAAAGAAATTAAACTTAACTTTAAATAAAAAAAAATTCTTAAATTAAACCCCCCTAAATAAATTAAAGTAAATAATAAACTTATAAATAAAATTCTAGAATATTCAGCTAAAAAAATTAAAACAAAACCTCCACTTCTATATTCTACATTAAATCCAGAAACTAACTCTCTTTCACCCTCAGCAAAATCAAATGGAGTTCGATTAGTTTCAGCTAATCTTGATCTTATTCAACACAAACCTAAGGGAAATATTAACACAATAAATCAAATTATACTTTGATATAAATTAAATATCAATAAATTAAAATCTATAATTATTACAATTCTAGATATCAAAATTAAAGCCAATCTAACTTCATAAGAAATAGTTTGAGCTACAGCACGTAATCCCCCTAATAATGCATAATTAGAATTAGATGATCAACCAGAAACTATAACTGTATAAACCCCTAATCTAGTACAACATAAAAAAAATAAAATACCTAAATTAAATCTAACTAAATTAAAATAATAAGGAATTAACATTCAAATTATTAAACATAAAATAAATCTTAATACAGGAGAAAAATAATAACAAATATAATTAGAAAAATTAGGATAAGTTTGTTCTTTAGTGAATAACTTAATACCATCAGAAAAAGGTTGTAAAATTCCTATAAAACCTACTTTATTAGGACCTTTTCGAATTTGAATATAACCTAAAACTTTCCGTTCTAATAAAGTTAAATAAGCAACACCAATTAAAACTCCTACAATTAAAATTAATAATCCAACTATAATATTTTATTTTTTAGTACATTTATCTCTATTTCATCTAATACATGATTTGGCTGTTGAATTGGATTAGAAATTAATCTTCTAAGATTTATCCCCCTCATTTCTAACTCAAATAATTTATTAGCATCAGAAGCCTCATTAAAATATTTTTTAACTCAAACTATTGCCTCTATTAATTTTTTATTTACAATTTTAATAATATTAATTTTAATAAAAAATTTTGAAATAAATACAGATAATAAATTCTTCAATATTAATAAAAATAGGAAGAACTCCTTTTCATTTTTGATTTCCTAATATTATTGAAGGATTATCATGATTTAATAGATTTATTTTAATAACTTGACAAAAAATTACCCCTATAATTATTCTTTCTTATTGTTTTAATAAAAATTTTATTATTATTATTATTATTTTCAATATTATTATTGGAGCTATTGGAGGATTAAATCAAACTTCTTTACGTAAATTAATAGCTTTCTCTTCAATTAATAATTTAGGATGAATAATAAGTGCAATTATAATTAGTCAAACTCTATGAATATTTTATTTTTTTTTATATTCTTTTATAATTACAATTATATGCTTTTTATTTCACATATTAAATATATATTTTATTAACCAATTATTTATTAATAATATAAATTTTTTAATTAAAATTAATTTATTAATTAATTTTCTTTCCCTTGGTGGATTACCACCATTCATTGGATTTTTCCCTAAATGAATTATTATTAATTTTTTAATTAATAATAATATATATATTTTACTATATTCGAATTACTTATTCTGCTTTTATATTTAACTATTTAAAAATAAAATGATTTAAAATTTTTATTAAAAATAATTATTTATTAATTTTTTATCTTTTATTTCTATAATAGGAATAATTTTAAGAACATTTTTTTTTTATTAA
