# Supplementary material for: Mitochondrial DNA genomes of five major Helicoverpa pest species from the Old and New Worlds (Lepidoptera: Noctuidae)
Source: Ecol Evol. 2019 Feb 14;9(5):2933–44. doi: 10.1002/ece3.4971 (PMC6405535; doi:10.1002/ece3.4971)
Supplement: Supplementary file 2 [file ECE3-9-2933-s002.fa]

>MG43719_Helicoverpa armigera_partial_mtCOI_Cter
CAAATTAATTACTCCCCATCTATTTTATGAAGTTTAGGATTTGTATTTTT
ATTTACTGTTGGAGGATTAACAGGAGTAATTTTATCTAATTCTTCTATTG
ATATTACATTACATGATACATATTATGTAGTGGCTCATTTTCATTATGTA
TTATCTATAGGAGCAGTATTTGCTATTTTAGGAGGATTTATTCATTGATA
CCCTTTATTCACTGGATTATCTTTAAATCCTTATTTATTAAAAATTCAAT
TTATCACAATATTTATTGGAGTAAATTTAACTTTTTTCCCTCAACATTTC
TTAGGATTAGCAGGTATACCTCGACGATATTCTGATTATCCAGATTCTTA
TATTTCTTGAAATATTATCTCATCTTTAGGATCTTATATTTCTTTAGTGG
CTATTATAATAATATTAATTATTATTTGAGAATCTTTAATTAATCAACGA
ATTGCTTTATTTACATTAAATTTACCCTCATCAATTGAATGATACCAAAA
CTTACCTCC
>MG437194_Helicoverpa armigera_partial_mtCOI_Cter
CAAATTAATTACTCCCCATCTATTTTATGAAGTTTAGGATTTGTATTTTT
ATTTACTGTTGGAGGATTAACAGGAGTAATTTTATCTAATTCTTCTATTG
ATATTACATTACATGATACATATTATGTAGTGGCTCATTTTCATTATGTA
TTATCTATAGGAGCAGTATTTGCTATTTTAGGAGGATTTATTCATTGATA
CCCTTTATTCACTGGATTATCTTTAAATCCTTATTTATTAAAAATTCAAT
TTATCACAATATTTATTGGAGTAAATTTAACTTTTTTCCCTCAACATTTC
TTAGGATTAGCAGGCATACCTCGACGATATTCTGATTATCCAGATTCTTA
TATTTCTTGAAATATTATCTCATCTTTAGGATCTTATATTTCTTTAGTGG
CTATTATAATAATATTAATTATTATTTGAGAATCTTTAATTAATCAACGA
ATTGCTTTATTTACATTAAATTTACCCTCATCAATTGAATGATACCAAAA
CTTACCTCC
>MG437190_Helicoverpa armigera_partial_mtCOI_Cter
CAAATTAATTACTCCCCATCTATTTTATGAAGTTTAGGATTTGTATTTTT
ATTTACTGTTGGAGGATTAACAGGAGTAATTTTATCTAATTCTTCTATTG
ATATTACATTACATGATACATATTATGTAGTGGCTCATTTTCATTATGTA
TTATCTATAGGAGCAGTATTTGCTATTTTAGGAGGATTTATTCATTGATA
CCCTTTATTCACTGGATTATCTTTAAATCCTTATTTATTAAAAATTCAAT
TTATCACAATATTTATTGGAGTAAATTTAACTTTTTTCCCTCAACATTTC
TTAGGATTAGCAGGTATACCTCGACGATATTCTGATTATCCAGATTCTTA
TATTTCTTGAAATATTATCTCATCTTTAGGATCTTATATTTCTTTAGTGG
CTATTATAATAATATTAATTATTATTTGAGAATCTTTAATTAATCAACGA
ATTGCTTTATTTACATTAAATTTACCCTCATCAATTGAATGATACCAAAA
CTTACCTCC
>MG437191_Helicoverpa armigera_partial_mtCOI_Cter
CAAATTAATTACTCCCCATCTATTTTATGAAGTTTAGGATTTGTATTTTT
ATTTACTGTTGGAGGATTAACAGGAGTAATTTTATCTAATTCTTCTATTG
ATATTACATTACATGATACATATTATGTAGTGGCTCATTTTCATTATGTA
TTATCTATAGGAGCAGTATTTGCTATTTTAGGAGGATTTATTCATTGATA
CCCTTTATTCACTGGATTATCTTTAAATCCTTATTTATTAAAAATTCAAT
TTATCACAATATTTATTGGAGTAAATTTAACTTTTTTCCCTCAACATTTC
TTAGGATTAGCAGGTATACCTCGACGATATTCTGATTATCCAGATTCTTA
TATTTCTTGAAATATTATCTCATCTTTAGGATCTTATATTTCTTTAGTGG
CTATTATAATAATATTAATTATTATTTGAGAATCTTTAATTAATCAACGA
ATTGCTTTATTTACATTAAATTTACCCTCATCAATTGAATGATACCAAAA
CTTACCTCC
>AB620129_Helicoverpa armigera
CAAATTAATTACTCCCCATCTATTTTATGAAGTTTAGGATTTGTATTTTT
ATTTACTGTTGGAGGATTAACAGGAGTAATTTTATCTAATTCTTCTATTG
ATATTACATTACATGATACATATTATGTAGTGGCTCATTTTCATTATGTA
TTATCTATAGGAGCAGTATTTGCTATTTTAGGAGGATTTATTCATTGATA
CCCTTTATTCACTGGATTATCTTTAAATCCTTATTTATTAAAAATTCAAT
TTATCACAATATTTATTGGAGTAAATTTAACTTTTTTCCCTCAACATTTC
TTAGGATTAGCAGGTATACCTCGACGATATTCTGATTATCCAGATTCTTA
TATTTCTTGAAATATTATCTCATCTTTAGGATCTTATATTTCTTTAGTGG
CTATTATAATAATATTAATTATTATTTGAGAATCTTTAATTAATCAACGA
ATTGCTTTATTTACATTAAATTTACCCTCATCAATTGAATGATACCAAAA
CTTACCTCC
>EF116226_Helicoverpa armigera
CAAATTAATTACTCCCCATCTATTTTATGAAGTTTAGGATTTGTATTTTT
ATTTACTGTTGGAGGATTAACAGGAGTAATTTTATCTAATTCTTCTATTG
ATATTACATTACATGATACATATTATGTAGTGGCTCATTTTCATTATGTA
TTATCTATAGGAGCAGTATTTGCTATTTTAGGAGGATTTATTCATTGATA
CCCTTTATTCACTGGATTATCTTTAAATCCTTATTTATTAAAAATTCAAT
TTATCACAATATTTATTGGAGTAAATTTAACTTTTTTCCCTCAACATTTC
TTAGGATTAGCAGGTATACCTCGACGATATTCTGATTATCCAGATTCTTA
TATTTCTTGAAATATTATCTCATCTTTAGGATCTTATATTTCTTTAGTGG
CTATTATAATAATATTAATTATTATTTGAGAATCTTTAATTAATCAACGA
ATTGCTTTATTTACATTAAATTTACCCTCATCAATTGAATGATACCAAAA
CTTACCTCC
>GU188273_Helicoverpa armigera mitochondrion, complete genome
CAAATTAATTACTCCCCATCTATTTTATGAAGTTTAGGATTTGTATTTTT
ATTTACTGTTGGAGGATTAACAGGAGTAATTTTATCTAATTCTTCTATTG
ATATTACATTACATGATACATATTATGTAGTGGCTCATTTTCATTATGTA
TTATCTATAGGAGCAGTATTTGCTATTTTAGGAGGATTTATTCATTGATA
CCCTTTATTCACTGGATTATCTTTAAATCCTTATTTATTAAAAATTCAAT
TTATCACAATATTTATTGGAGTAAATTTAACTTTTTTCCCTCAACATTTC
TTAGGATTAGCAGGTATACCTCGACGATATTCTGATTATCCAGATTCTTA
TATTTCTTGAAATATTATCTCATCTTTAGGATCTTATATTTCTTTAGTGG
CTATTATAATAATATTAATTATTATTTGAGAATCTTTAATTAATCAACGA
ATTGCTTTATTTACATTAAATTTACCCTCATCAATTGAATGATACCAAAA
CTTACCTCC
>HQ132369_Helicoverpa armigera cytochrome oxidase subunit I (COI) mRNA, partial cds; mitochondrial
CAAATTAATTACTCCCCATCTATTTTATGAAGTTTAGGATTTGTATTTTT
ATTTACTGTTGGAGGATTAACAGGAGTAATTTTATCTAATTCTTCTATTG
ATATTACATTACATGATACATATTATGTAGTGGCTCATTTTCATTATGTA
TTATCTATAGGAGCAGTATTTGCTATTTTAGGAGGATTTATTCATTGATA
CCCTTTATTCACTGGATTATCTTTAAATCCTTATTTATTAAAAATTCAAT
TTATCACAATATTTATTGGAGTAAATTTAACTTTTTTCCCTCAACATTTC
TTAGGATTAGCAGGTATACCTCGACGATATTCTGATTATCCAGATTCTTA
TATTTCTTGAAATATTATCTCATCTTTAGGATCTTATATTTCTTTAGTGG
CTATTATAATAATATTAATTATTATTTGAGAATCTTTAATTAATCAACGA
ATTGCTTTATTTACATTAAATTTACCCTCATCAATTGAATGATACCAAAA
CTTACCTCC
>EF116244_Helicoverpa armigera haplotype Harm19 cytochrome oxidase subunit I (COI) gene, partial cds; mitochondrial
CAAATTAATTACTCCCCATCTATTTTATGAAGTTTAGGATTTGTATTTTT
ATTTACTGTTGGAGGATTAACAGGAGTAATTTTATCTAATTCTTCTATTG
ATATTACATTACATGATACATATTATGTAGTGGCTCATTTTCATTATGTA
TTATCTATAGGAGCAGTATTTGCTATTTTAGGAGGATTTATTCATTGATA
CCCTTTATTCACTGGATTATCTTTAAATCCTTATTTATTAAAAATTCAAT
TTATCACAATATTTATTGGAGTAAATTTAACTTTTTTTCCTCAACATTTC
TTAGGATTAGCAGGTATACCTCGACGATATTCTGATTATCCAGATTCTTA
TATTTCTTGAAATATTATCTCATCTTTAGGATCTTATATTTCTTTAGTGG
CTATTATAATAATATTAATTATTATTTGAGAATCTTTAATTAATCAACGA
ATTGCTTTATTTACATTAAATTTACCCTCATCAATTGAATGATACCAAAA
CTTACCTCC
>EF116250_Helicoverpa armigera haplotype Harm25 cytochrome oxidase subunit I (COI) gene, partial cds; mitochondrial
CAAATTAATTACTCCCCATCTATTTTATGAAGTTTAGGATTTGTATTTTT
ATTTACTGTTGGAGGATTAACAGGAGTAATTTTATCTAATTCTTCTATTG
ATATTACATTACATGATACATATTATGTAGTGGCTCATTTTCATTATGTA
TTATCTATAGGAGCAGTATTTGCTATTTTAGGAGGATTTATTCATTGATA
CCCTTTATTCACTGGATTATCTTTAAATCCTTATTTATTAAAAATTCAAT
TTATCACAATATTTATTGGAGTAAATTTAACTTTTTTCCCTCAACATTTC
TTAGGATTAGCAGGTATACCTCGACGATATTCTGATTATCCAGATTCTTA
TATTTCTTGAAATATTATCTCATCTTTAGGATCTTATATTTCTTTGGTGG
CTATTATAATAATATTAATTATTATTTGAGAATCTTTAATTAATCAACGA
ATTGCTTTATTTACATTAAATTTACCCTCATCAATTGAATGATACCAAAA
CTTACCTCC
>EF116251_Helicoverpa armigera haplotype Harm26 cytochrome oxidase subunit I (COI) gene, partial cds; mitochondrial
CAAATTAATTACTCCCCATCTATTTTATGAAGTTTAGGATTTGTATTTTT
ATTTACTGTTGGAGGATTAACAGGAGTAATTTTATCTAATTCTTCTATTG
ATATTACATTACATGATACATATTATGTAGTGGCTCATTTTCATTATGTA
TTATCTATAGGAGCAGTATTTGCTATTTTAGGAGGATTTATTCATTGATA
CCCTTTATTCACTGGATTATCTTTAAATCCTTATTTATTAAAAATTCAAT
TTATCACAATATTTATTGGAGTAAATTTAACTTTTTTCCCTCAACATTTC
TTAGGATTAGCAGGTATACCTCGACGATATTCTGATTATCCAGATTCTTA
TATTTCTTGAAATATTATCTCATCTTTAGGATCTTATATTTCTTTAGTGG
CTATTATAATAATATTAATTATTATTTGAGAATCTTTAATTAATCAACGA
ATTGCTTTATTTACATTAAATTTACCCTCATCAATTGAATGATGCCAAAA
CTTACCTCC
>EF116253_Helicoverpa armigera haplotype Harm28 cytochrome oxidase subunit I (COI) gene, partial cds; mitochondrial
CAAATTAATTACTCCCCATCTATTTTATGAAGTTTAGGATTTGTATTTTT
ATTTACTGTTGGAGGATTAACAGGAGTAATTTTATCTAATTCTTCTATTG
ATATTACATTACATGATACATATTATGTAGTGGCTCATTTTCATTATGTA
TTATCTATAGGAGCAGTATTTGCTATTTTAGGAGGATTTATTCATTGATA
CCCTTTATTCACTGGATTATCTTTAAATCCTTATTTATTAAAAATTCAAT
TTATCACAATATTTATTGGAGTAAATTTAACTTTTTTCCCTCAACATTTC
TTAGGATTAGCAGGTATACCTCGACGATATTCTGATTATCCAGATTCTTA
TATTTCTTGAAATATTATCTCATCTTTAGGATCTTATATTTCTTTAGTGG
CTATTATAATAATATTAATTATTATTTGAGAATCTTTAATTAATCAACGA
ATTGCTTTATTTACATTAAATTTACCCTCATCAATTGAATGATACCAAAA
CTTACCCCC
>EF116256_Helicoverpa armigera haplotype Harm31 cytochrome oxidase subunit I (COI) gene, partial cds; mitochondrial
CAAATTAATTACTCTCCATCTATTTTATGAAGTTTAGGATTTGTATTTTT
ATTTACTGTTGGAGGATTAACAGGAGTAATTTTATCTAATTCTTCTATTG
ATATTACATTACATGATACATATTATGTAGTGGCTCATTTTCATTATGTA
TTATCTATAGGAGCAGTATTTGCTATTTTAGGAGGATTTATTCATTGATA
CCCTTTATTCACTGGATTATCTTTAAATCCTTATTTATTAAAAATTCAAT
TTATCACAATATTTATTGGAGTAAATTTAACTTTTTTCCCTCAACATTTC
TTAGGATTAGCAGGTATACCTCGACGATATTCTGATTATCCAGATTCTTA
TATTTCTTGAAATATTATCTCATCTTTAGGATCTTATATTTCTTTAGTGG
CTATTATAATAATATTAATTATTATTTGAGAATCTTTAATTAATCAACGA
ATTGCTTTATTTACATTAAATTTACCCTCATCAATTGAATGATACCAAAA
CTTACCTCC
>KX494883_Helicoverpa armigera haplotype Hap38 cytochrome c oxidase subunit I (COI) gene, partial cds; mitochondrial
CAAATTAATTACTCCCCATCTATTTTATGAAGTTTAGGATTTGTATTTTT
ATTTACTGTTGGAGGATTAACAGGAGTAATTTTATCTAATTCTTCTATTG
ATATTACATTACATGATACATATTATGTAGTGGCTCATTTTCATTATGTA
TTATCTATAGGAGCAGTATTTGCTATTTTAGGAGGATTTATTCATTGATA
CCCTTTATTCACTGGATTATCTTTAAATCCTTATTTATTAAAAATTCAAT
TTATCACAATATTTATTGGAGTAAATTTAACTTTTTTCCCTCAACATTTC
TTAGGATTAGCAGGTATACCCCGACGATATTCTGATTATCCAGATTCTTA
TATTTCTTGAAATATTATCTCATCTTTAGGATCTTATATTTCTTTAGTGG
CTATTATAATAATATTAATTATTATTTGAGAATCTTTAATTAATCAACGA
ATTGCTTTATTTACATTAAATTTACCCTCATCAATTGAATGATACCAAAA
CTTACCTCC
>KX494893_Helicoverpa armigera haplotype Hap48 cytochrome c oxidase subunit I (COI) gene, partial cds; mitochondrial
CAAATTAATTACTCCCCATCTATTTTATGAAGTTTAGGATTTGTATTTTT
ATTTACTGTTGGAGGATTAACAGGAGTAATTTTATCTAATTCTTCTATTG
ATATTACATTACATGATACATATTATGTAGTGGCTCATTTTCATTATGTA
TTATCTATAGGAGCAGTATTTGCTATTTTAGGAGGATTTATTCATTGATA
CCCTTTATTCACTGGATTATCTTTAAATCCTTATTTATTAAAAATTCAAT
TTATCACAATATTTATTGGAGTAAATTTAACTTTTTTCCCTCAACATTTC
TTAGGGTTAGCAGGTATACCTCGACGATATTCTGATTATCCAGATTCTTA
TATTTCTTGAAATATTATCTCATCTTTAGGATCTTATATTTCTTTAGTGG
CTATTATAATAATATTAATTATTATTTGAGAATCTTTAATTAATCAACGA
ATTGCTTTATTTACATTAAATTTACCCTCATCAATTGAATGATACCAAAA
CTTACCTCC
>KX494897_Helicoverpa armigera haplotype Hap52 cytochrome c oxidase subunit I (COI) gene, partial cds; mitochondrial
CAAATTAATTACTCCCCATCTATTTTATGAAGTTTAGGATTTGTATTTTT
ATTTACTGTTGGAGGATTAACAGGAGTAATTTTATCTAATTCTTCTATTG
ATATTACATTACATGATACATATTATGTAGTGGCTCATTTTCATTATGTA
TTATCTATAGGAGCAGTATTTGCTATTTTAGGAGGATTTATTCATTGATA
CCCTTTATTCACTGGATTATCTTTAAATCCTTATTTATTAAAAATTCAAT
TTATCACAATATTTATTGGAGTAAATTTAACTTTTTTCCCTCAACATTTC
TTAGGGTTAGCAGGTATACCTCGACGATATTCTGATTATCCAGATTCTTA
TATTTCTTGAAATATTATCTCATCTTTAGGATCTTATATTTCTTTAGTGG
CTATTATAATAATATTAATTATTATTTGAGAATCTTTAATTAATCAACGA
ATTGCTTTATTTACATTAAATTTACCCTCATCAATTGAATGATACCAAAA
CTTACCTCC
>EF116255_Helicoverpa armigera haplotype Harm30 cytochrome oxidase subunit I (COI) gene, partial cds; mitochondrial
CAAATTAATTACTCCCCATCTATTTTATGAAGTTTAGGATTTGTATTTTT
ATTTACTGTTGGAGGATTAACAGGAGTAATTTTATCTAATTCTTCTATTG
ATATTACATTACATGATACATATTATGTAGTGGCTCATTTTCATTATGTA
TTATCTATAGGAGCAGTATTTGCTATTTTAGGAGGATTTATTCATTGATA
CCCTTTATTCACTGGATTATCTTTAAATCCTTATTTATTAAAAATTCAAT
TTATCACAATATTTATTGGAGTAAATTTAACTTTTTTCCCTCAACATTTC
TTAGGATTAGCAGGCATACCTCGACGATATTCTGATTATCCAGATTCTTA
TATTTCTTGAAATATTATCTCATCTTTAGGATCTTATATTTCTTTAGTGG
CTATTATAATAATATTAATTATTATTTGAGAATCTTTAATTAATCAACGA
ATTGCTTTATTTACATTAAATTTACCCTCATCAATTGAATGATACCAAAA
CTTACCTCC
>KX494882_Helicoverpa armigera haplotype Hap37 cytochrome c oxidase subunit I (COI) gene, partial cds; mitochondrial
CAAATTAATTACTCCCCATCTATTTTATGAAGTTTAGGATTTGTATTTTT
ATTTACTGTTGGAGGATTAACAGGAGTAATTTTATCTAATTCTTCTATTG
ATATTACATTACATGATACATATTATGTAGTGGCTCATTTTCATTATGTA
TTATCTATAGGAGCAGTATTTGCTATTTTAGGAGGATTTATTCATTGATA
CCCTTTATTCACTGGATTATCTTTAAATCCTTATTTATTAAAAATTCAAT
TTATCACAATATTTATTGGAGTAAATTTAACTTTTTTCCCTCAACATTTC
TTAGGATTAGCAGGTATACCTCGACGATATTCTGATTATCCAGATTCTTA
TATTTCTTGAAATATTATCTCATCTTTAGGATCTTATATTTCTTTAGAGG
CTATTATAATAATATTAATTATTATTTGAGAATCTTTAATTAATCAACGA
ATTGCTTTATTTACATTAAATTTACCCTCATCAATTGAATGATACCAAAA
CTTACCTCC
>KX494886_Helicoverpa armigera haplotype Hap41 cytochrome c oxidase subunit I (COI) gene, partial cds; mitochondrial
CAAATTTATTACTCCCCATCTATTTTATGAAGTTTAGGATTTGTATTTTT
ATTTACTGTTGGAGGATTAACAGGAGTAATTTTATCTAATTCTTCTATTG
ATATTACATTACATGATACATATTATGTAGTGGCTCATTTTCATTATGTA
TTATCTATAGGAGCAGTATTTGCTATTTTAGGAGGATTTATTCATTGATA
CCCTTTATTCACTGGATTATCTTTAAATCCTTATTTATTAAAAATTCAAT
TTATCACAATATTTATTGGAGTAAATTTAACTTTTTTCCCTCAACATTTC
TTAGGATTAGCAGGTATACCTCGACGATATTCTGATTATCCAGATTCTTA
TATTTCTTGAAATATTATCTCATCTTTAGGATCTTATATTTCTTTAATGG
CTATTATAATAATATTAATTATTATTTGAGAATCTTTAATTAATCAACGA
ATTGCTTTATTTACATTAAATTTACCCTCATCAATTGAATGATACCAAAA
CTTACCTCC
>AY437834_Helicoverpa armigera cytochrome oxidase subunit I gene, partial cds; mitochondrial
CAAATTAATTACTCCCCATCTATTTTATGAAGTTTAGGATTTGTATTTTT
ATTTACTGTTGGAGGATTAACAGGAGTAATTTTATCTAATTCTTCTATTG
ATATTACATTACATGATACATATTATGTAGTGGCTCATTTTCATTATGTA
TTATCTATAGGAGCAGTATTTGCTATTTTAGGAGGATTTATTCATTGATA
CCCTTTATTCACTGGATTATCTTTAAATCCTTATTTATTAAAAATTCAAT
TTATCACAATATTTATTGGAGTAAATTTAACTTTTTTCCCTCAACATTTC
TTAGGATTAGCAGGTATACCTCGACGATATTCTGATTATCCAGATTCTTA
TATTTCTTGAAATATTATCTCATCTTTAGGATCTTATATTTCTTTAGTGG
CTATTATAATAATATTAATTATTATTTGAGAATCTTTAATTAATCAACGA
ATTGCTTTATTTACATTAAATTTACCCTCATCAATTGAATGATACCAAAA
CTTACCTNN
>KT380956_Helicoverpa armigera isolate BRH053 cytochrome c oxidase subunit I gene, partial cds; mitochondrial
CAAATTAATTACTCCCCATCTATTTTATGAAGTTTAGGATTTGTATTTTT
ATTTACTGTTGGAGGATTAACAGGAGTAATTTTATCTAATTCTTCTATTG
ATATTACATTACATGATACATATTATGTAGTGGCTCATTTTCATTATGTA
TTATCTATAGGAGCAGTATTTGCTATTTTAGGAGGATTTATTCATTGATA
CCCTTTATTCACTGGATTATCTTTAAATCCTTATTTATTAAAAATTCAAT
TTATCACAATATTTATTGGAGTAAATTTAACTTTTTTCCCTCAACATTTC
TTAGGATTAGCAGGTATACCTCGACGATATTCTGATTATCCAGATTCTTA
TATTTCTTGAAATATTATCTCATCTTTAGGATCTTATATTTCTTTAGTGG
CTATTATAATAATATTAATTATTATTTGAGAATCTTTAATTAATCAACGA
ATTGCTTTATTTACATTAAATTTACCCTCATCAATTGAATGATACCAAAA
CTTACCTCC
>KU176133_Helicoverpa armigera isolate BRH109 cytochrome oxidase subunit I gene, partial cds; mitochondrial
CAAATTAATTACTCCCCATCTATTTTATGAAGTTTAGGATTTGTATTTTT
ATTTACTGTTGGAGGATTAACAGGAGTAATTTTATCTAATTCTTCTATTG
ATATTACATTACATGATACATATTATGTAGTGGCTCATTTTCATTATGTA
TTATCTATAGGAGCAGTATTTGCTATTTTAGGAGGATTTATTCATTGATA
CCCTTTATTCACTGGATTATCTTTAAATCCTTATTTATTAAAAATTCAAT
TTATCACAATATTTATTGGAGTAAATTTAACTTTTTTCCCTCAACATTTC
TTAGGATTAGCAGGTATACCTCGACGATATTCTGATTATCCAGATTCTTA
TATTTCTTGAAATATTATCTCATCTTTAGGATCTTATATTTCTTTAGTGG
CTATTATAATAATATTAATTATTATTTGAGAATCTTTAATTAATCAACGA
ATTGCTTTATTTACATTAAATTTACCCTCATCAATTGAATGATACCAAAA
CTTACCTCC
>MG437193_Helicoverpa armigera_partial_mtCOI_Cter
CAAATTAATTACTCCCCATCTATTTTATGAAGTTTAGGATTTGTATTTTT
ATTTACTGTTGGAGGATTAACAGGAGTAATTTTATCTAATTCTTCTATTG
ATATTACATTACATGATACATATTATGTAGTGGCTCATTTTCATTATGTA
TTATCTATAGGAGCAGTATTTGCTATTTTAGGAGGATTTATTCATTGATA
CCCTTTATTCACTGGATTATCTTTAAATCCTTATTTATTAAAAATTCAAT
TTATCACAATATTTATTGGAGTAAATTTAACTTTTTTCCCTCAACATTTC
TTAGGATTAGCAGGTATACCTCGACGATATTCTGATTATCCAGATTCTTA
TATTTCTTGAAATATTATTTCATCTTTAGGATCTTATATTTCTTTAGTGG
CTATTATAATAATATTAATTATTATTTGAGAATCTTTAATTAATCAACGA
ATTGCTTTATTTACATTAAATTTACCCTCATCAATTGAATGATACCAAAA
CTTACCTCC
>EF116239_Helicoverpa armigera haplotype Harm14 cytochrome oxidase subunit I (COI) gene, partial cds; mitochondrial
CAAATTAATTACTCCCCATCTATTTTATGAAGTTTAGGATTTGTATTTTT
ATTTACTGTTGGAGGATTAACAGGAGTAATTTTATCTAATTCTTCTATTG
ATATTACATTACATGATACATATTATGTAGTGGCTCATTTTCATTATGTA
TTATCTATAGGAGCAGTATTTGCTATTTTAGGAGGATTTATTCATTGATA
CCCTTTATTCACTGGATTATCTTTAAATCCTTATTTATTAAAAATTCAAT
TTATCACAATATTTATTGGAGTAAATTTAACTTTTTTCCCTCAACATTTC
TTAGGATTAGCAGGTATACCTCGACGATATTCTGATTATCCAGATTCTTA
TATTTCTTGAAATATTATTTCATCTTTAGGATCTTATATTTCTTTAGTGG
CTATTATAATAATATTAATTATTATTTGAGAATCTTTAATTAATCAACGA
ATTGCTTTATTTACATTAAATTTACCCTCATCAATTGAATGATACCAAAA
CTTACCTCC
>EF116233_Helicoverpa armigera haplotype Harm08 cytochrome oxidase subunit I (COI) gene, partial cds; mitochondrial
CAAATTAATTACTCCCCATCTATTTTATGAAGTTTAGGATTTGTATTTTT
ATTTACTGTTGGAGGATTAACAGGAGTAATTTTATCTAATTCTTCTATTG
ATATTACATTACATGATACATATTATGTAGTAGCTCATTTTCATTATGTA
TTATCTATAGGAGCAGTATTTGCTATTTTAGGAGGATTTATTCATTGATA
CCCTTTATTCACTGGATTATCTTTAAATCCTTATTTATTAAAAATTCAAT
TTATCACAATATTTATTGGAGTAAATTTAACTTTTTTCCCTCAACATTTC
TTAGGATTAGCAGGTATACCTCGACGATATTCTGATTATCCAGATTCTTA
TATTTCTTGAAATATTATTTCATCTTTAGGATCTTATATTTCTTTAGTGG
CTATTATAATAATATTAATTATTATTTGAGAATCTTTAATTAATCAACGA
ATTGCTTTATTTACATTAAATTTACCCTCATCAATTGAATGATACCAAAA
CTTACCTCC
>MG437192_Helicoverpa armigera_partial_mtCOI_Cter
CAAATTAATTACTCCCCATCTATTTTATGAAGTTTAGGATTTGTATTTTT
ATTTACTGTTGGAGGATTAACAGGAGTAATTTTATCTAATTCTTCTATTG
ATATTACATTACATGATACATATTATGTAGTGGCTCATTTTCATTATGTA
TTATCTATAGGAGCAGTATTTGCTATTTTAGGAGGATTTATTCATTGATA
TCCTTTATTCACTGGATTATCTTTAAATCCTTATTTATTAAAAATTCAAT
TTATCACAATATTTATTGGAGTAAATTTAACTTTTTTCCCTCAACATTTC
TTAGGATTAGCAGGTATACCTCGACGATATTCTGATTATCCAGATTCTTA
TATTTCTTGAAATATTATCTCATCTTTAGGATCTTATATTTCTTTAGTGG
CTATTATAATAATATTAATTATTATTTGAGAATCTTTAATTAATCAACGA
ATTGCTTTATTTACATTAAATTTACCCTCATCAATTGAATGATACCAAAA
CTTACCTCC
>EF116235_Helicoverpa armigera haplotype Harm10 cytochrome oxidase subunit I (COI) gene, partial cds; mitochondrial
CAAATTAATTACTCCCCATCTATTTTATGAAGTTTAGGATTTGTATTTTT
ATTTACTGTTGGAGGATTAACAGGAGTAATTTTATCTAATTCTTCTATTG
ATATTACATTACATGATACATATTATGTAGTGGCTCATTTTCATTATGTA
TTATCTATAGGAGCAGTATTTGCTATTTTAGGAGGATTTATTCATTGATA
TCCTTTATTCACTGGATTATCTTTAAATCCTTATTTATTAAAAATTCAAT
TTATCACAATATTTATTGGAGTAAATTTAACTTTTTTCCCTCAACATTTC
TTAGGATTAGCAGGTATACCTCGACGATATTCTGATTATCCAGATTCTTA
TATTTCTTGAAATATTATCTCATCTTTAGGATCTTATATTTCTTTAGTGG
CTATTATAATAATATTAATTATTATTTGAGAATCTTTAATTAATCAACGA
ATTGCTTTATTTACATTAAATTTACCCTCATCAATTGAATGATACCAAAA
CTTACCTCC
>25-Ug32L_Harm_v01_-_cox1_CDS A new nucleotide sequence entered manually
CAAATTAATTACTCCCCATCTATTTTATGAAGTTTAGGATTTGTATTTTT
ATTTACTGTTGGAGGATTAACAGGAGTAATTTTATCTAATTCTTCTATTG
ATATTACATTACATGATACATATTATGTAGTGGCTCATTTTCATTATGTA
TTATCTATAGGAGCAGTATTTGCTATTTTAGGAGGATTTATTCATTGATA
CCCTTTATTTACTGGATTATCTTTAAATCCTTATTTATTAAAAATTCAAT
TTATCACAATATTTATTGGAGTAAATTTAACTTTTTTCCCTCAACATTTC
TTAGGATTAGCAGGTATACCTCGACGATATTCTGATTATCCAGATTCTTA
TATTTCTTGAAATATTATCTCATCTTTAGGATCTTATATTTCTTTAGTGG
CTATTATAATAATATTAATTATTATTTGAGAATCTTTAATTAATCAACGA
ATTGCTTTATTTACATTAAATTTACCCTCATCAATTGAATGATACCAAAA
CTTACCTCC
>EF116246_Helicoverpa armigera haplotype Harm21 cytochrome oxidase subunit I (COI) gene, partial cds; mitochondrial
CAAATTAATTACTCCCCATCTATTTTATGAAGTTTAGGATTTGTATTTTT
ATTTACTGTTGGAGGATTAACAGGAGTAATTTTATCTAATTCTTCTATTG
ATATTACATTACATGATACATATTATGTAGTGGCTCATTTTCATTATGTA
TTATCTATAGGAGCAGTATTTGCTATTTTAGGAGGATTTATTCATTGATA
CCCTTTATTTACTGGATTATCTTTAAATCCTTATTTATTAAAAATTCAAT
TTATCACAATATTTATTGGAGTAAATTTAACTTTTTTCCCTCAACATTTC
TTAGGATTAGCAGGTATACCTCGACGATATTCTGATTATCCAGATTCTTA
TATTTCTTGAAATATTATCTCATCTTTAGGATCTTATATTTCTTTAGTGG
CTATTATAATAATATTAATTATTATTTGAGAATCTTTAATTAATCAACGA
ATTGCTTTATTTACATTAAATTTACCCTCATCAATTGAATGATACCAAAA
CTTACCTCC
>EF116227_Helicoverpa armigera haplotype Harm02 cytochrome oxidase subunit I (COI) gene, partial cds; mitochondrial
CAAATTAATTACTCCCCATCTATTTTATGAAGTTTAGGATTTGTATTTTT
ATTTACTGTTGGAGGATTAACAGGAGTAATTTTATCTAATTCTTCTATTG
ATATTACATTACATGATACATATTATGTAGTAGCTCATTTTCATTATGTA
TTATCTATAGGAGCAGTATTTGCTATTTTAGGAGGATTTATTCATTGATA
CCCTTTATTCACTGGATTATCTTTAAATCCTTATTTATTAAAAATTCAAT
TTATCACAATATTTATTGGAGTAAATTTAACTTTTTTCCCTCAACATTTC
TTAGGATTAGCAGGTATACCTCGACGATATTCTGATTATCCAGATTCTTA
TATTTCTTGAAATATTATCTCATCTTTAGGATCTTATATTTCTTTAGTGG
CTATTATAATAATATTAATTATTATTTGAGAATCTTTAATTAATCAACGA
ATTGCTTTATTTACATTAAATTTACCCTCATCAATTGAATGATACCAAAA
CTTACCTCC
>KU255098_Helicoverpa armigera clone COI3 cytochrome oxidase subunit I (COI) gene, partial cds; mitochondrial
CAAATTAATTACTCCCCATCTATTTTATGAAGTTTAGGATTTGTATTTTT
ATTTACTGTTGGAGGATTAACAGGAGTAATTTTATCTAATTCTTCTATTG
ATATTACATTACATGATACATATTATGTAGTAGCTCATTTTCATTATGTA
TTATCTATAGGAGCAGTATTTGCTATTTTAGGAGGATTTATTCATTGATA
CCCTTTATTCACTGGATTATCTTTAAATCCTTATTTATTAAAAATTCAAT
TTATCACAATATTTATTGGAGTAAATTTAACTTTTTTCCCTCAACATTTC
TTAGGATTAGCAGGTATACCTCGACGATATTCTGATTATCCAGATTCTTA
TATTTCTTGAAATATTATCTCATCTTTAGGATCTTATATTTCTTTAGTGG
CTATTATAATAATATTAATTATTATTTGAGAATCTTTAATTAATCAACGA
ATTGCTTTATTTACATTAAATTTACCCTCATCAATTGAATGATACCAAAA
CTTACCTNN
>EF116230_Helicoverpa armigera haplotype Harm05 cytochrome oxidase subunit I (COI) gene, partial cds; mitochondrial
CAAATTAATTACTCCCCATCTATTTTATGAAGTTTAGGATTTGTATTTTT
ATTTACTGTTGGAGGATTAACAGGAGTAATTTTATCTAATTCTTCTATTG
ATATTACACTACATGATACATATTATGTAGTGGCTCATTTTCATTATGTA
TTATCTATAGGAGCAGTATTTGCTATTTTAGGAGGATTTATTCATTGATA
CCCTTTATTCACTGGATTATCTTTAAATCCTTATTTATTAAAAATTCAAT
TTATCACAATATTTATTGGAGTAAATTTAACTTTTTTCCCTCAACATTTC
TTAGGATTAGCAGGTATACCTCGACGATATTCTGATTATCCAGATTCTTA
TATTTCTTGAAATATTATCTCATCTTTAGGATCTTATATTTCTTTAGTGG
CTATTATAATAATATTAATTATTATTTGAGAATCTTTAATTAATCAACGA
ATTGCTTTATTTACATTAAATTTACCCTCATCAATTGAATGATACCAAAA
CTTACCTCC
>EF116234_Helicoverpa armigera haplotype Harm09 cytochrome oxidase subunit I (COI) gene, partial cds; mitochondrial
CAAATTAATTACTCCCCATCTATTTTATGAAGTTTAGGATTTGTATTTTT
ATTTACTGTTGGAGGATTAACAGGAGTAATTTTATCTAATTCTTCTATTG
ATATTACATTACATGATACATATTATGTAGTGGCTCATTTTCATTATGTA
CTATCTATAGGAGCAGTATTTGCTATTTTAGGAGGATTTATTCATTGATA
CCCTTTATTCACTGGATTATCTTTAAATCCTTATTTATTAAAAATTCAAT
TTATCACAATATTTATTGGAGTAAATTTAACTTTTTTCCCTCAACATTTC
TTAGGATTAGCAGGTATACCTCGACGATATTCTGATTATCCAGATTCTTA
TATTTCTTGAAATATTATCTCATCTTTAGGATCTTATATTTCTTTAGTGG
CTATTATAATAATATTAATTATTATTTGAGAATCTTTAATTAATCAACGA
ATTGCTTTATTTACATTAAATTTACCCTCATCAATTGAATGATACCAAAA
CTTACCTCC
>EF116242_Helicoverpa armigera haplotype Harm17 cytochrome oxidase subunit I (COI) gene, partial cds; mitochondrial
CAAATTAATTACTCCCCATCTATTTTATGAAGTCTAGGATTTGTATTTTT
ATTTACTGTTGGAGGATTAACAGGAGTAATTTTATCTAATTCTTCTATTG
ATATTACATTACATGATACATATTATGTAGTGGCTCATTTTCATTATGTA
TTATCTATAGGAGCAGTATTTGCTATTTTAGGAGGATTTATTCATTGATA
CCCTTTATTCACTGGATTATCTTTAAATCCTTATTTATTAAAAATTCAAT
TTATCACAATATTTATTGGAGTAAATTTAACTTTTTTCCCTCAACATTTC
TTAGGATTAGCAGGTATACCTCGACGATATTCTGATTATCCAGATTCTTA
TATTTCTTGAAATATTATCTCATCTTTAGGATCTTATATTTCTTTAGTGG
CTATTATAATAATATTAATTATTATTTGAGAATCTTTAATTAATCAACGA
ATTGCTTTATTTACATTAAATTTACCCTCATCAATTGAATGATACCAAAA
CTTACCTCC
>EF116247_Helicoverpa armigera haplotype Harm22 cytochrome oxidase subunit I (COI) gene, partial cds; mitochondrial
CAAATTAATTACTCCCCATCTATTTTATGAAGTTTAGGATTTGTATTTTT
ATTTACTGTTGGAGGATTAACAGGAGTAATTTTATCTAATTCTTCTATTG
ATATTACATTACATGATACATATTATGTAGTGGCTCATTTTCATTATGTA
TTATCTATAGGAGCAGTATTTGCTATTTTAGGAGGATTTATTCATTGATA
CCCTTTATTCACTGGATTATCTTTAAATCCTTATTTATTAAAAATTCAAT
TTATCACAATATTTATTGGAGTAAATTTAACTTTTTTCCCTCAACATTTC
TTAGGATTAGCAGGTATACCTCGACGATATTCTGATTATCCAGATTCTTA
TATTTCTTGAAATATTATCTCATCTTTAGGATCTTATATTTCTTTAGTGG
CTATTATAATAATATTAATTATTATTTGAGAATCTTTAATTAATCAACGA
ATTGCTCTATTTACATTAAATTTACCCTCATCAATTGAATGATACCAAAA
CTTACCTCC
>EF116248_Helicoverpa armigera haplotype Harm23 cytochrome oxidase subunit I (COI) gene, partial cds; mitochondrial
CAAATTAATTACTCCCCATCTATTTTATGAAGTTTAGGATTTGTATTTTT
ATTTACTGTTGGAGGATTAACAGGAGTAATTTTATCTAATTCTTCTATTG
ATATTACATTACATGATACATATTATGTAGTGGCTCATTTTCATTATGTA
TTATCTATAGGAGCAGTATTTGCTATTTTAGGAGGATTTATTCATTGATA
CCCTTTATTCACTGGATTATCTTTAAATCCTTATTTATTAAAAATTCAAT
TTATCACAATATTTATCGGAGTAAATTTAACTTTTTTCCCTCAACATTTC
TTAGGATTAGCAGGTATACCTCGACGATATTCTGATTATCCAGATTCTTA
TATTTCTTGAAATATTATCTCATCTTTAGGATCTTATATTTCTTTAGTGG
CTATTATAATAATATTAATTATTATTTGAGAATCTTTAATTAATCAACGA
ATTGCTTTATTTACATTAAATTTACCCTCATCAATTGAATGATACCAAAA
CTTACCTCC
>EF116249_Helicoverpa armigera haplotype Harm24 cytochrome oxidase subunit I (COI) gene, partial cds; mitochondrial
CAAATTAATTACTCCCCATCTATTTTATGAAGTTTAGGATTTGTATTTTT
ATTTACTGTTGGAGGATTAACAGGAGTAATTTTATCTAATTCTTCTATTG
ATATTACATTACATGATACATATTATGTAGTGGCTCATTTTCATTATGTA
TTATCCATAGGAGCAGTATTTGCTATTTTAGGAGGATTTATTCATTGATA
CCCTTTATTCACTGGATTATCTTTAAATCCTTATTTATTAAAAATTCAAT
TTATCACAATATTTATTGGAGTAAATTTAACTTTTTTCCCTCAACATTTC
TTAGGATTAGCAGGTATACCTCGACGATATTCTGATTATCCAGATTCTTA
TATTTCTTGAAATATTATCTCATCTTTAGGATCTTATATTTCTTTAGTGG
CTATTATAATAATATTAATTATTATTTGAGAATCTTTAATTAATCAACGA
ATTGCTTTATTTACATTAAATTTACCCTCATCAATTGAATGATACCAAAA
CTTACCTCC
>EF116252_Helicoverpa armigera haplotype Harm27 cytochrome oxidase subunit I (COI) gene, partial cds; mitochondrial
CAAATTAATTACTCCCCATCTATTTTATGAAGTTTAGGATTTGTATTTTT
ATTTACTGTTGGAGGATTAACAGGAGTAATTTTATCTAATTCTTCTATTG
ATATTACATTACATGATACATATTATGTAGTGGCTCATTTTCATTATGTA
TTATCTATAGGAGCAGTATTTGCTATTTTAGGAGGATTTATTCATTGATA
CCCTTTATTCACTGGACTATCTTTAAATCCTTATTTATTAAAAATTCAAT
TTATCACAATATTTATTGGAGTAAATTTAACTTTTTTCCCTCAACATTTC
TTAGGATTAGCAGGTATACCTCGACGATATTCTGATTATCCAGATTCTTA
TATTTCTTGAAATATTATCTCATCTTTAGGATCTTATATTTCTTTAGTGG
CTATTATAATAATATTAATTATTATTTGAGAATCTTTAATTAATCAACGA
ATTGCTTTATTTACATTAAATTTACCCTCATCAATTGAATGATACCAAAA
CTTACCTCC
>EF116254_Helicoverpa armigera haplotype Harm29 cytochrome oxidase subunit I (COI) gene, partial cds; mitochondrial
CAAATTAATTACTCCCCATCTATTTTATGAAGTTTAGGATTTGTATTTTT
ATTTACTGTTGGAGGATTAACAGGAGTAATTTTATCTAATTCTTCTATTG
ATATTACATTACATGATACATATTATGTAGTGGCTCATTTTCATTATGTA
TTATCTATAGGAGCAGTGTTTGCTATTTTAGGAGGATTTATTCATTGATA
CCCTTTATTCACTGGATTATCTTTAAATCCTTATTTATTAAAAATTCAAT
TTATCACAATATTTATTGGAGTAAATTTAACTTTTTTCCCTCAACATTTC
TTAGGATTAGCAGGTATACCTCGACGATATTCTGATTATCCAGATTCTTA
TATTTCTTGAAATATTATCTCATCTTTAGGATCTTATATTTCTTTAGTGG
CTATTATAATAATATTAATTATTATTTGAGAATCTTTAATTAATCAACGA
ATTGCTTTATTTACATTAAATTTACCCTCATCAATTGAATGATACCAAAA
CTTACCTCC
>EF116257_Helicoverpa armigera haplotype Harm32 cytochrome oxidase subunit I (COI) gene, partial cds; mitochondrial
CAAATTAATTACTCCCCATCTATTTTATGAAGTTTAGGATTTGTATTTTT
ATTTACTGTTGGAGGATTAACAGGAGTAATTTTATCCAATTCTTCTATTG
ATATTACATTACATGATACATATTATGTAGTGGCTCATTTTCATTATGTA
TTATCTATAGGAGCAGTATTTGCTATTTTAGGAGGATTTATTCATTGATA
CCCTTTATTCACTGGATTATCTTTAAATCCTTATTTATTAAAAATTCAAT
TTATCACAATATTTATTGGAGTAAATTTAACTTTTTTCCCTCAACATTTC
TTAGGATTAGCAGGTATACCTCGACGATATTCTGATTATCCAGATTCTTA
TATTTCTTGAAATATTATCTCATCTTTAGGATCTTATATTTCTTTAGTGG
CTATTATAATAATATTAATTATTATTTGAGAATCTTTAATTAATCAACGA
ATTGCTTTATTTACATTAAATTTACCCTCATCAATTGAATGATACCAAAA
CTTACCTCC
>EF116258_Helicoverpa armigera haplotype Harm33 cytochrome oxidase subunit I (COI) gene, partial cds; mitochondrial
CAAATTAATTACTCCCCATCTATTTTATGAAGTTTAGGATTTGTATTTTT
ATTTACTGTTGGAGGATTAACAGGAGTAATTTTATCTAATTCTTCTATTG
ATATTACATTACATGATACATATTATGTAGTGGCTCATTTTCATTATGTA
TTATCTATAGGAGCAGTATTTGCTATTTTAGGAGGATTTATTCATTGATA
CCCTTTATTCACTGGATTATCTTTAAATCCTTATTTATTAAAAATTCAAT
TTATCACAATATTTATTGGAGTAAATTTAACTTTTTTCCCTCAACATTTC
TTAGGATTAGCAGGTATACCTCGACGATATTCTGATTATCCAGATTCTTA
TATTTCTTGAAATATTATCTCATCTTTAGGATCTTATATTTCTTTAGTAG
CTATTATAATAATATTAATTATTATTTGAGAATCTTTAATTAATCAACGA
ATTGCTTTATTTACATTAAATTTACCCTCATCAATTGAATGATACCAAAA
CTTACCTCC
>KX494880_Helicoverpa armigera haplotype Hap35 cytochrome c oxidase subunit I (COI) gene, partial cds; mitochondrial
CAAATTAATTACTCCCCATCTATTTTATGAAGTTTAGGATTTGTATTTTT
ATTTACTGTTGGAGGATTAACAGGAGTAATTTTATCTAATTCTTCTATTG
ATATTACATTACATGATACATATTATGTAGTGGCTCATTTTCATTATGTA
TTATCTATAGGAGCAGTATTTGCTATTTTAGGAGGATTTATTCATTGATA
CCCTTTATTCACTGGATTATCTTTAAATCCTTATTTATTAAAAATTCAAT
TTATTACAATATTTATTGGAGTAAATTTAACTTTTTTCCCTCAACATTTC
TTAGGATTAGCAGGTATACCTCGACGATATTCTGATTATCCAGATTCTTA
TATTTCTTGAAATATTATCTCATCTTTAGGATCTTATATTTCTTTAGTGG
CTATTATAATAATATTAATTATTATTTGAGAATCTTTAATTAATCAACGA
ATTGCTTTATTTACATTAAATTTACCCTCATCAATTGAATGATACCAAAA
CTTACCTCC
>KX494884_Helicoverpa armigera haplotype Hap39 cytochrome c oxidase subunit I (COI) gene, partial cds; mitochondrial
CAAATTAATTACTCCCCATCTATTTTATGAAGTTTAGGATTTGTATTTTT
ATTTACTGTTGGAGGATTAACAGGAGTAATTTTATCTAATTCTTCTATTG
ATATTACATTACATGATACATATTATGTAGTGGCCCATTTTCATTATGTA
TTATCTATAGGAGCAGTATTTGCTATTTTAGGAGGATTTATTCATTGATA
CCCTTTATTCACTGGATTATCTTTAAATCCTTATTTATTAAAAATTCAAT
TTATCACAATATTTATTGGAGTAAATTTAACTTTTTTCCCTCAACATTTC
TTAGGATTAGCAGGTATACCTCGACGATATTCTGATTATCCAGATTCTTA
TATTTCTTGAAATATTATCTCATCTTTAGGATCTTATATTTCTTTAGTGG
CTATTATAATAATATTAATTATTATTTGAGAATCTTTAATTAATCAACGA
ATTGCTTTATTTACATTAAATTTACCCTCATCAATTGAATGATACCAAAA
CTTACCTCC
>KX494885_Helicoverpa armigera haplotype Hap40 cytochrome c oxidase subunit I (COI) gene, partial cds; mitochondrial
CAAATTAATTACTCCCCATCTATTTTATGAAGTTTAGGATTTGTATTTTT
ATTTACTGTTGGAGGATTAACAGGAGTAATTTTATCTAATTCTTCTATTG
ATATTACATTACATGATACATATTATGTAGTGGCTCATTTTCATTATGTA
TTATCTATAGGAGCAGTATTTGCTATTTTAGGAGGATTTATTCACTGATA
CCCTTTATTCACTGGATTATCTTTAAATCCTTATTTATTAAAAATTCAAT
TTATCACAATATTTATTGGAGTAAATTTAACTTTTTTCCCTCAACATTTC
TTAGGATTAGCAGGTATACCTCGACGATATTCTGATTATCCAGATTCTTA
TATTTCTTGAAATATTATCTCATCTTTAGGATCTTATATTTCTTTAGTGG
CTATTATAATAATATTAATTATTATTTGAGAATCTTTAATTAATCAACGA
ATTGCTTTATTTACATTAAATTTACCCTCATCAATTGAATGATACCAAAA
CTTACCTCC
>KX494895_Helicoverpa armigera haplotype Hap50 cytochrome c oxidase subunit I (COI) gene, partial cds; mitochondrial
CAAATTAATTACTCCCCATCTATTTTATGAAGTTTAGGATTTGTATTTTT
ATTTACTGTTGGAGGATTAACAGGAGTAATTTTATCTAATTCTTCTATTG
ATATTACATTACATGATACATATTATGTAGTGGCTCATTTTCATTATGTA
TTATCTATAGGAGCAGTATTTGCTATTTTAGGAGGATTTATTCATTGATA
CCCTTTATTCACCGGATTATCTTTAAATCCTTATTTATTAAAAATTCAAT
TTATCACAATATTTATTGGAGTAAATTTAACTTTTTTCCCTCAACATTTC
TTAGGATTAGCAGGTATACCTCGACGATATTCTGATTATCCAGATTCTTA
TATTTCTTGAAATATTATCTCATCTTTAGGATCTTATATTTCTTTAGTGG
CTATTATAATAATATTAATTATTATTTGAGAATCTTTAATTAATCAACGA
ATTGCTTTATTTACATTAAATTTACCCTCATCAATTGAATGATACCAAAA
CTTACCTCC
>EF116240_Helicoverpa armigera haplotype Harm15 cytochrome oxidase subunit I (COI) gene, partial cds; mitochondrial
CAAATTAATTACTCCCCATCTATTTTATGAAGTTTAGGATTTGTATTTTT
ATTTACTGTTGGGGGATTAACAGGAGTAATTTTATCTAATTCTTCTATTG
ATATTACATTACATGATACATATTATGTAGTGGCTCATTTTCATTATGTA
TTATCTATAGGAGCAGTATTTGCTATTTTAGGAGGATTTATTCATTGATA
CCCTTTATTCACTGGATTATCTTTAAATCCTTATTTATTAAAAATTCAAT
TTATCACAATATTTATTGGAGTAAATTTAACTTTTTTCCCTCAACATTTC
TTAGGATTAGCAGGTATACCTCGACGATATTCTGATTATCCAGATTCTTA
TATTTCTTGAAATATTATCTCATCTTTAGGATCTTATATTTCTTTAGTGG
CTATTATAATAATATTAATTATTATTTGAGAATCTTTAATTAATCAACGA
ATTGCTTTATTTACATTAAATTTACCCTCATCAATTGAATGATACCAAAA
CTTACCTCC
>KX494889_Helicoverpa armigera haplotype Hap44 cytochrome c oxidase subunit I (COI) gene, partial cds; mitochondrial
CAAATTAATTACTCCCCATCTATTTTATGAAGTTTAGGATTTGTATTTTT
ATTTACTGTTGGAGGATTAACAGGAGTAATTTTATCTAATTCTTCTATTG
ATATTACATTACATGATACATATTATGTAGTGGCTCATTTTCATTATGTA
TTATCTATAGGAGCAGTATTTGCTATTTTAGGAGGATTTATTCATTGATA
CCCTTTATTCACTGGATTATCTTTAAATCCTTACTTATTAAAAATTCAAT
TTATCACAATATTTATTGGAGTAAATTTAACTTTTTTCCCTCAACATTTC
TTAGGATTAGCAGGCATACCTCGACGATATTCTGATTATCCAGATTCTTA
TATTTCTTGAAATATTATCTCATCTTTAGGATCTTATATTTCTTTAGTGG
CTATTATAATAATATTAATTATTATTTGAGAATCTTTAATTAATCAACGA
ATTGCTTTATTTACATTAAATTTACCCTCATCAATTGAATGATACCAAAA
CTTACCTCC
>EF116237_Helicoverpa armigera haplotype Harm12 cytochrome oxidase subunit I (COI) gene, partial cds; mitochondrial
CAAATTAATTACTCCCCATCTATTTTATGAAGTTTAGGATTTGTATTTTT
ATTTACTGTTGGAGGATTAACAGGAGTAATTTTATCTAATTCTTCTATTG
ATATTACATTACATGATACATATTATGTAGTGGCTCATTTTCATTATGTA
TTATCTATAGGAGCAGTATTTGCTATTTTAGGGGGATTTATTCATTGATA
CCCTTTATTCACTGGATTATCTTTAAATCCTTATTTATTAAAAATTCAAT
TTATCACAATATTTATTGGAGTAAATTTAACTTTTTTCCCTCAACATTTC
TTAGGATTAGCAGGTATACCTCGACGATATTCTGATTATCCAGATTCTTA
TATTTCTTGAAATATTATCTCATCTTTAGGATCTTATATTTCTTTAGTGG
CTATTATAATAATATTAATTATTATTTGAGAATCTTTAATTAATCAACGA
ATTGCTTTATTTACATTAAATTTACCCTCATCAATTGAATGATACCAAAA
CTTACCTCC
>EF116231_Helicoverpa armigera haplotype Harm06 cytochrome oxidase subunit I (COI) gene, partial cds; mitochondrial
CAAATTAATTACTCCCCATCTATTTTATGAAGTTTAGGATTTGTATTTTT
ATTTACTGTTGGAGGATTAACAGGAGTAATTTTATCTAATTCTTCTATTG
ATATTACATTACATGACACATATTATGTAGTAGCTCATTTTCATTATGTA
TTATCTATAGGAGCAGTATTTGCTATTTTAGGAGGATTTATTCATTGATA
CCCTTTATTCACTGGATTATCTTTAAATCCTTATTTATTAAAAATTCAAT
TTATCACAATATTTATTGGAGTAAATTTAACTTTTTTCCCTCAACATTTC
TTAGGATTAGCAGGTATACCTCGACGATATTCTGATTATCCAGATTCTTA
TATTTCTTGAAATATTATCTCATCTTTAGGATCTTATATTTCTTTAGTGG
CTATTATAATAATATTAATTATTATTTGAGAATCTTTAATTAATCAACGA
ATTGCTTTATTTACATTAAATTTACCCTCATCAATTGAATGATACCAAAA
CTTACCTCC
>EF116238_Helicoverpa armigera haplotype Harm13 cytochrome oxidase subunit I (COI) gene, partial cds; mitochondrial
CAAATTAATTACTCCCCATCTATTTTATGAAGTTTAGGATTTGTATTTTT
ATTTACTGTTGGAGGATTAACAGGAGTAATTTTATCTAATTCTTCTATTG
ATATTACATTACATGATACATATTATGTAGTGGCTCATTTTCATTATGTA
TTATCTATAGGAGCAGTATTTGCTATTTTAGGAGGATTTATTCATTGATA
CCCTTTATTCACTGGATTATCTTTAAATCCTTATTTATTAAAAATTCAAT
TTTTCACAATATTTATTGGAGTAAATTTAACTTTTTTCCCTCAACATTTC
TTAGGATTAGCAGGTATACCTCGACGATATTCTGATTATCCAGATTCTTA
TATTTCTTGAAATATTATCTCATCTTTAGGATCTTATATTTCTTTAGTGG
CTATTATAATAATATTAATTATTATTTGAGAATCTTTAATTAATCAACGA
ATTGCTTTATTTACATTAAATTTACCCTCATCAATTGAATGATACCAAAA
CTTACCTCC
>KX494887_Helicoverpa armigera haplotype Hap42 cytochrome c oxidase subunit I (COI) gene, partial cds; mitochondrial
CAAATTAATTACTCCCCATCTATTTTATGAAGTTTAGGATTTGTATTTTT
ATTTACTGTTGGAGGATTAACAGGAGTAATTTTATCTAATTCTTCTATTG
ATATTACATTACATGATACATATTATGTAGTGGGTCATTTTCATTATGTA
TTATCTATAGGAGCAGTATTTGCTATTTTAGGAGGATTTATTCATTGATA
CCCTTTATTCACTGGATTATCTTTAAATCCTTATTTATTAAAAATTCAAT
TTATCACAATATTTATTGGAGTAAATTTAACTTTTTTCCCTCAACATTTC
TTAGGATTAGCAGGTATACCTCGACGATATTCTGATTATCCAGATTCTTA
TATTTCTTGAAATATTATCTCATCTTTAGGATCTTATATTTCTTTAGTGG
CTATTATAATAATATTAATTATTATTTGAGAATCTTTAATTAATCAACGA
ATTGCTTTATTTACATTAAATTTACCCTCATCAATTGAATGATACCAAAA
CTTACCTCC
>KX494888_Helicoverpa armigera haplotype Hap43 cytochrome c oxidase subunit I (COI) gene, partial cds; mitochondrial
CAAATTAATTACTCCCCATCTATTTTATGAAGTTTAGGATTTGTATTTTT
ATTTACTGTTGGAGGATTAACAGGAGTAATTTTATCTAATTCTTCTATTG
ATATTACATTACATGATACATATTATGTAGGGGCTCATTTTCATTATGTA
TTATCTATAGGAGCAGTATTTGCTATTTTAGGAGGATTTATTCATTGATA
CCCTTTATTCACTGGATTATCTTTAAATCCTTATTTATTAAAAATTCAAT
TTATCACAATATTTATTGGAGTAAATTTAACTTTTTTCCCTCAACATTTC
TTAGGATTAGCAGGTATACCTCGACGATATTCTGATTATCCAGATTCTTA
TATTTCTTGAAATATTATCTCATCTTTAGGATCTTATATTTCTTTAGTGG
CTATTATAATAATATTAATTATTATTTGAGAATCTTTAATTAATCAACGA
ATTGCTTTATTTACATTAAATTTACCCTCATCAATTGAATGATACCAAAA
CTTACCTCC
>KX494892_Helicoverpa armigera haplotype Hap47 cytochrome c oxidase subunit I (COI) gene, partial cds; mitochondrial
CAAATTAATTACTCCCCATCTATTTTATGAAGTTTAGGATTTGTATTTTT
ATTTACTGTTGGAGGATTAACAGGAGTAATTTTATCTAATTCTTCTATTG
ATATTCCATTACATGATACATATTATGTAGTGGCTCATTTTCATTATGTA
TTATCTATAGGAGCAGTATTTGCTATTTTAGGAGGATTTATTCATTGATA
CCCTTTATTCACTGGATTATCTTTAAATCCTTATTTATTAAAAATTCAAT
TTATCACAATATTTATTGGAGTAAATTTAACTTTTTTCCCTCAACATTTC
TTAGGATTAGCAGGTATACCTCGACGATATTCTGATTATCCAGATTCTTA
TATTTCTTGAAATATTATCTCATCTTTAGGATCTTATATTTCTTTAGTGG
CTATTATAATAATATTAATTATTATTTGAGAATCTTTAATTAATCAACGA
ATTGCTTTATTTACATTAAATTTACCCTCATCAATTGAATGATACCAAAA
CTTACCTCC
>KX494879_Helicoverpa armigera haplotype Hap34 cytochrome c oxidase subunit I (COI) gene, partial cds; mitochondrial
CAAATTAATTACTCCCCATCTATTTTATGAAGTTTAGGATTTGTATTTTT
ATTTACTGTTGGAGGATTAACAGGAGTAATTTTATCTAATTCTTCTATTG
ATATTACATTACATGATACATATTATGTAGTGGCTCATTTTCATTATGTA
TTATCTATAGGAGCAGTATTTGCTATTTTAGGAGGATTTATTCATTGATA
TCCTTTATTCACTGGATTATCTTTAAATCCTTATTTATTAAAAATTCAAT
TTATCACAATATTTATTGGGGTAAATTTAACTTTTTTCCCTCAACATTTC
TTAGGATTAGCAGGTATACCTCGACGATATTCTGATTATCCAGATTCTTA
TATTTCTTGAAATATTATCTCATCTTTAGGATCTTATATTTCTTTAGTGG
CTATTATAATAATATTAATTATTATTTGAGAATCTTTAATTAATCAACGA
ATTGCTTTATTTACATTAAATTTACCCTCATCAATTGAATGATACCAAAA
CTTACCTCC
>KX494899_Helicoverpa armigera haplotype Hap54 cytochrome c oxidase subunit I (COI) gene, partial cds; mitochondrial
CAAATTAATTACTCCCCATCTATTTTATGAAGTTTAGGATTTGTATTTTT
ATTTACTGTTGGAGGATTAACAGGAGTAATTTTATCTAATTCTTCTATTG
ATATTACATTACATGATACATATTATGTAGTAGCTCATTTTCATTATGTA
TTATCTATAGGAGCAGTATTTGCTATTTTAGGAGGATTTATTCATTGATA
TCCTTTATTCACTGGATTATCTTTAAATCCTTATTTATTAAAAATTCAAT
TTATCACAATATTTATTGGAGTAAATTTAACTTTTTTCCCTCAACATTTC
TTAGGATTAGCAGGTATACCTCGACGATATTCTGATTATCCAGATTCTTA
TATTTCTTGAAATATTATCTCATCTTTAGGATCTTATATTTCTTTAGTGG
CTATTATAATAATATTAATTATTATTTGAGAATCTTTAATTAATCAACGA
ATTGCTTTATTTACATTAAATTTACCCTCATCAATTGAATGATACCAAAA
CTTACCTCC
>EF116236_Helicoverpa armigera haplotype Harm11 cytochrome oxidase subunit I (COI) gene, partial cds; mitochondrial
CAAATTAATTACTCCCCATCTATTTTATGAAGTTTAGGATTTGTATTTTT
ATTTACTGTTGGAGGATTAACAGGAGTAATTTTATCTAATTCTTCTATTG
ATATTACATTACATGATACATATTATGTAGTGGCTCATTTTCATTATGTA
TTATCTATAGGAGCAGTATTTGCTATTTTAGGGAGATTTATTCATTGATA
TCCTTTATTCACTGGATTATCTTTAAATCCTTATTTATTAAAAATTCAAT
TTATCACAATATTTATTGGAGTAAATTTAACTTTTTTCCCTCAACATTTC
TTAGGATTAGCAGGTATACCTCGACGATATTCTGATTATCCAGATTCTTA
TATTTCTTGAAATATTATCTCATCTTTAGGATCTTATATTTCTTTAGTGG
CTATTATAATAATATTAATTATTATTTGAGAATCTTTAATTAATCAACGA
ATTGCTTTATTTACATTAAATTTACCCTCATCAATTGAATGATACCAAAA
CTTACCTCC
>EF116243_Helicoverpa armigera haplotype Harm18 cytochrome oxidase subunit I (COI) gene, partial cds; mitochondrial
CAAATTAATTACTCCCCATCTATTTTATGAAGTTTAGGATTTGTATTTTT
ATTTACTGTTGGAGGATTAACAGGAGTAATTTTATCTAATTCTTCTATTG
ATATTACACTACATGATACATATTATGTAGTAGCTCATTTTCATTATGTA
TTATCTATAGGAGCAGTATTTGCTATTTTAGGAGGATTTATTCATTGATA
CCCTTTATTCACTGGATTATCTTTAAATCCTTATTTATTAAAAATTCAAT
TTATCACAATATTTATTGGAGTAAATTTAACTTTTTTCCCTCAACATTTC
TTAGGATTAGCAGGTATACCTCGACGATATTCTGATTATCCAGATTCTTA
TATTTCTTGAAATATTATCTCATCTTTAGGATCTTATATTTCTTTAGTGG
CTATTATAATAATATTAATTATTATTTGAGAATCTTTAATTAATCAACGA
ATTGCTTTATTTACATTAAATTTACCCTCATCAATTGAATGATACCAAAA
CTTACCTCC
>KX494898_Helicoverpa armigera haplotype Hap53 cytochrome c oxidase subunit I (COI) gene, partial cds; mitochondrial
CAAATTAATTACTCCCCATCTATTTTATGAAGTTTAGGATTTGTATTTTT
ATTTACTGTTGGAGGATTAACAGGAGTAATTTTATCTAATTCTTCTATTG
ATATTACATTACATGATACATATTATGTAGTAGCTCATTTTCATTATGTA
TTATCTATAGGAGCAGTATTTGCTATTTTAGGGGGATTTATTCATTGATA
CCCTTTATTCACTGGATTATCTTTAAATCCTTATTTATTAAAAATTCAAT
TTATCACAATATTTATTGGAGTAAATTTAACTTTTTTCCCTCAACATTTC
TTAGGATTAGCAGGTATACCTCGACGATATTCTGATTATCCAGATTCTTA
TATTTCTTGAAATATTATCTCATCTTTAGGATCTTATATTTCTTTAGTGG
CTATTATAATAATATTAATTATTATTTGAGAATCTTTAATTAATCAACGA
ATTGCTTTATTTACATTAAATTTACCCTCATCAATTGAATGATACCAAAA
CTTACCTCC
>KX494890_Helicoverpa armigera haplotype Hap45 cytochrome c oxidase subunit I (COI) gene, partial cds; mitochondrial
CAAATTAATTACTCCCCATCTATTTTATGAAGTTTAGGATTTGTATTTTT
ATTTACTGTTGGAGGATTAACAGGAGTAATTTTATCTAATTCTTCTATTG
ATATTACATTACATGATACATATTATGTAGTAGCTCATTTTCATTATGTA
TTATCTATAGGAGCAGTATTTGCTATTTTAGGAGGATTTATTCATTGATA
CCCTTTATTCACTGGATTATCTTTAAATCCTTATTTATTAAAAATTCAAT
TTATCACAATATTTATTGGAGTAAATTTAACTTTTTTCCCTCAACATTTC
TTAGGATTAGCAGGTATACCTCGACGATATTCTGATTATCCAGATTCTTA
TATTTCTTGAAATATTATCTCATCTTTAGGATCTTATATTTCTTTAGTGG
CTATTATAATAATATTAGTTATTATTTGAGAATCTTTAATTAATCAACGA
ATTGCTTTATTTACATTAAATTTACCCTCATCAATTGAATGATACCAAAA
CTTACCTCC
>KX494896_Helicoverpa armigera haplotype Hap51 cytochrome c oxidase subunit I (COI) gene, partial cds; mitochondrial
CAAATTAATTACTCCCCATCTATTTTATGAAGTTTAGGATTTGTATTTTT
ATTTACTGTCGGAGGATTAACAGGAGTAATTTTATCTAATTCTTCTATTG
ATATTACATTACATGATACATATTATGTAGTAGCTCATTTTCATTATGTA
TTATCTATAGGAGCAGTATTTGCTATTTTAGGAGGATTTATTCATTGATA
CCCTTTATTCACTGGATTATCTTTAAATCCTTATTTATTAAAAATCCAAT
TTATCACAATATTTATTGGAGTAAATTTAACTTTTTTCCCTCAACATTTC
TTAGGATTAGCAGGTATACCTCGACGATATTCTGATTATCCAGATTCTTA
TATTTCTTGAAATATTATCTCATCTTTAGGATCTTATATTTCTTTAGTGG
CTATTATAATAATATTAATTATTATTTGAGAATCTTTAATTAATCAACGA
ATTGCTTTATTTACATTAAATTTACCCTCATCAATTGAATGATACCAAAA
CTTACCTCC
>EF116245_Helicoverpa armigera haplotype Harm20 cytochrome oxidase subunit I (COI) gene, partial cds; mitochondrial
CAAATTAATTACTCCCCATCTATTTTATGAAGTTTAGGATTTGTATTTTT
ATTTACTGTTGGAGGATTAACAGGAGTAATTTTATCTAATTCTTCTATTG
ATATTACACTACATGATACATATTATGTAGTGGCTCATTTTCATTATGTA
TTATCTATAGGAGCAGTATTTGCTATTTTAGGGGGATTTATTCATTGATA
CCCTTTATTCACTGGATTATCTTTAAATCCTTATTTATTAAAAATTCAAT
TTATCACAATATTTATTGGAGTAAATTTAACTTTTTTCCCTCAACATTTC
TTAGGATTAGCAGGTATACCTCGACGATATTCTGATTATCCAGATTCTTA
TATTTCTTGAAATATTATCTCATCTTTAGGATCTTATATTTCTTTAGTGG
CTATTATAATAATATTAATTATTATTTGAGAATCTTTAATTAATCAACGA
ATTGCTTTATTTACATTAAATTTACCCTCATCAATTGAATGATACCAAAA
CTTACCTCC
>KX494894_Helicoverpa armigera haplotype Hap49 cytochrome c oxidase subunit I (COI) gene, partial cds; mitochondrial
CAAATTAATTACTCCCCATCTATTTTATGAAGTTTAGGATTTGTATATTT
ATTTACTGTTGGAGGATTAACAGGAGTAATTTTATCTAATTCTTCTATTG
ATATTACATTACATGATACATATTATGTAGTGGCTCATTTTCATTATGTA
TTATCTATAGGAGCAGTATTTGCTATTTTAGGAGGATTTATTCATTGATA
CCCTTTATTCACTGGATTATCTTTAAATCCTTATTTATTAAAAATTCAAT
TTATCACAATATTTATTGGAGTAAATTTAACTTTTTTCCCTCAACATTTC
TTAGGATTAGCAGGTATACCTCGACGATATTCTGATTATCCAGATTCTTA
TATTTCTTGAAATATTATCTCATCTTTAGGATCTTATATTTCTTTAGTAG
CTATTATAATAATATTAATTATTATTTGAGAATCTTTAATTAATCAACGA
ATTGCTTTATTTACATTAAATTTACCCTCATCAATTGAATGATACCAAAA
CTTACCTCC
>EF116241_Helicoverpa armigera haplotype Harm16 cytochrome oxidase subunit I (COI) gene, partial cds; mitochondrial
CAAATTAATTACTCCCCATCTATTTTATGAAGTTTAGGATTTGTATTTTT
ATTTACTGTTGGGGGATTAACAGGAGTAATTTTATCTAATTCTTCTATTG
ATATTACATTACATGATACATATTATGTAGTGGCTCATTTTCATTATGTA
TTATCTATGGGAGCAGTATTTGCTATTTTAGGAGGATTTATTCATTGATA
CCCTTTATTCACTGGATTATCTTTAAATCCTTATTTATTAAAAATTCAAT
TTATCACAATATTTATTGGAGTAAATTTAACTTTTTTCCCTCAACATTTC
TTAGGATTAGCAGGTATACCTCGACGATATTCTGATTATCCAGATTCTTA
TATTTCTTGAAATATTATCTCATCTTTAGGATCTTATATTTCTTTAGTGG
CTATTATAATAATATTAATTATTATTTGAGAATCTTTAATTAATCAACGA
ATTGCTTTATTTACATTAAATTTACCCTCATCAATTGAATGATACCAAAA
CTTACCTCC
>EF116232_Helicoverpa armigera haplotype Harm07 cytochrome oxidase subunit I (COI) gene, partial cds; mitochondrial
CAAATTAATTACTCCCCATCTATTTTATGAAGTTTAGGATTTGTATTTTT
ATTTACTGTTGGAGGATTAACAGGAGTAATTTTATCTAATTCTTCTATTG
ATATTACATTACATGACACATATTATGTAGTAGCTCATTTTCATTATGTA
TTATCTATAGGAGCAGTATTTGCTATTTTAGGAGGGTTTATTCATTGATA
CCCTTTATTCACTGGATTATCTTTAAATCCTTATTTATTAAAAATTCAAT
TTATCACAATATTTATTGGAGTAAATTTAACTTTTTTCCCTCAACATTTC
TTAGGATTAGCAGGTATACCTCGACGATATTCTGATTATCCAGATTCTTA
TATTTCTTGAAATATTATCTCATCTTTAGGATCTTATATTTCTTTAGTGG
CTATTATAATAATATTAATTATTATTTGAGAATCTTTAATTAATCAACGA
ATTGCTTTATTTACATTAAATTTACCCTCATCAATTGAATGATACCAAAA
CTTACCTCC
>KX494891_Helicoverpa armigera haplotype Hap46 cytochrome c oxidase subunit I (COI) gene, partial cds; mitochondrial
CAAATTAATTACTCCCCATCTATTTTATGAAGTTTAGGATTTGTATTTTT
ATTTACTGTTGGAGGATTAACAGGAGTAATTTTATCTAATTCTTCTATTG
ATATTCCATTCCATGATACATATTATGTAGTGGCTCATTTTCATTATGTA
TTATCTATAGGAGCAGTATTTGCTATTTTAGGAGGATTTATTCATTGATA
CCCTTTATTCACTGGATTATCTTTAAATCCTTATTTATTAAAAATTCAAT
TTATCACAATATTTATTGGAGTAAATTTAACTTTTTTCCCTCAACATTTC
TTAGGATTAGCAGGTATACCTCGACGATATTCTGATTATCCAGATTCTTA
TATTTCTTGAAATATTATCTCATCTTTAGGATCTTATATTTCTTTAGTGG
CTATTATAATAATATTAATTATTATTTGAGAATCTTTAATTAATCAACGA
ATTGCTTTATTTACATTAAATTTACCCTCATCAATTGAATGATACCAAAA
CTTACCTCC
>KX494881_Helicoverpa armigera haplotype Hap36 cytochrome c oxidase subunit I (COI) gene, partial cds; mitochondrial
CAAATTAATTACTCCCCATCTATTTTATGAAGTTTAGGATTTGTATTTTT
ATTTACTGTTGGAGGATTAACAGGAGTAATTTTATCTAATTCTTCTATTG
ATATTACATTACATGATACATACTATGTAGTGGCTCATTTTCATTATGTA
TTATCTATAGGAGCAGTATTTGCTATTTTAGGAGGATTTATTCATTGATA
CCCTTTATTCACTGGATTATCTTTAAATCCTTATTTATTAAAAATTCAAT
TTATCACAATATTTATTGGAGTAAATCTAACTTTTTTCCCTCAACATTTC
TTAGGATTAGCAGGTATACCTCGACGATATTCTGATTATCCAGATTCTTA
TATTTCTTGAAATATTATCTCATCTTTAGGATCTTATATTTCTTTAGTGG
CTATTATAATAATATTAATTATTATTTGAGAATCTTTAATTAATCAACGA
ATTGCTTTATTTACATTAAATTTACCCTCATCAATTGAATGATACCAAAA
CTTACCTCC
>KP868999_Helicoverpa armigera isolate Pantnagar cytochrome oxidase subunit I gene, partial cds; mitochondrial
CAAATTAATTACTCCCCATCTATTTTATGAAGTTTAGGATTTGTATTTTT
ATTTACTGTTGGAGGATTAACAGGAGTAATTTTATCTAATTCTTCTATTG
ATATTACATTACATGATACATATTATGTAGTGGCTCATTTTCATTATGTA
TTATCTATAGGAGCAGTATTTGCTATTTTAGGAGGATTTATTCATTGATA
CCCTTTATTCACTGGATGATCTTTAAATCCTTATTTATTAAAAATTCAAT
TTATCACAATATTTATTGGAGTGAATTTAACTTTTTTCCCTCAACATTTC
TTAGGATTAGCAGGTATACCTCGACGATATTCTGATTATCCAGATTCTTA
TATTTCTTGAAATATTATCTCATCTTTAGGATCTTATATTTCTTTAGTGG
CTATTATAATAATATTAATTATTATTTGAGAATCTTTAATTAATCAACGA
ATTGCTTTATTTACATTAAATTTACCCTCATCAATTGAATGATACCAGAA
CTTACCTCC
>EF116228_Helicoverpa armigera haplotype Harm03 cytochrome oxidase subunit I (COI) gene, partial cds; mitochondrial
CAAATTAATTACTCCCCATCTATTTTATGAAGTTTAGGATTTGTATTTTT
ATTTACTGTTGGAGGATTAACAGGAGTAATTTTATCTAATTCTTCTATTG
ACATTACATTACATGATACATATTATGTAGTAGCTCATTTTCATTATGTA
TTATCTATAGGAGCAGTATTTGCTATTTTAGGAGGATTTATTCATTGATA
CCCTTTATTCACTGGATTATCTTTAAATCCTTACTTATTAAAAATTCAAT
TTATCACAATATTTATTGGAGTAAATTTAACCTTTTTCCCTCAACATTTC
TTAGGATTAGCAGGTATACCTCGACGATATTCTGATTATCCAGATTCTTA
TATTTCTTGAAATATTATCTCATCTTTAGGATCTTATATTTCTTTAGTGG
CTATTATAATAATATTAATTATTATTTGAGAATCTTTAATTAATCAACGA
ATTGCTTTATTTACGTTAAATTTACCCTCATCAATTGAATGATACCAAAA
CTTACCCCC
>EF116229_Helicoverpa armigera haplotype Harm04 cytochrome oxidase subunit I (COI) gene, partial cds; mitochondrial
CAAATTAATTACTCCCCATCTATTTTATGAAGTTTAGGATTTGTATTTTT
ATTTACTGTTGGAGGATTAACAGGAGTAATTTTATCTAATTCTTCTATTG
ACATTACATTACATGATACATATTATGTAGTAGCTCATTTTCATTATGTA
TTATCTATAGGGGCAGTATTTGCTATTTTAGGAGGATTTATTCATTGATA
CCCTTTATTCACTGGATTATCTTTAAATCCTTACTTATTAAAAATTCAAT
TTATCACAATATTTATTGGAGTAAATTTAACCTTTTTCCCTCAACATTTC
TTAGGATTAGCAGGTATACCTCGACGATATTCTGATTATCCAGATTCTTA
TATTTCTTGAAATATTATCTCATCTTTAGGATCTTATATTTCTTTAGTGG
CTATTATAATAATATTAATTATTATTTGAGAATCTTTAATTAATCAACGA
ATTGCTTTATTTACGTTAAATTTACCCTCATCAATTGAATGATACCAAAA
CTTACCCCC
>KU255099_Helicoverpa armigera clone COI5 cytochrome oxidase subunit I (COI) gene, partial cds; mitochondrial
NNNNNNNNNNNNNNNCCATCTATTTTATGAAGTTTAGGATTTGTATTTTT
ATTTACTGTTGGAGGATTAACAGGAGTAATTTTATCTAATTCTTCTATTG
ATATTACATTACATGATACATATTATGTAGTGGCTCATTTTCATTATGTA
TTATCTATAGGAGCAGTATTTGCTATTTTAGGAGGATTTATTCATTGATA
CCCTTTATTCACTGGATTATCTTTAAATCCTTACTTATTAAAAATTCAAT
TTATCACAATATTTATTGGAGTAAATTTAACTTTTTTCCCTCAACGTTTC
TTAGGATTAGCGGGCGTACCTCGACGATATTCTGATTATCCGGATTCTTA
TATTTCTTGAAATATTATCTCATCTTTAGGATCTTATATTTCTTTAGTGG
CTATTATAATAATATTAATTATTATTTGAGAATCTTTAATTAATCAACGA
ATTGCTTTATTTACATTAAATTTACCCTCATCAATTGAATGATACCAAAN
NNNNNNNNN
>DQ059302_Helicoverpa armigera cytochrome oxidase subunit I gene, partial cds; tRNA-Leu gene, complete sequence; and cytochrome c oxidase subunit II gene, complete cds; mitochondrial
NNNNNNNNNNNNNNNNNNNNNNNNNNNNNNNNNNNNNNNNNNNNNNNNNN
NNNNACAGTAGGAGGATTAACAGGAGTAATTTTATCTAATTCTTCTATTG
ATATTACATTACATGATACATATTATGTAGTGGCTCATTTTCATTATGTA
TTATCTATAGGAGCAGTATTTGCTATTTTAGGAGGATTTATTCATTGATA
CCCTTTATTCACTGGATTATCTTTAAATCCTTATTTATTAAAAATTCAAT
TTATCACAATATTTATTGGAGTAAATTTAACTTTTTTCCCTCAACATTTC
TTAGGATTAGCAGGTATACCTCGACGATATTCTGATTATCCAGATTCTTA
TATTTCTTGAAATATTATCTCATCTTTAGGATCTTATATTTCTTTAGTGG
CTATTATAATAATATTAATTATTATTTGAGAATCTTTAATTAATCAACGA
ATTGCTTTATTTACATTAAATTTACCCTCATCAATTGAATGATACCAAAA
CTTACCTCC
>MG437199_Helicoverpa Gelotopoeon_partial_mtCOI_Cter
CAAATTAATTACTCACCATCTATTTTATGAAGATTAGGATTTGTATTTTT
ATTTACTGTTGGAGGATTAACAGGAGTAATTTTATCTAATTCTTCTATTG
ATATTACATTACATGATACATATTATGTAGTAGCTCATTTTCATTATGTA
TTATCTATAGGAGCAGTATTTGCTATTTTAGGGGGATTTATTCATTGATA
CCCTTTATTTACTGGTTTATCTTTAAATCCTTACTTATTAAAAATTCAAT
TTTTTACAATATTTATTGGAGTAAATTTAACTTTTTTCCCTCAACACTTC
CTAGGATTAGCAGGAATACCTCGACGATACTCTGATTATCCAGATTCTTA
TATTTCTTGAAATATTATCTCATCTTTAGGATCTTATATTTCTTTAGTAG
CTATTATAATAATATTAATTATTATTTGAGAATCTTTAATTAATCAACGA
ATTGCTTTATTTACTTTAAATTTATCTTCCTCAATTGAATGATATCAAAA
TTTACCTCC
>MG437189_Helicoverpa gelotopoeon_partial_mtCOI_Cter
CAAATTAATTACTCACCATCTATTTTATGAAGATTAGGATTTGTATTTTT
ATTTACTGTTGGAGGATTAACAGGAGTAATTTTATCTAATTCTTCTATTG
ATATTACATTACATGATACATATTATGTAGTAGCTCATTTTCATTATGTA
TTATCTATAGGAGCAGTATTTGCTATTTTAGGGGGATTTATTCATTGATA
CCCTTTATTTACTGGTTTATCTTTAAATCCTTACTTATTAAAAATTCAAT
TTTTTACAATATTTATTGGAGTAAATTTAACTTTTTTCCCTCAACACTTC
CTAGGATTAGCAGGAATACCTCGACGATACTCTGATTATCCAGATTCTTA
TATTTCTTGAAATATTATCTCATCTTTAGGATCTTATATTTCTTTAGTAG
CTATTATAATAATATTAATTATTATTTGAGAATCTTTAATTAATCAACGA
ATTGCTTTATTTACTTTAAATTTATCTTCCTCAATTGAATGATATCAAAA
TTTACCCCC
>EF116259_Helicoverpa zea haplotype Hzea01 cytochrome oxidase subunit I (COI) gene, partial cds; mitochondrial
CAAATTAACTATTCCCCATCTATTTTATGAAGTTTAGGATTTGTATTTTT
ATTTACTGTTGGAGGATTAACAGGAGTAATCTTATCTAACTCTTCTATTG
ATATCACATTACATGATACATATTATGTAGTAGCCCATTTTCATTATGTA
TTATCTATGGGAGCAGTATTTGCTATTTTAGGGGGATTTATTCATTGATA
TCCTTTATTCACTGGATTATCTTTAAATCCTTATTTATTAAAAATTCAAT
TCATCACAATATTTATTGGAGTAAATTTAACCTTTTTCCCTCAACATTTT
TTAGGGTTAGCAGGAATACCTCGACGATACTCTGATTACCCAGATTCTTA
TATTTCTTGAAATATTATTTCATCTTTAGGATCTTATATTTCTTTAGTAG
CCATTATAATAATATTAATTATTATTTGAGAATCTTTAATTAATCAACGA
ATTGCTTTATTTACATTAAATTTACCCTCATCAATTGAATGATACCAAAA
CTTACCTCC
>EF116268_Helicoverpa zea haplotype Hzea10 cytochrome oxidase subunit I (COI) gene, partial cds; mitochondrial
CAAATTAACTATTCCCCATCTATTTTATGAAGTTTAGGATTTGTATTTTT
ATTTACTGTTGGAGGATTAACAGGAGTAATCTTATCTAACTCTTCTATTG
ATATCACATTACATGATACATATTATGTAGTAGCCCATTTTCATTATGTA
TTATCTATGGGAGCAGTATTTGCTATTTTAGGGGGATTTATTCATTGATA
TCCTTTATTCACTGGATTATCTTTAAATCCTTATTTATTAAAAATTCAAT
TCATCACAATATTTATTGGAGTAAATTTAACCTTTTTCCCTCAACATTTT
TTAGGATTAGCAGGAATACCTCGACGATACTCTGATTACCCAGATTCTTA
TATTTCTTGAAATATTATTTCATCTTTAGGATCTTATATTTCTTTAGTAG
CCATTATAATAATATTAATTATTATTTGAGAATCTTTAATTAATCAACGA
ATTGCTTTATTTACATTAAATTTACCCTCATCAATTGAATGATACCAAAA
CTTACCTCC
>EF116269_Helicoverpa zea haplotype Hzea11 cytochrome oxidase subunit I (COI) gene, partial cds; mitochondrial
CAAATTAACTATTCCCCATCTATTTTATGAAGTTTAGGATTTGTATTTTT
ATTTACTGTTGGAGGATTAACAGGAGTAATCTTATCTAACTCTTCTATTG
ATATCACATTACATGATACATATTATGTAGTAGCCCATTTTCATTATGTA
TTATCTATGGGAGCAGTATTTGCTATTTTAGGGGGATTTATTCATTGATA
TCCTTTATTCACTGGATTATCTTTAAATCCTTATTTATTAAAAATTCAAT
TCATCACAATATTTATTGGAGTAAATTTAACCTTTTTCCCTCAACATTTT
TTAGGATTAGCAGGAATACCTCGACGATACTCTGATTACCCAGATTCTTA
TATTTCTTGAAATATTATTTCATCTTTAGGATCTTATATTTCTTTAGTAG
CTATTATAATAATATTAATTATTATTTGAGAATCTTTAATTAATCAACGA
ATTGCTTTATTTACATTAAATTTACCCTCATCAATTGAATGATACCAAAA
CTTACCTCC
>MG437202_Helicoverpa zea_partial_mtCOI_Cter
CAAATTAACTATTCCCCATCTATTTTATGAAGTTTAGGATTTGTATTTTT
ATTTACTGTTGGAGGATTAACAGGAGTAATCTTATCTAACTCTTCTATTG
ATATCACATTACATGATACATATTATGTAGTAGCCCATTTTCATTATGTA
TTATCTATAGGAGCAGTATTTGCTATTTTAGGGGGATTTATTCATTGATA
TCCTTTATTCACTGGATTATCTTTAAATCCTTATTTATTAAAAATTCAAT
TCATCACAATATTTATTGGAGTAAATTTAACCTTTTTCCCTCAACATTTT
TTAGGGTTAGCAGGAATACCTCGACGATACTCTGATTACCCAGATTCTTA
TATTTCTTGAAATATTATTTCATCTTTAGGATCTTATATTTCTTTAGTAG
CTATTATAATAATATTAATTATTATTTGAGAATCTTTAATTAATCAACGA
ATTGCTTTATTTACATTAAATTTACCCTCATCAATTGAATGATACCAAAA
CTTACCTCC
>EF116260_Helicoverpa zea haplotype Hzea02 cytochrome oxidase subunit I (COI) gene, partial cds; mitochondrial
CAAATTAACTATTCCCCATCTATTTTATGAAGTTTAGGATTTGTATTTTT
ATTTACTGTTGGAGGATTAACAGGAGTAATCTTATCTAACTCTTCTATTG
ATATCACATTACATGATACATATTATGTAGTAGCCCATTTTCATTATGTA
TTATCTATAGGAGCAGTATTTGCTATTTTAGGGGGATTTATTCATTGATA
TCCTTTATTCACTGGATTATCTTTAAATCCTTATTTATTAAAAATTCAAT
TCATCACAATATTTATTGGAGTAAATTTAACCTTTTTCCCTCAACATTTT
TTAGGGTTAGCAGGAATACCTCGACGATACTCTGATTACCCAGATTCTTA
TATTTCTTGAAATATTATTTCATCTTTAGGATCTTATATTTCTTTAGTAG
CCATTATAATAATATTAATTATTATTTGAGAATCTTTAATTAATCAACGA
ATTGCTTTATTTACATTAAATTTACCCTCATCAATTGAATGATACCAAAA
CTTACCTCC
>EF116267_Helicoverpa zea haplotype Hzea09 cytochrome oxidase subunit I (COI) gene, partial cds; mitochondrial
CAAATTAACTATTCCCCATCTATTTTATGAAGTTTAGGATTTGTATTTTT
ATTTACTGTTGGAGGATTAACAGGAGTAATCTTATCTAACTCTTCTATTG
ATATCACATTACATGATACATATTATGTAGTAGCCCATTTTCATTATGTA
TTATCTATGGGGGCAGTATTTGCTATTTTAGGGGGATTTATTCATTGATA
TCCTTTATTCACTGGATTATCTTTAAATCCTTATTTATTAAAAATTCAAT
TCATCACAATATTTATTGGAGTAAATTTAACCTTTTTCCCTCAACATTTT
TTAGGGTTAGCAGGAATACCTCGACGATACTCTGATTACCCAGATTCTTA
TATTTCTTGAAATATTATTTCATCTTTAGGATCTTATATTTCTTTAGTAG
CCATTATAATAATATTAATTATTATTTGAGAATCTTTAATTAATCAACGA
ATTGCTTTATTTACATTAAATTTACCCTCATCAATTGAATGATACCAAAA
CTTACCTCC
>EF116266_Helicoverpa zea haplotype Hzea08 cytochrome oxidase subunit I (COI) gene, partial cds; mitochondrial
CAAATTAACTATTCCCCATCTATTTTATGAAGTTTAGGATTTGTATTTTT
ATTTACTGTTGGAGGATTAACAGGAGTAATCTTATCTAACTCTTCTATTG
ATATTACATTACATGATACATATTATGTAGTAGCCCATTTTCATTATGTA
TTATCTATGGGAGCAGTATTTGCTATTTTAGGGGGATTTATTCATTGATA
TCCTTTATTCACTGGATTATCTTTAAATCCTTATTTATTAAAAATTCAAT
TCATCACAATATTTATTGGAGTAAATTTAACCTTTTTCCCTCAACATTTT
TTAGGGTTAGCAGGAATACCTCGACGATACTCTGATTACCCAGATTCTTA
TATTTCTTGAAATATTATTTCATCTTTAGGATCTTATATTTCTTTAGTAG
CTATTATAATAATATTAATTATTATTTGAGAATCTTTAATTAATCAACGA
ATTGCTTTATTTACATTAAATTTACCCTCATCAATTGAATGATACCAAAA
CTTACCTCC
>HQ177284_Helicoverpa zea voucher OUT-B51 cytochrome c oxidase subunit 1 (CO1) gene, partial cds; mitochondrial
CAAATTAACTATTCCCCATCTATTTTATGAAGTTTAGGATTTGTATTTTT
ATTTACTGTTGGAGGATTAACAGGAGTAATCTTATCTAACTCTTCTATTG
ATATTACATTACATGATACATATTATGTAGTAGCCCATTTTCATTATGTA
TTATCTATGGGAGCAGTATTTGCTATTTTAGGGGGATTTATTCATTGATA
TCCTTTATTCACTGGATTATCTTTAAATCCTTATTTATTAAAAATTCAAT
TCATCACAATATTTATTGGAGTAAATTTAACCTTTTTCCCTCAACATTTT
TTAGGGTTAGCAGGAATACCTCGACGATACTCTGATTACCCAGATTCTTA
TATTTCTTGAAATATTATTTCATCTTTAGGATCTTATATTTCTTTAGTAG
CCATTATAATAATATTAATTATTATTTGAGAATCTTTAATTAATCAACGA
ATTGCTTTATTTACATTAAATTTACCCTCATCAATTGAATGATACCAAAA
CTTACCTCC
>KJ930516_Helicoverpa zea mitochondrion, complete genome
CAAATTAACTATTCCCCATCTATTTTATGAAGTTTAGGATTTGTATTTTT
ATTTACTGTTGGAGGATTAACAGGAGTAATCTTATCTAACTCTTCTATTG
ATATTACATTACATGATACATATTATGTAGTAGCCCATTTTCATTATGTA
TTATCTATGGGAGCAGTATTTGCTATTTTAGGGGGATTTATTCATTGATA
TCCTTTATTCACTGGATTATCTTTAAATCCTTATTTATTAAAAATTCAAT
TCATCACAATATTTATTGGAGTAAATTTAACCTTTTTCCCTCAACATTTT
TTAGGGTTAGCAGGAATACCTCGACGATACTCTGATTACCCAGATTCTTA
TATTTCTTGAAATATTATTTCATCTTTAGGATCTTATATTTCTTTAGTAG
CCATTATAATAATATTAATTATTATTTGAGAATCTTTAATTAATCAACGA
ATTGCTTTATTTACATTAAATTTACCCTCATCAATTGAATGATACCAAAA
CTTACCTCC
>KT381012_Helicoverpa zea isolate BRH022 cytochrome c oxidase subunit I gene, partial cds; mitochondrial
CAAATTAACTATTCCCCATCTATTTTATGAAGTTTAGGATTTGTATTTTT
ATTTACTGTTGGAGGATTAACAGGAGTAATCTTATCTAACTCTTCTATTG
ATATTACATTACATGATACATATTATGTAGTAGCCCATTTTCATTATGTA
TTATCTATGGGAGCAGTATTTGCTATTTTAGGGGGATTTATTCATTGATA
TCCTTTATTCACTGGATTATCTTTAAATCCTTATTTATTAAAAATTCAAT
TCATCACAATATTTATTGGAGTAAATTTAACCTTTTTCCCTCAACATTTT
TTAGGGTTAGCAGGAATACCTCGACGATACTCTGATTACCCAGATTCTTA
TATTTCTTGAAATATTATTTCATCTTTAGGATCTTATATTTCTTTAGTAG
CTATTATAATAATATTAATTATTATTTGAGAATCTTTAATTAATCAACGA
ATTGCTTTATTTACATTAAATTTACCCTCATCAATTGAATGATACCAAAA
CTTACCTCC
>EF116262_Helicoverpa zea haplotype Hzea04 cytochrome oxidase subunit I (COI) gene, partial cds; mitochondrial
CAAATTAACTATTCCCCATCTATTTTATGAAGTTTAGGATTTGTATTTTT
ATTTACTGTTGGAGGATTAACAGGAGTAATCTTATCTAACTCTTCTATTG
ATATCACATTACATGATACATATTATGTAGTAGCCCATTTTCATTATGTA
TTATCTATGGGAGCAGTATTTGCTATTTTAGGAGGATTTATTCATTGATA
TCCTTTATTCACTGGATTATCTTTAAATCCTTATTTATTAAAAATTCAAT
TCATCACAATATTTATTGGAGTAAATTTAACCTTTTTCCCTCAACATTTT
TTAGGGTTAGCAGGAATACCTCGACGATACTCTGATTACCCAGATTCTTA
TATTTCTTGAAATATTATTTCATCTTTAGGATCTTATATTTCTTTAGTAG
CTATTATAATAATATTAATTATTATTTGAGAATCTTTAATTAATCAACGA
ATTGCTTTATTTACATTAAATTTACCCTCATCAATTGAATGATACCAAAA
CTTACCTCC
>KT380989_Helicoverpa zea isolate BRH014 cytochrome c oxidase subunit I gene, partial cds; mitochondrial
CAAATTAACTATTCCCCATCTATTTTATGAAGTTTAGGATTTGTATTTTT
ATTTACTGTTGGAGGATTAACAGGAGTAATCTTATCTAACTCTTCTATTG
ATATCACATTACATGATACATATTATGTAGTAGCCCATTTTCATTATGTA
TTATCTATGGGAGCAGTATTTGCTATTTTAGGAGGATTTATTCATTGATA
TCCTTTATTCACTGGATTATCTTTAAATCCTTATTTATTAAAAATTCAAT
TCATCACAATATTTATTGGAGTAAATTTAACCTTTTTCCCTCAACATTTT
TTAGGGTTAGCAGGAATACCTCGACGATACTCTGATTACCCAGATTCTTA
TATTTCTTGAAATATTATTTCATCTTTAGGATCTTATATTTCTTTAGTAG
CTATTATAATAATATTAATTATTATTTGAGAATCTTTAATTAATCAACGA
ATTGCTTTATTTACATTAAATTTACCCTCATCAATTGAATGATACCAAAA
CTTACCTCC
>EF116263_Helicoverpa zea haplotype Hzea05 cytochrome oxidase subunit I (COI) gene, partial cds; mitochondrial
CAAATTAACTATTCCCCATCTATTTTATGAAGTTTAGGATTTGTATTTTT
ATTTACTGTTGGAGGATTAACAGGAGTAATCTTATCTAACTCTTCTATTG
ATATCACATTACATGATACATATTATGTAGTAGCCCATTTTCATTATGTA
TTATCTATGGGAGCAGTATTTGCTATTTTAGGGGGATTTATTCATTGATA
TCCTTTATTCATTGGATTATCTTTAAATCCTTATTTATTAAAAATTCAAT
TCATCACAATATTTATTGGAGTAAATTTAACCTTTTTCCCTCAACATTTT
TTAGGGTTAGCAGGAATACCACGACGATACTCTGATTACCCAGATTCTTA
TATTTCTTGAAATATTATTTCATCTTTAGGATCTTATATTTCTTTAGTAG
CTATTATAATAATATTAATTATTATTTGAGAATCTTTAATTAATCAACGA
ATTGCTTTATTTACATTAAATTTACCCTCATCAATTGAATGATACCAAAA
CTTACCTCC
>KT380993_Helicoverpa zea isolate BRH020 cytochrome c oxidase subunit I gene, partial cds; mitochondrial
CAAATTAACTATTCCCCATCTATTTTATGAAGTTTAGGATTTGTATTTTT
ATTTACTGTTGGAGGATTAACAGGAGTAATCTTATCTAACTCTTCTATTG
ATATCACATTACATGATACATATTATGTAGTAGCCCATTTTCATTATGTA
TTATCTATGGGAGCAGTATTTGCTATTTTAGGGGGATTTATTCATTGATA
TCCTTTATTCATTGGATTATCTTTAAATCCTTATTTATTAAAAATTCAAT
TCATCACAATATTTATTGGAGTAAATTTAACCTTTTTCCCTCAACATTTT
TTAGGGTTAGCAGGAATACCACGACGATACTCTGATTACCCAGATTCTTA
TATTTCTTGAAATATTATTTCATCTTTAGGATCTTATATTTCTTTAGTAG
CTATTATAATAATATTAATTATTATTTGAGAATCTTTAATTAATCAACGA
ATTGCTTTATTTACATTAAATTTACCCTCATCAATTGAATGATACCAAAA
CTTACCTCC
>KJ460242_Helicoverpa zea isolate BX130517-016 cytochrome oxidase subunit I gene, partial cds; mitochondrial
NNNNNNNNNNNNNNNCCATCTATTTTATGAAGTTTAGGATTTGTATTTTT
ATTTACTGTTGGAGGATTAACAGGAGTAATCTTATCTAACTCTTCTATTG
ATATCACATTACATGATACATATTATGTAGTAGCCCATTTTCATTATGTA
TTATCTATGGGAGCAGTATTTGCTATTTTAGGGGGATTTATTCATTGATA
TCCTTTATTCACTGGATTATCTTTAAATCCTTATTTATTAAAAATTCAAT
TCATCACAATATTTATTGGGGTAAATTTAACCTTTTTCCCTCAACATTTT
TTAGGGTTAGCAGGAATACCTCGACGATACTCTGATTACCCAGATTCTTA
TATTTCTTGAAATATTATTTCATCTTTAGGATCTTATATTTCTTTAGTAG
CCATTATAATAATATTAATTATTATTTGAGAATCTTTAATTAATCAACGA
ATTGCTTTATTTACATTAAATTTACCCTCATCAATTGAATGANNNNNNNN
NNNNNNNNN
>MG437197_Helicoverpa assulta_partial_mtCOI_Cter
CAAATTAATTACTCCCCATCTATTTTATGAAGTTTAGGATTTGTATTTTT
ATTTACTGTTGGGGGGTTAACAGGAGTAATTTTATCTAATTCTTCTATTG
ATATTACATTACATGATACATATTATGTAGTAGCTCATTTTCATTATGTA
TTATCTATAGGAGCAGTATTTGCCATTTTAGGGGGATTTATTCATTGATA
CCCTTTATTTACTGGATTATCCTTAAACCCTTATTTATTAAAAATTCAAT
TTTTTACAATATTTATTGGAGTGAATCTAACTTTCTTCCCCCAACATTTC
TTAGGATTAGCTGGAATACCTCGACGATATTCTGATTATCCAGATTCTTA
CATTTCTTGAAATATTATTTCATCTTTAGGATCTTATATTTCTTTAGTAG
CTATTATATTAATATTAATTATTATTTGAGAATCTTTAATTAATCAACGA
ATTGCTTTATTTACTTTAAATTTATCATCCTCAATTGAATGATATCAAAA
TTTACCGCC
>KT626655_Helicoverpa assulta_partial_mtCOI_Cter
CAAATTAATTACTCCCCATCTATTTTATGAAGTTTAGGATTTGTATTTTT
ATTTACTGTTGGGGGGTTAACAGGAGTAATTTTATCTAATTCTTCTATTG
ATATTACATTACATGATACATATTATGTAGTAGCTCATTTTCATTATGTA
TTATCTATAGGAGCAGTATTTGCCATTTTAGGGGGATTTATTCATTGATA
CCCTTTATTTACTGGATTATCCTTAAACCCTTATTTATTAAAAATTCAAT
TTTTTACAATATTTATTGGAGTGAATCTAACTTTCTTCCCCCAACATTTC
TTAGGATTAGCTGGAATACCTCGACGATATTCTGATTATCCAGATTCTTA
CATTTCTTGAAATATTATTTCATCTTTAGGATCTTATATTTCTTTAGTAG
CTATTATATTAATATTAATTATTATTTGAGAATCTTTAATTAATCAACGA
ATTGCTTTATTTACTTTAAATTTATCATCCTCAATTGAATGATATCAAAA
TTTACCACC
>EF116270_Helicoverpa assulta haplotype Hassulta01 cytochrome oxidase subunit I (COI) gene, partial cds; mitochondrial
CAAATTAATTACTCCCCATCTATTTTATGAAGTTTAGGATTTGTATTTTT
ATTTACTGTTGGGGGGTTAACAGGAGTAATTTTATCTAATTCTTCTATTG
ATATTACATTACATGATACATATTATGTAGTAGCTCATTTTCATTATGTA
TTATCTATAGGAGCAGTATTTGCCATTTTAGGGGGATTTATTCATTGATA
CCCTTTATTTACTGGATTATCCTTAAACCCTTATTTATTAAAAATTCAAT
TTTTTACAATATTTATTGGAGTGAATCTAACTTTCTTCCCCCAACATTTC
TTAGGATTAGCTGGAATACCTCGACGATATTCTGATTATCCAGATTCTTA
CATTTCTTGAAATATTATTTCATCTTTAGGATCTTATATTTCTTTAGTAG
CTATTATATTAATATTAATTATTATTTGAGAATCTTTAATTAATCAACGA
ATTGCTTTATTTACTTTAAATTTATCATCCTCAATTGAATGATATCAAAA
TTTACCACC
>KR149448_Helicoverpa assulta mitochondrion, complete genome
CAAATTAATTACTCCCCATCTATTTTATGAAGTTTAGGATTTGTATTTTT
ATTTACTGTTGGGGGGTTAACAGGAGTAATTTTATCTAATTCTTCTATTG
ATATTACATTACATGATACATATTATGTAGTAGCTCATTTTCATTATGTA
TTATCTATAGGAGCAGTATTTGCCATTTTAGGGGGATTTATTCATTGATA
CCCTTTATTTACTGGATTATCCTTAAACCCTTATTTATTAAAAATTCAAT
TTTTTACAATATTTATTGGAGTGAATCTAACTTTCTTCCCCCAACATTTC
TTAGGATTAGCTGGAATACCTCGACGATATTCTGATTATCCAGATTCTTA
CATTTCTTGAAATATTATTTCATCTTTAGGATCTTATATTTCTTTAGTAG
CTATTATATTAATATTAATTATTATTTGAGAATCTTTAATTAATCAACGA
ATTGCTTTATTTACTTTAAATTTATCATCCTCAATTGAATGATATCAAAA
TTTACCACC
>KT626655_Helicoverpa assulta mitochondrion, complete genome
CAAATTAATTACTCCCCATCTATTTTATGAAGTTTAGGATTTGTATTTTT
ATTTACTGTTGGGGGGTTAACAGGAGTAATTTTATCTAATTCTTCTATTG
ATATTACATTACATGATACATATTATGTAGTAGCTCATTTTCATTATGTA
TTATCTATAGGAGCAGTATTTGCCATTTTAGGGGGATTTATTCATTGATA
CCCTTTATTTACTGGATTATCCTTAAACCCTTATTTATTAAAAATTCAAT
TTTTTACAATATTTATTGGAGTGAATCTAACTTTCTTCCCCCAACATTTC
TTAGGATTAGCTGGAATACCTCGACGATATTCTGATTATCCAGATTCTTA
CATTTCTTGAAATATTATTTCATCTTTAGGATCTTATATTTCTTTAGTAG
CTATTATATTAATATTAATTATTATTTGAGAATCTTTAATTAATCAACGA
ATTGCTTTATTTACTTTAAATTTATCATCCTCAATTGAATGATATCAAAA
TTTACCACC
>NC_035890_Helicoverpa assulta mitochondrion, complete genome
CAAATTAATTACTCCCCATCTATTTTATGAAGTTTAGGATTTGTATTTTT
ATTTACTGTTGGGGGGTTAACAGGAGTAATTTTATCTAATTCTTCTATTG
ATATTACATTACATGATACATATTATGTAGTAGCTCATTTTCATTATGTA
TTATCTATAGGAGCAGTATTTGCCATTTTAGGGGGATTTATTCATTGATA
CCCTTTATTTACTGGATTATCCTTAAACCCTTATTTATTAAAAATTCAAT
TTTTTACAATATTTATTGGAGTGAATCTAACTTTCTTCCCCCAACATTTC
TTAGGATTAGCTGGAATACCTCGACGATATTCTGATTATCCAGATTCTTA
CATTTCTTGAAATATTATTTCATCTTTAGGATCTTATATTTCTTTAGTAG
CTATTATATTAATATTAATTATTATTTGAGAATCTTTAATTAATCAACGA
ATTGCTTTATTTACTTTAAATTTATCATCCTCAATTGAATGATATCAAAA
TTTACCACC
>EF116271_Helicoverpa assulta haplotype Hassulta02 cytochrome oxidase subunit I (COI) gene, partial cds; mitochondrial
CAAATTAATTACTCCCCATCTATTTTATGAAGTTTAGGATTTGTATTTTT
ATTTACTGTTGGGGGGTTAACAGGAGTAATTTTATCTAATTCTTCTATTG
ATATTACATTACATGATACATATTATGTAGTAGCTCATTTTCATTATGTA
TTATCTATAGGAGCAGTATTTGCCATTTTAGGGGGATTTATTCATTGATA
CCCTTTATTTACTGGATTATCCTTAAACCCTTATTTATTAAAAATTCAAT
TTTTTACAATATTTATTGGAGTGAATCTAACTTTCTTCCCCCAACATTTC
TTAGGATTAGCTGGAATACCTCGACGATATTCTGATTATCCAGATTCTTA
CATTTCTTGAAATATTATTTCATCTTTAGGATCTTATATTTCTTTAGTAG
CTATTATATTAATATTAATTATTATTTGAGAATCTTTAATTAATCAACGA
ATTGCTTTATTTACTTTAAATTTATCATCCTCAATTGAATGATATCAAAA
TTTACCGCC
>MG437198_Helicoverpa assuta-afra_partial_mtCOI_Cter
CAAATTAATTACTCCCCATCTATTTTATGAAGTTTAGGATTTGTATTTTT
ATTTACTGTTGGAGGGTTAACAGGAGTAATTTTATCTAATTCTTCTATTG
ATATTACATTACATGATACATATTATGTAGTAGCTCATTTTCATTATGTA
TTATCTATAGGAGCAGTATTTGCCATTTTAGGGGGATTTATTCATTGATA
CCCTTTATTTACTGGATTATCCTTAAACCCTTATTTATTAAAAATTCAAT
TTTTTACAATATTTATTGGAGTAAATCTAACTTTCTTCCCCCAACATTTT
TTAGGATTAGCTGGAATACCTCGACGATATTCTGATTATCCAGATTCTTA
CATTTCTTGAAATATTATTTCATCTTTAGGATCTTATATTTCTTTAGTAG
CTATTATATTAATATTAATTATTATTTGAGAATCTTTAATTAATCAACGA
ATTGCTTTATTTACTTTAAATTTATCATCCTCAATTGAATGATATCAAAA
TTTACCACC
>MG437200_Helicoverpa punctigera_partial_mtCOI_Cter
CAAATTAACTATTCACCATCTATTTTATGAAGATTAGGATTTGTATTTTT
ATTTACTGTAGGAGGATTAACAGGAGTAATTTTATCCAATTCTTCTATTG
ATATTACCTTACATGATACATATTATGTAGTAGCTCATTTTCATTATGTT
TTATCTATAGGAGCAGTATTTGCTATTTTAGGAGGTTTTATTCATTGATA
TCCATTATTTACTGGCCTATCTTTAAATCCTTATTTACTAAAAATTCAAT
TTTTTACTATATTTATTGGTGTAAATTTAACTTTTTTCCCCCAACATTTT
TTAGGATTAGCAGGTATACCACGACGATATTCTGATTATCCTGATTCTTA
TATTTCTTGAAATATTATTTCATCTTTAGGATCTTATATTTCTTTAGTAG
CTATTATAATAATATTAATTATTATTTGAGAATCTTTAATTAATCAACGA
ATTGCTTTATTTACCTTAAATTTATCCTCCTCAATTGAATGATATCAAAA
TTTACCTCC
>MG437201_Helicoverpa punctigera_partial_mtCOI_Cter
CAAATTAACTATTCACCATCTATTTTATGAAGATTAGGATTTGTATTTTT
ATTTACTGTAGGAGGATTAACAGGAGTAATTTTATCCAATTCTTCTATTG
ATATTACCTTACATGATACATATTATGTAGTAGCTCATTTTCATTATGTT
TTATCTATAGGAGCAGTATTTGCTATTTTAGGAGGTTTTATTCATTGATA
TCCATTATTTACTGGCCTATCTTTAAATCCTTATTTACTAAAAATTCAAT
TTTTTACTATATTTATTGGTGTAAATTTAACTTTTTTCCCCCAACATTTT
TTAGGATTAGCAGGTATACCACGACGATATTCTGATTATCCTGATTCTTA
TATTTCTTGAAATATTATTTCATCTTTAGGATCTTATATTTCTTTAGTAG
CTATTATAATAATATTAATTATTATTTGAGAATCATTAATTAATCAACGA
ATTGCTTTATTTACCTTAAATTTATCCTCCTCAATTGAATGATATCAAAA
TTTACCTCC
>EF116272_Helicoverpa punctigera haplotype Hpunc01 cytochrome oxidase subunit I (COI) gene, partial cds; mitochondrial
CAAATTAACTATTCACCATCTATTTTATGAAGATTAGGATTTGTATTTTT
ATTTACTGTAGGAGGATTAACAGGAGTAATTTTATCCAATTCTTCTATTG
ATATTACCTTACATGATACATATTATGTAGTAGCTCATTTTCATTATGTT
TTATCTATAGGAGCAGTATTTGCTATTTTAGGAGGTTTTATTCATTGATA
TCCATTATTTACTGGCCTATCTTTAAATCCTTATTTACTAAAAATTCAAT
TTTTTACTATATTTATTGGTGTAAATTTAACTTTTTTCCCCCAACATTTT
TTAGGATTAGCAGGTATACCACGACGATATTCTGATTATCCTGATTCTTA
TATTTCTTGAAATATTATTTCATCTTTAGGATCTTATATTTCTTTAGTAG
CTATTATAATAATATTAATTATTATTTGAGAATCTTTAATTAATCAACGA
ATTGCTTTATTTACCTTAAATTTATCCTCCTCAATTGAATGATATCAAAA
TTTACCTCC
>KF977797_Helicoverpa punctigera mitochondrion, complete genome
CAAATTAACTATTCACCATCTATTTTATGAAGATTAGGATTTGTATTTTT
ATTTACTGTAGGAGGATTAACAGGAGTAATTTTATCCAATTCTTCTATTG
ATATTACCTTACATGATACATATTATGTAGTAGCTCATTTTCATTATGTT
TTATCTATAGGAGCAGTATTTGCTATTTTAGGAGGTTTTATTCATTGATA
TCCATTATTTACTGGCCTATCTTTAAATCCTTATTTACTAAAAATTCAAT
TTTTTACTATATTTATTGGTGTAAATTTAACTTTTTTCCCCCAACATTTT
TTAGGATTAGCAGGTATACCACGACGATATTCTGATTATCCTGATTCTTA
TATTTCTTGAAATATTATTTCATCTTTAGGATCTTATATTTCTTTAGTAG
CTATTATAATAATATTAATTATTATTTGAGAATCTTTAATTAATCAACGA
ATTGCTTTATTTACCTTAAATTTATCCTCCTCAATTGAATGATATCAAAA
TTTACCTCC
>EF116273_Helicoverpa punctigera haplotype Hpunc02 cytochrome oxidase subunit I (COI) gene, partial cds; mitochondrial
CAAATTAACTATTCACCATCTATTTTATGAAGATTAGGATTTGTATTTTT
ATTTACTGTAGGAGGATTAACAGGAGTAATTTTATCCAATTCTTCTATTG
ATATTACCTTACATGATACATATTATGTAGTAGCTCATTTTCATTATGTT
TTATCTATAGGAGCAGTATTTGCTATTTTAGGAGGTTTTATTCATTGATA
TCCATTATTTACTGGCCTATCTTTAAATCCTTATTTACTAAAAATTCAAT
TTTTTACTATATTTATTGGTGTAAATTTAACTTTTTTCCCTCAACATTTT
TTAGGATTAGCAGGTATACCACGACGATATTCTGATTATCCTGATTCTTA
TATTTCTTGAAATATTATTTCATCTTTAGGATCTTATATTTCTTTAGTAG
CTATTATAATAATATTAATTATTATTTGAGAATCTTTAATTAATCAACGA
ATTGCTTTATTTACCTTAAATTTATCCTCCTCAATTGAATGATATCAAAA
TTTACCTCC
>EF410014_Helicoverpa punctigera haplotype COI-Hpunc03 cytochrome oxidase subunit I gene, partial cds; mitochondrial
CAAATTAACTATTCACCATCTATTTTATGAAGATTAGGATTTGTATTTTT
ATTTACTGTAGGGGGATTAACAGGAGTAATTTTATCCAATTCTTCTATTG
ATATTACCTTACATGATACATATTATGTAGTAGCTCATTTTCATTATGTT
TTATCTATAGGAGCAGTATTTGCTATTTTAGGAGGTTTTATTCATTGATA
TCCATTATTTACTGGCCTATCTTTAAATCCTTATTTACTAAAAATTCAAT
TTTTTACTATATTTATTGGTGTAAATTTAACTTTTTTCCCCCAACATTTT
TTAGGATTAGCAGGTATACCACGACGATATTCTGATTATCCTGATTCTTA
TATTTCTTGAAATATTATTTCATCTTTAGGATCTTATATTTCTTTAGTAG
CTATTATAATAATATTAATTATTATTTGAGAATCTTTAATTAATCAACGA
ATTGCTTTATTTACCTTAAATTTATCCTCCTCAATTGAATGATATCAAAA
TTTACCTCC
>EF410015_Helicoverpa punctigera haplotype COI-Hpunc04 cytochrome oxidase subunit I gene, partial cds; mitochondrial
CAAATTAACTATTCACCATCTATTTTATGAAGATTAGGATTTGTATTTTT
ATTTACTGTAGGAGGATTAACAGGAGTAATTTTATCTAATTCTTCTATTG
ATATTACCTTACATGATACATATTATGTAGTAGCTCATTTTCATTATGTT
TTATCTATAGGAGCAGTATTTGCTATTTTAGGAGGTTTTATTCATTGATA
TCCATTATTTACTGGCCTATCTTTAAATCCTTATTTACTAAAAATTCAAT
TTTTTACTATATTTATTGGTGTAAATTTAACTTTTTTCCCCCAACATTTT
TTAGGATTAGCAGGTATACCACGACGATATTCTGATTATCCTGATTCTTA
TATTTCTTGAAATATTATTTCATCTTTAGGATCTTATATTTCTTTAGTAG
CTATTATAATAATATTAATTATTATTTGAGAATCTTTAATTAATCAACGA
ATTGCTTTATTTACCTTAAATTTATCCTCCTCAATTGAATGATATCAAAA
TTTACCTCC
>EF410018_Helicoverpa punctigera haplotype COI-Hpunc07 cytochrome oxidase subunit I gene, partial cds; mitochondrial
CAAATTAACTATTCACCATCTATTTTATGAAGATTAGGATTTGTATTTTT
ATTTACTGTAGGAGGATTAACAGGAGTAATTTTATCCAATTCTTCTATTG
ATATTACCTTACATGATACATATTATGTAGTAGCTCATTTTCATTATGTT
TTATCTATAGGAGCAGTATTTGCTATTTTAGGAGGTTTTATTCATTGATA
TCCATTATTTACTGGCTTATCTTTAAATCCTTATTTACTAAAAATTCAAT
TTTTTACTATATTTATTGGTGTAAATTTAACTTTTTTCCCCCAACATTTT
TTAGGATTAGCAGGTATACCACGACGATATTCTGATTATCCTGATTCTTA
TATTTCTTGAAATATTATTTCATCTTTAGGATCTTATATTTCTTTAGTAG
CTATTATAATAATATTAATTATTATTTGAGAATCTTTAATTAATCAACGA
ATTGCTTTATTTACCTTAAATTTATCCTCCTCAATTGAATGATATCAAAA
TTTACCTCC
>EF410019_Helicoverpa punctigera haplotype COI-Hpunc08 cytochrome oxidase subunit I gene, partial cds; mitochondrial
CAAATTAACTATTCACCATCTATTTTATGAAGATTAGGATTTGTATTTTT
ATTTACTGTAGGAGGATTAACAGGAGTAATTTTATCCAATTCTTCTATTG
ATATTACCTTACATGATACATATTATGTAGTAGCTCATTTTCATTATGTT
TTATCTATAGGAGCAGTATTTGCTATTTTAGGAGGTTTTATTCATTGATA
TCCATTATTTACTGGCCTATCTTTAAATCCTTATTTACTAAAAATTCAAT
TTTTTACCATATTTATTGGTGTAAATTTAACTTTTTTCCCCCAACATTTT
TTAGGATTAGCAGGTATACCACGACGATATTCTGATTATCCTGATTCTTA
TATTTCTTGAAATATTATTTCATCTTTAGGATCTTATATTTCTTTAGTAG
CTATTATAATAATATTAATTATTATTTGAGAATCTTTAATTAATCAACGA
ATTGCTTTATTTACCTTAAATTTATCCTCCTCAATTGAATGATATCAAAA
TTTACCTCC
>EF410016_Helicoverpa punctigera haplotype COI-Hpunc05 cytochrome oxidase subunit I gene, partial cds; mitochondrial
CAAATTAACTATTCACCATCTATTTTATGAAGATTAGGATTTGTATTTTT
ATTTACTGTAGGAGGATTAACAGGAGTAATTTTATCCAATTCTTCTATTG
ATATTACCTTACATGATACATATTATGTAGTAGCTCATTTTCATTATGTT
TTATCTATAGGGGCAGTATTTGCTATTTTAGGAGGTTTTATTCATTGATA
TCCATTATTTACTGGCCTATCTTTAAATCCTTATTTACTAAAAATTCAAT
TTTTTACTATATTTATTGGTGTAAATTTAACTTTTTTTCCCCAACATTTT
TTAGGATTAGCAGGTATACCACGACGATATTCTGATTATCCTGATTCTTA
TATTTCTTGAAATATTATTTCATCTTTAGGATCTTATATTTCTTTAGTAG
CTATTATAATAATATTAATTATTATTTGAGAATCTTTAATTAATCAACGA
ATTGCTTTATTTACCTTAAATTTATCCTCCTCAATTGAATGATATCAAAA
TTTACCTCC
>EF410017_Helicoverpa punctigera haplotype COI-Hpunc06 cytochrome oxidase subunit I gene, partial cds; mitochondrial
CAAATTAACTATTCACCATCTATTTTATGAAGATTAGGATTTGTATTTTT
ATTTACTGTAGGAGGATTAACAGGAGTAATTTTATCCAATTCTTCTATTG
ATATTACCTTACATGATACATATTATGTAGTAGCTCATTTTCATTATGTT
TTATCTATAGGAGCAGTATTCGCTATTTTAGGAGGTTTTATTCATTGATA
TCCATTATTTACTGGCCTATCTTTAAATCCTTATTTACTAAAAATTCAAT
TTTTTACTATATTTATTGGTGTAAATTTAACTTTTTTCCCCCAACATTTT
TTAGGATTAGCAGGTATACCACGACGATATTCTGATTATCCTGATTCTTA
TATTTCTTGAAATATTATTTCATCTTTAGGATCTTATATTTCTTTAGTAG
CTATTATAATAATATTAATTATTATTTGAGAATCTTTAATTAATCAACGA
ATTGCTTTATTTACATTAAATTTATCCTCCTCAATTGAATGATATCAAAA
TTTACCTCC
>KP868997_Helicoverpa armigera isolate Almora cytochrome oxidase subunit I gene, partial cds; mitochondrial
CAAATTAATTACTCCCCATCTATTTTATGAAGTTTAGGATTTGTATTTTT
ATTTACTGTTGGAGGATTAACAGGAGTAATTTTATCTAATTCTTCTATTG
ATATTACATTACATGATACATATTATGTAGTGGCTCATTTTCATTATGTA
TTATCTATAGGAGCAGTATTTGCTATTTTAGGAGGATTTATTCATTGATA
CCCTTTATTCACTGGATTATCTTTAAATCCTTATTTATTAAAAATTCAAT
TTATCACAATATTTATTGGAGTAAAGTTAACTTTTTTCCCTCAACATTTC
TTAGGATTAGCAGGTATACCTCGACGATATTCTGATTATCCAGATACTTA
TATTTCTTGAAATATTATATCACCTTTAGGATCTTATATTTCTTCAGTGG
GGGGGGTAATGGTATTAAATATTATTTGAGAATCTTTAATGGAACAACGG
ATGGTTTTACTTACATTAAANNNNNNNNNNNNNNNNNNNNNNNNNNNNNN
NNNNNNNNN
