# Supplementary material for: Mitochondrial DNA genomes of five major Helicoverpa pest species from the Old and New Worlds (Lepidoptera: Noctuidae)
Source: Ecol Evol. 2019 Feb 14;9(5):2933–44. doi: 10.1002/ece3.4971 (PMC6405535; doi:10.1002/ece3.4971)
Supplement: Supplementary file 3 [file ECE3-9-2933-s003.fasta]

>MG437200_Helicoverpa punctigera_partial mtCOI_Nter
GCTCATGCTTTCATTATAATTTTCTTTATAGTTATACCAATTATAATTGGTGGATTTGGAAATTGACTTGTACCATTAATATTAGGAGCTCCAGATATAGCTTTCCCCCGAATAAATAATATAAGTTTTTGATTACTTCCCCCCTCATTAACTTTACTTATTTCAAGAAGAATTGTAGAAAATGGAGCAGGAACAGGATGAACAGTTTATCCCCCACTTTCATCTAATATTGCTCATGGAGGAAGATCTGTAGATTTAGCTATTTTCTCCCTTCATTTAGCTGGAATTTCTTCTATTTTAGGAGCAATTAATTTTATTACTACTATTATTAATATAAAATTAAATAATTTATCTTTTGATCAAATACCATTATTTATTTGAGCAGTAGGAATTACTGCATTTTTATTATTACTATCTTTACCAGTTTTAGCAGGTGCTATTACTATACTTTTAACAGACCGAAATCTTAATACATCTTTTTTTGATCCTGCTGGAGGGGGAGACCCTATTTTATATCAACACTTATTTTGATTTTTTGGACACCCAGAAGTATATATTTTAATTTTACCTGGATTTGGAATAATTTCTCATATTATTTCCCAAGAAAGAGGTAAAAAAGAAACATTTGGTTGTTTAGGAATAATTTATGCTATATTAGCTATTGGTTTATTAGGATTTATTGTATGAGCTCATCATAT
>MG437201_Helicoverpa punctigera_partial mtCOI_Nter
GCTCATGCTTTCATTATAATTTTCTTTATAGTTATACCAATTATAATTGGTGGATTTGGAAATTGACTTGTACCATTAATATTAGGAGCTCCAGATATAGCTTTCCCCCGAATAAATAATATAAGTTTTTGATTACTTCCTCCCTCATTAACTTTACTTATTTCAAGAAGAATTGTAGAAAATGGAGCAGGAACAGGATGAACAGTTTATCCCCCACTTTCATCTAATATTGCTCATGGAGGAAGATCTGTAGATTTAGCTATTTTCTCCCTTCATTTAGCTGGAATTTCTTCTATTTTAGGAGCAATTAATTTTATTACTACTATTATTAATATAAAATTAAATAATTTATCTTTTGATCAAATACCATTATTTATTTGAGCAGTAGGAATTACTGCATTTTTATTATTACTATCTTTACCAGTTTTAGCAGGTGCTATTACTATACTTTTAACAGACCGAAATCTTAATACATCTTTTTTTGATCCTGCTGGAGGGGGAGACCCTATTTTATATCAACACTTATTTTGATTTTTTGGACACCCAGAAGTATATATTTTAATTTTACCTGGATTTGGAATAATTTCTCATATTATTTCCCAAGAAAGAGGTAAAAAAGAAACATTTGGTTGTTTAGGAATAATTTATGCTATATTAGCTATTGGTTTATTAGGATTTATTGTATGAGCTCATCATAT
>KF977797_Helicoverpapunctigera_partial mtCOI_Nter
GCTCATGCTTTCATTATAATTTTCTTTATAGTTATACCAATTATAATTGGTGGATTTGGAAATTGACTTGTACCATTAATATTAGGAGCTCCAGATATAGCTTTCCCCCGAATAAATAATATAAGTTTTTGATTACTTCCTCCCTCATTAACTTTACTTATTTCAAGAAGAATTGTAGAAAATGGAGCAGGAACAGGATGAACAGTTTATCCCCCACTTTCATCTAATATTGCTCATGGAGGAAGATCTGTAGATTTAGCTATTTTCTCCCTTCATTTAGCTGGAATTTCTTCTATTTTAGGAGCAATTAATTTTATTACTACTATTATTAATATAAAATTAAATAATTTATCTTTTGATCAAATACCATTATTTATTTGAGCAGTAGGAATTACTGCATTTTTATTATTACTATCTTTACCAGTTTTAGCAGGTGCTATTACTATACTTTTAACAGACCGAAATCTTAATACATCTTTTTTTGATCCTGCTGGAGGAGGAGACCCTATTTTATATCAACACTTATTTTGATTTTTTGGACACCCAGAAGTATATATTTTAATTTTACCTGGATTTGGAATAATTTCTCATATTATTTCCCAAGAAAGAGGTAAAAAAGAAACATTTGGTTGTTTAGGAATAATTTATGCTATATTAGCTATTGGTTTATTAGGATTTATTGTATGAGCTCATCATAT
>MG437199_Helicoverpa gelotopoeon_partial mtCOI_Nter
GCTCATGCTTTTATTATAATTTTTTTTATAGTTATACCAATTATAATTGGTGGATTTGGTAATTGACTTGTACCTTTAATATTAGGAGCTCCTGATATAGCTTTCCCCCGAATAAATAATATAAGCTTTTGATTACTTCCACCTTCTTTAACTTTACTTATTTCAAGAAGAATTGTAGAAAATGGAGCAGGAACAGGATGAACAGTTTATCCCCCACTTTCATCTAATATTGCACACGGAGGAAGATCAGTAGACTTAGCTATTTTTTCCTTACATTTAGCTGGAATTTCTTCTATTTTAGGAGCAATTAATTTTATTACCACCATTATTAACATAAAATTAAATAATTTATCTTTTGATCAAATACCATTATTTATTTGAGCTGTAGGAATTACTGCATTTTTATTATTATTATCTCTACCAGTTTTAGCTGGAGCTATTACTATACTTTTAACAGATCGAAACCTTAATACATCTTTTTTCGACCCAGCTGGAGGAGGAGATCCTATTTTATATCAACATTTATTTTGATTTTTTGGGCATCCAGAAGTATATATTTTAATTTTACCAGGATTCGGTATAATTTCTCACATTATTTCCCAAGAAAGAGGAAAAAAAGAAACATTTGGTTGTTTAGGAATAATTTATGCTATATTAGCTATTGGTTTATTAGGATTTATTGTATGAGCTCATCATAT
>MG437189_Helicoverpa gelotopoeon_partial mtCOI_Nter
GCTCATGCTTTTATTATAATTTTTTTTATAGTTATACCAATTATAATTGGTGGATTTGGTAATTGACTTGTACCTTTAATATTAGGAGCTCCTGATATAGCTTTCCCCCGAATAAATAATATAAGCTTTTGATTACTTCCACCTTCTTTAACTTTACTTATTTCAAGAAGAATTGTAGAAAATGGAGCAGGAACAGGATGAACAGTTTATCCCCCACTTTCATCTAATATTGCACACGGAGGAAGATCAGTAGACTTAGCTATTTTTTCCTTACATTTAGCTGGAATTTCTTCTATTTTAGGAGCAATTAATTTTATTACCACCATTATTAACATAAAATTAAATAATTTATCTTTTGATCAAATACCATTATTTATTTGAGCTGTAGGAATTACTGCATTTTTATTATTATTATCTCTACCAGTTTTAGCTGGAGCTATTACTATACTTTTAACAGATCGAAACCTTAATACATCTTTTTTCGACCCAGCTGGAGGAGGAGATCCTATTTTATATCAACATTTATTTTGATTTTTTGGACATCCAGAAGTATATATTTTAATTTTACCAGGATTCGGTATAATTTCTCACATTATTTCCCAAGAAAGAGGAAAAAAAGAAACATTTGGTTGTTTAGGAATAATTTATGCTATATTAGCTATTGGTTTATTAGGATTTATTGTATGAGCTCATCATAT
>KP984518_Helicoverpa gelotopoeon_partial mtCOI_Nter
GCTCATGCTTTTATTATAATTTTTTTTATAGTTATACCAATTATAATTGGTGGATTTGGTAATTGACTTGTACCTTTAATATTAGGAGCTCCTGATATAGCTTTCCCCCGAATAAATAATATAAGCTTTTGATTACTTCCACCTTCTTTAACTTTACTTATTTCAAGAAGAATTGTAGAAAATGGAGCAGGAACAGGATGAACAGTTTATCCCCCACTTTCATCTAATATTGCACACGGAGGAAGATCAGTAGACTTAGCTATTTTTTCCTTACATTTAGCTGGAATTTCTTCTATTTTAGGAGCAATTAATTTTATTACCACCATTATTAACATAAAATTAAATAATTTATCTTTTGATCAAATACCATTATTTATTTGAGCTGTAGGAATTACTGCATTTTTATTATTATTATCTCTACCAGTTTTAGCTGGAGCTATTACTATACTTTTAACAGATCGAAACCTTAATACATCTTTTTTCGACCCAGCTGGAGGAGGAGATCCTATTTTATATCAACATTTATTTTGATTTTTTGGACATCCAGAAGTATATATTTTAATTTTACCAGGATTCGGTATAATTTCTCACATTATTTCCCAAGAAAGAGGAAAAAAAGAAACATTTGGTTGTTTAGGAATAATTTATGCTATATTAGCTATTGGTTTATTAGGATTTATTGTATGAGCTCATCATAT
>KP279738_Helicoverpa gelotopoeon_partial mtCOI_Nter
GCTCATGCTTTTATTATAATTTTTTTTATAGTTATACCAATTATAATTGGTGGATTTGGTAATTGACTTGTACCTTTAATATTAGGAGCTCCTGATATAGCTTTCCCCCGAATAAATAATATAAGCTTTTGATTACTTCCACCTTCTTTAACTTTACTTATTTCAAGAAGAATTGTAGAAAATGGAGCAGGAACAGGATGAACAGTTTATCCCCCACTTTCATCTAATATTGCACACGGAGGAAGATCAGTAGACTTAGCTATTTTTTCCTTACATTTAGCTGGAATTTCTTCTATTTTAGGAGCAATTAATTTTATTACCACCATTATTAACATAAAATTAAATAATTTATCTTTTGATCAAATACCATTATTTATTTGAGCTGTAGGAATTACTGCATTTTTATTATTATTATCTCTACCAGTTTTAGCTGGAGCTATTACTATACTTTTAACAGATCGAAACCTTAATACATCTTTTTTCGATCCAGCTGGAGGAGGAGATCCTATTTTATATCAACATTTATTTTGATTTTTTGGACATCCAGAAGTATATATTTTAATTTTACCAGGATTCGGTATAATTTCTCACATTATTTCCCAAGAAAGAGGAAAAAAAGAAACATTTGGTTGTTTAGGAATAATTTATGCTATATTAGCTATTGGTTTATTAGGATTTATTGTATGAGCTCATCATAT
>KP984517_Helicoverpa gelotopoeon_partial mtCOI_Nter
GCTCATGCTTTTATTATAATTTTTTTTATAGTTATACCAATTATAATTGGTGGATTTGGTAATTGACTTGTACCTTTAATATTAGGAGCTCCTGATATAGCTTTCCCCCGAATAAATAATATAAGCTTTTGATTACTTCCACCTTCTTTAACTTTACTTATTTCAAGAAGAATTGTAGAAAATGGAGCAGGAACAGGATGAACAGTTTATCCCCCACTTTCATCTAATATTGCACACGGAGGAAGATCAGTAGACTTAGCTATTTTTTCCTTACATTTAGCTGGAATTTCTTCTATTTTAGGAGCAATTAATTTTATTACCACCATTATTAACATAAAATTAAATAATTTATCTTTTGATCAAATACCATTATTTATTTGAGCTGTAGGAATTACTGCATTTTTATTATTATTATCTCTGCCAGTTTTAGCTGGAGCTATTACTATACTTTTAACAGATCGAAACCTTAATACATCTTTTTTCGACCCAGCTGGAGGAGGAGATCCTATTTTATATCAACATTTATTTTGATTTTTTGGACATCCAGAAGTATATATTTTAATTTTACCAGGATTCGGTATAATTTCTCACATTATTTCCCAAGAAAGAGGAAAAAAAGAAACATTTGGTTGTTTAGGAATAATTTATGCTATATTAGCTATTGGTTTATTAGGATTTATTGTATGAGCTCATCATAT
>MG437197_Helicoverpa assulta_partial mtCOI_Nter
GCTCATGCTTTTATTATAATTTTTTTTATAGTTATACCTATTATAATTGGTGGATTTGGTAATTGACTTGTACCTTTAATATTAGGGGCCCCTGATATAGCTTTCCCCCGAATAAATAATATAAGTTTTTGATTACTTCCCCCCTCTTTAACTTTACTTATTTCAAGAAGAATTGTAGAAAATGGAGCAGGAACAGGATGAACAGTTTATCCCCCACTTTCATCTAATATTGCACATGGAGGAAGATCAGTAGATTTAGCTATTTTTTCCTTACATTTAGCTGGAATTTCATCTATTTTAGGAGCAATTAATTTTATTACAACTATTATTAATATAAAATTAAATAATTTATCTTTTGATCAAATACCTTTATTTATTTGAGCTGTAGGAATTACTGCATTTTTATTATTATTATCTTTACCAGTTTTAGCTGGAGCTATTACTATACTTTTAACAGATCGAAATCTTAACACATCTTTTTTTGACCCTGCTGGAGGAGGAGATCCTATTTTATACCAACATTTATTTTGATTTTTTGGTCATCCAGAAGTATATATTTTAATTTTACCAGGATTTGGTATAATTTCACATATTATTTCCCAAGAAAGAGGTAAAAAAGAAACATTTGGTTGTTTAGGAATAATTTATGCTATATTAGCTATTGGTTTATTAGGATTTATTGTTTGAGCTCATCATAT
>MG437198_Helicoverpa assulta_partial mtCOI_Nter
GCTCATGCTTTTATTATAATTTTTTTTATAGTTATACCTATTATAATTGGTGGATTTGGTAATTGACTTGTACCTTTAATATTAGGGGCCCCTGATATAGCTTTCCCCCGAATAAATAATATAAGTTTTTGATTACTTCCCCCCTCTTTAACTTTACTTATTTCAAGAAGAATTGTAGAAAATGGAGCAGGAACAGGATGAACAGTTTATCCCCCACTTTCATCTAATATTGCACATGGAGGAAGATCAGTAGATTTAGCTATTTTTTCCTTACATTTAGCTGGAATTTCATCTATTTTAGGAGCAATTAATTTTATTACAACTATTATTAATATAAAATTAAATAATTTATCTTTTGATCAAATACCTTTATTTATTTGAGCTGTAGGAATTACTGCATTTTTATTATTATTATCTTTACCAGTTTTAGCTGGAGCTATTACTATACTTTTAACAGATCGAAATCTTAACACATCTTTTTTTGACCCTGCTGGAGGAGGAGATCCTATTTTATACCAACATTTATTTTGATTTTTTGGTCATCCAGAAGTATATATTTTAATTTTACCAGGATTTGGTATAATTTCACATATTATTTCCCAAGAAAGAGGTAAAAAAGAAACATTTGGTTGTTTAGGAATAATTTATGCTATATTAGCTATTGGTTTATTAGGATTTATTGTTTGAGCTCATCATAT
>KT626655_Helicoverpa assulta_partial mtCOI_Nter
GCTCATGCTTTTATTATAATTTTTTTTATAGTTATACCTATTATAATTGGTGGATTTGGTAATTGACTTGTACCTTTAATATTAGGGGCCCCTGATATAGCTTTCCCCCGAATAAATAATATAAGTTTTTGATTACTTCCCCCCTCTTTAACTTTACTTATTTCAAGAAGAATTGTAGAAAATGGAGCAGGAACAGGATGAACAGTTTATCCCCCACTTTCATCTAATATTGCACATGGAGGAAGATCAGTAGATTTAGCTATTTTTTCCTTACATTTAGCTGGAATTTCATCTATTTTAGGAGCAATTAATTTTATTACAACTATTATTAATATAAAATTAAATAATTTATCTTTTGATCAAATACCTTTATTTATTTGAGCTGTAGGAATTACTGCATTTTTATTATTATTATCTTTACCAGTTTTAGCTGGAGCTATTACTATACTTTTAACAGATCGAAATCTTAACACATCTTTTTTTGACCCTGCTGGAGGAGGAGATCCTATTTTATACCAACATTTATTTTGATTTTTTGGTCATCCAGAAGTATATATTTTAATTTTACCAGGATTTGGTATAATTTCACATATTATTTCCCAAGAAAGAGGTAAAAAAGAAACATTTGGTTGTTTAGGAATAATTTATGCTATATTAGCTATTGGTTTATTAGGATTTATTGTTTGAGCTCATCATAT
>KR149448_Helicoverpa assulta_partial mtCOI_Nter
GCTCATGCTTTTATTATAATTTTTTTTATAGTTATACCTATTATAATTGGTGGATTTGGTAATTGACTTGTACCTTTAATATTAGGGGCCCCTGATATAGCTTTCCCCCGAATAAATAATATAAGTTTTTGATTACTTCCCCCCTCTTTAACTTTACTTATTTCAAGAAGAATTGTAGAAAATGGAGCAGGAACAGGATGAACAGTTTATCCCCCACTTTCATCTAATATTGCACATGGAGGAAGATCAGTAGATTTAGCTATTTTTTCCTTACATTTAGCTGGAATTTCATCTATTTTAGGAGCAATTAATTTTATTACAACTATTATTAATATAAAATTAAATAATTTATCTTTTGATCAAATACCTTTATTTATTTGAGCTGTAGGAATTACTGCATTTTTATTATTATTATCTTTACCAGTTTTAGCTGGAGCTATTACTATACTTTTAACAGATCGAAATCTTAACACATCTTTTTTTGACCCTGCTGGAGGAGGAGATCCTATTTTATACCAACATTTATTTTGATTTTTTGGTCATCCAGAAGTATATATTTTAATTTTACCAGGATTTGGTATAATTTCACATATTATTTCCCAAGAAAGAGGTAAAAAAGAAACATTTGGTTGTTTAGGAATAATTTATGCTATATTAGCTATTGGTTTATTAGGATTTATTGTTTGAGCTCATCATAT
>KT626655_Helicoverpa assulta_partial mtCOI_Nter
GCTCATGCTTTTATTATAATTTTTTTTATAGTTATACCTATTATAATTGGTGGATTTGGTAATTGACTTGTACCTTTAATATTAGGGGCCCCTGATATAGCTTTCCCCCGAATAAATAATATAAGTTTTTGATTACTTCCCCCCTCTTTAACTTTACTTATTTCAAGAAGAATTGTAGAAAATGGAGCAGGAACAGGATGAACAGTTTATCCCCCACTTTCATCTAATATTGCACATGGAGGAAGATCAGTAGATTTAGCTATTTTTTCCTTACATTTAGCTGGAATTTCATCTATTTTAGGAGCAATTAATTTTATTACAACTATTATTAATATAAAATTAAATAATTTATCTTTTGATCAAATACCTTTATTTATTTGAGCTGTAGGAATTACTGCATTTTTATTATTATTATCTTTACCAGTTTTAGCTGGAGCTATTACTATACTTTTAACAGATCGAAATCTTAACACATCTTTTTTTGACCCTGCTGGAGGAGGAGATCCTATTTTATACCAACATTTATTTTGATTTTTTGGTCATCCAGAAGTATATATTTTAATTTTACCAGGATTTGGTATAATTTCACATATTATTTCCCAAGAAAGAGGTAAAAAAGAAACATTTGGTTGTTTAGGAATAATTTATGCTATATTAGCTATTGGTTTATTAGGATTTATTGTTTGAGCTCATCATAT
>NC_035890_Helicoverpa assulta_partial mtCOI_Nter
GCTCATGCTTTTATTATAATTTTTTTTATAGTTATACCTATTATAATTGGTGGATTTGGTAATTGACTTGTACCTTTAATATTAGGGGCCCCTGATATAGCTTTCCCCCGAATAAATAATATAAGTTTTTGATTACTTCCCCCCTCTTTAACTTTACTTATTTCAAGAAGAATTGTAGAAAATGGAGCAGGAACAGGATGAACAGTTTATCCCCCACTTTCATCTAATATTGCACATGGAGGAAGATCAGTAGATTTAGCTATTTTTTCCTTACATTTAGCTGGAATTTCATCTATTTTAGGAGCAATTAATTTTATTACAACTATTATTAATATAAAATTAAATAATTTATCTTTTGATCAAATACCTTTATTTATTTGAGCTGTAGGAATTACTGCATTTTTATTATTATTATCTTTACCAGTTTTAGCTGGAGCTATTACTATACTTTTAACAGATCGAAATCTTAACACATCTTTTTTTGACCCTGCTGGAGGAGGAGATCCTATTTTATACCAACATTTATTTTGATTTTTTGGTCATCCAGAAGTATATATTTTAATTTTACCAGGATTTGGTATAATTTCACATATTATTTCCCAAGAAAGAGGTAAAAAAGAAACATTTGGTTGTTTAGGAATAATTTATGCTATATTAGCTATTGGTTTATTAGGATTTATTGTTTGAGCTCATCATAT
>KP984522_Helicoverpa armigera_partial mtCOI_Nter
GCTCATGCTTTTATTATAATTTTTTTTATAGTTATACCAATTATAATTGGTGGATTTGGTAATTGACTTGTACCTTTAATATTAGGAGCCCCTGATATAGCTTTCCCCCGAATAAATAATATAAGTTTTTGATTACTTCCCCCTTCTTTAACTTTACTTATTTCAAGAAGAATTGTAGAAAATGGAGCAGGAACAGGATGAACAGTTTACCCCCCACTTTCATCTAATATTGCACATGGAGGAAGATCAGTAGACCTAGCTATTTTTTCTTTACATTTAGCTGGAATCTCATCTATTTTAGGAGCAATTAATTTTATTACTACTATTATTAATATAAAATTAAATAGCTTATCTTTTGATCAAATACCATTATTTATTTGAGCTGTAGGAATTACTGCATTTTTATTATTATTATCATTACCAGTTTTAGCAGGTGCTATTACTATACTTTTAACAGATCGAAACCTTAATACATCTTTTTTTGACCCTGCTGGAGGAGGTGATCCTATTTTATATCAACATTTATTTTGATTTTTTGGCCATCCAGAAGTGTATATTTTAATTTTACCGGGATTTGGTATAATTTCTCACATTATTTCCCAAGAAAGAGGAAAAAAAGAAACATTTGGTTGTTTAGGGATAATTTATGCTATATTAGCTATTGGATTATTAGGATTTATTGTATGAGCTCACCATAT
>MG437193_Helicoverpa armigera_partial mtCOI_Nter
GCTCATGCTTTTATTATAATTTTTTTTATAGTTATACCAATTATAATTGGTGGATTTGGTAATTGACTTGTACCTTTAATATTAGGAGCCCCTGATATAGCTTTCCCCCGAATAAATAATATAAGTTTTTGATTACTTCCCCCCTCTTTAACTTTACTTATTTCAAGAAGAATTGTAGAAAATGGAGCAGGAACAGGATGAACAGTTTACCCCCCACTTTCATCTAATATTGCACATGGAGGAAGATCAGTAGATCTAGCTATTTTTTCTTTACATTTAGCTGGAATCTCATCTATTTTAGGAGCAATTAATTTTATTACTACTATTATTAATATAAAATTAAATAGCTTATCTTTTGATCAAATGCCATTATTTATTTGAGCTGTAGGAATTACTGCATTTTTATTATTATTATCATTACCAGTTTTAGCAGGTGCTATTACTATACTTTTAACAGATCGAAACCTTAATACATCTTTTTTTGACCCTGCTGGAGGAGGTGATCCTATTTTATATCAACATTTATTTTGATTTTTTGGCCATCCAGAAGTGTATATTTTAATTTTACCAGGATTTGGTATAATTTCTCACATTATTTCCCAAGAAAGAGGAAAAAAAGAAACATTTGGTTGTTTAGGGATAATTTATGCTATATTAGCTATTGGATTATTAGGATTTATTGTATGAGCTCACCATAT
>MG437195_Helicoverpa armigera_partial mtCOI_Nter
GCTCATGCTTTTATTATAATTTTTTTTATAGTTATACCAATTATAATTGGTGGATTTGGTAATTGACTTGTACCTTTAATATTAGGAGCCCCTGATATAGCTTTCCCCCGAATAAATAATATAAGTTTTTGATTACTTCCCCCTTCTTTAACTTTACTTATTTCAAGAAGAATTGTAGAAAACGGAGCAGGAACAGGATGAACAGTTTACCCCCCACTTTCATCTAATATTGCACATGGAGGAAGATCAGTAGACCTAGCTATTTTTTCTTTACATTTAGCTGGAATCTCATCTATTTTAGGAGCAATTAATTTTATTACTACTATTATTAATATAAAATTAAATAGCTTATCTTTTGATCAAATGCCATTATTTATTTGAGCTGTAGGAATTACTGCATTTTTATTATTATTATCATTACCAGTTTTAGCAGGTGCTATTACTATACTTTTAACAGATCGAAACCTTAATACATCTTTTTTTGACCCTGCTGGAGGAGGTGATCCTATTTTATATCAACATTTATTTTGATTTTTTGGCCATCCAGAAGTGTATATTTTAATTTTACCAGGATTTGGTATAATTTCTCACATTATTTCCCAAGAAAGAGGAAAAAAAGAAACATTTGGTTGTTTAGGGATAATTTATGCTATATTAGCTATTGGATTATTAGGATTTATTGTATGAGCTCACCATAT
>MG437194_Helicoverpa armigera_partial mtCOI_Nter
GCTCATGCTTTTATTATAATTTTTTTTATAGTTATACCAATTATAATTGGTGGATTTGGTAATTGACTTGTACCTTTAATATTAGGAGCCCCTGATATAGCTTTCCCCCGAATAAATAATATAAGTTTTTGATTACTTCCCCCTTCTTTAACTTTACTTATTTCAAGAAGAATTGTAGAAAATGGAGCAGGAACAGGATGAACAGTTTACCCCCCACTTTCATCTAATATTGCACATGGAGGAAGATCAGTAGACCTAGCTATTTTTTCTTTACATTTAGCTGGAATCTCATCTATTTTAGGAGCAATTAATTTTATTACTACTATTATTAATATAAAATTAAATAGCTTATCTTTTGATCAAATGCCATTATTTATTTGAGCTGTAGGAATTACTGCATTTTTATTATTATTATCATTACCAGTTTTAGCAGGTGCTATTACTATACTTTTAACAGATCGAAACCTTAATACATCTTTTTTTGACCCTGCTGGAGGAGGTGATCCTATTTTATATCAACATTTATTTTGATTTTTTGGCCATCCAGAAGTGTATATTTTAATTTTACCGGGATTTGGTATAATTTCTCACATTATTTCCCAAGAAAGAGGAAAAAAAGAAACATTTGGTTGTTTAGGGATAATTTATGCTATATTAGCTATTGGATTATTAGGATTTATTGTATGAGCTCACCATAT
>MG437190_Helicoverpa armigera_partial mtCOI_Nter
GCTCATGCTTTTATTATAATTTTTTTTATAGTTATACCAATTATAATTGGTGGATTTGGTAATTGACTTGTACCTTTAATATTAGGAGCCCCTGATATAGCTTTCCCCCGAATAAATAATATAAGTTTTTGATTACTTCCCCCTTCTTTAACTTTACTTATTTCAAGAAGAATTGTAGAAAATGGAGCAGGAACAGGATGAACAGTTTACCCCCCACTTTCATCTAATATTGCACATGGAGGAAGATCAGTAGACCTAGCTATTTTTTCTTTACATTTAGCTGGAATCTCATCTATTTTAGGAGCAATTAATTTTATTACTACTATTATTAATATAAAATTAAATAGCTTATCTTTTGATCAAATACCATTATTTATTTGAGCTGTAGGAATTACTGCATTTTTATTATTATTATCATTACCAGTTTTAGCAGGTGCTATTACTATACTTTTAACAGATCGAAACCTTAATACATCTTTTTTTGACCCTGCTGGAGGAGGTGATCCTATTTTATATCAACATTTATTTTGATTTTTTGGCCATCCAGAAGTGTATATTTTAATTTTACCGGGATTTGGTATAATTTCTCACATTATTTCCCAAGAAAGAGGAAAAAAAGAAACATTTGGTTGTTTAGGGATAATTTATGCTATATTAGCTATTGGATTATTAGGATTTATTGTATGAGCTCACCATAT
>MG437192_Helicoverpa armigera_partial mtCOI_Nter
GCTCATGCTTTTATTATAATTTTTTTTATAGTTATACCAATTATAATTGGTGGATTTGGTAATTGACTTGTACCTTTAATATTAGGAGCCCCTGATATAGCTTTCCCCCGAATAAATAATATAAGTTTTTGATTACTTCCCCCTTCTTTAACTTTACTTATTTCAAGAAGAATTGTAGAAAATGGAGCAGGAACAGGATGAACAGTTTACCCCCCACTTTCATCTAATATTGCACATGGAGGAAGATCAGTAGACCTAGCTATTTTTTCTTTACATTTAGCTGGAATCTCATCTATTTTAGGAGCAATTAATTTTATTACTACTATTATTAATATAAAATTAAATAGCTTATCTTTTGATCAAATGCCATTATTTATTTGAGCTGTAGGAATTACTGCATTTTTATTATTATTATCATTACCAGTTTTAGCAGGTGCTATTACTATACTTTTAACAGATCGAAACCTTAATACATCTTTTTTTGACCCTGCTGGAGGAGGTGATCCTATTTTATATCAACATTTATTTTGATTTTTTGGCCATCCAGAAGTGTATATTTTAATTTTACCAGGATTTGGTATAATTTCTCACATTATTTCCCAAGAAAGAGGAAAAAAAGAAACATTTGGTTGTTTAGGAATAATTTATGCTATATTAGCTATTGGATTATTAGGATTTATTGTATGAGCTCACCATAT
>MG437196_Helicoverpa armigera_partial mtCOI_Nter
GCTCATGCTTTTATTATAATTTTTTTTATAGTTATACCAATTATAATTGGTGGATTTGGTAATTGACTTGTACCTTTAATATTAGGAGCCCCTGATATAGCTTTCCCCCGAATAAATAATATAAGTTTTTGATTACTTCCCCCTTCTTTAACTTTACTTATTTCAAGAAGAATTGTAGAAAATGGAGCAGGAACAGGATGAACAGTTTACCCCCCACTTTCATCTAATATTGCACATGGAGGAAGATCAGTAGACCTAGCTATTTTTTCTTTACATTTAGCTGGAATCTCATCTATTTTAGGAGCAATTAATTTTATTACTACTATTATTAATATAAAATTAAATAGCTTATCTTTTGATCAAATGCCATTATTTATTTGAGCTGTAGGAATTACTGCATTTTTATTATTATTATCATTACCAGTTTTAGCAGGTGCTATTACTATACTTTTAACAGATCGAAACCTTAATACATCTTTTTTTGACCCTGCTGGAGGAGGTGATCCTATTTTATATCAACATTTATTTTGATTTTTTGGTCATCCAGAAGTGTATATTTTAATTTTACCGGGATTTGGTATAATTTCTCACATTATTTCCCAAGAAAGAGGAAAAAAAGAAACATTTGGTTGTTTAGGAATAATTTATGCTATATTAGCTATTGGATTATTAGGATTTATTGTATGAGCTCACCATAT
>MG437191_Helicoverpa armigera_partial mtCOI_Nter
GCTCATGCTTTTATTATAATTTTTTTTATAGTTATACCAATTATAATTGGTGGATTTGGTAATTGACTTGTACCTTTAATATTAGGAGCCCCTGATATAGCTTTCCCCCGAATAAATAATATAAGTTTTTGATTACTTCCCCCTTCTTTAACTTTACTTATTTCAAGAAGAATTGTAGAAAATGGAGCAGGAACAGGATGAACAGTTTACCCCCCACTTTCATCTAATATTGCACATGGAGGAAGATCAGTAGACCTAGCTATTTTTTCTTTACATTTAGCTGGAATCTCATCTATTTTAGGAGCAATTAATTTTATTACTACTATTATTAATATAAAATTAAATAGCTTATCTTTTGATCAAATACCATTATTTATTTGAGCTGTAGGAATTACTGCATTTTTATTATTATTATCATTACCAGTTTTAGCAGGTGCTATTACTATACTTTTAACAGATCGAAACCTTAATACATCTTTTTTTGACCCTGCTGGAGGAGGTGATCCTATTTTATATCAACATTTATTTTGATTTTTTGGCCATCCAGAAGTGTATATTTTAATTTTACCAGGATTTGGTATAATTTCTCACATTATTTCCCAAGAAAGAGGAAAAAAAGAAACATTTGGTTGTTTAGGGATAATTTATGCTATATTAGCTATTGGATTATTAGGATTTATTGTATGAGCTCACCATAT
>KP984522_Helicoverpa armigera_partial mtCOI_Nter
GCTCATGCTTTTATTATAATTTTTTTTATAGTTATACCAATTATAATTGGTGGATTTGGTAATTGACTTGTACCTTTAATATTAGGAGCCCCTGATATAGCTTTCCCCCGAATAAATAATATAAGTTTTTGATTACTTCCCCCTTCTTTAACTTTACTTATTTCAAGAAGAATTGTAGAAAATGGAGCAGGAACAGGATGAACAGTTTACCCCCCACTTTCATCTAATATTGCACATGGAGGAAGATCAGTAGACCTAGCTATTTTTTCTTTACATTTAGCTGGAATCTCATCTATTTTAGGAGCAATTAATTTTATTACTACTATTATTAATATAAAATTAAATAGCTTATCTTTTGATCAAATACCATTATTTATTTGAGCTGTAGGAATTACTGCATTTTTATTATTATTATCATTACCAGTTTTAGCAGGTGCTATTACTATACTTTTAACAGATCGAAACCTTAATACATCTTTTTTTGACCCTGCTGGAGGAGGTGATCCTATTTTATATCAACATTTATTTTGATTTTTTGGCCATCCAGAAGTGTATATTTTAATTTTACCGGGATTTGGTATAATTTCTCACATTATTTCCCAAGAAAGAGGAAAAAAAGAAACATTTGGTTGTTTAGGGATAATTTATGCTATATTAGCTATTGGATTATTAGGATTTATTGTATGAGCTCACCATAT
>GU188273_Helicoverpa armigera_partial mtCOI_Nter
GCTCATGCTTTTATTATAATTTTTTTTATAGTTATACCAATTATAATTGGTGGATTTGGTAATTGACTTGTACCTTTAATATTAGGAGCCCCTGATATAGCTTTCCCCCGAATAAATAATATAAGTTTTTGATTACTTCCCCCTTCTTTAACTTTACTTATTTCAAGAAGAATTGTAGAAAATGGAGCAGGAACAGGATGAACAGTTTACCCCCCACTTTCATCTAATATTGCACATGGAGGAAGATCAGTAGACCTAGCTATTTTTTCTTTACATTTAGCTGGAATCTCATCTATTTTAGGAGCAATTAATTTTATTACTACTATTATTAATATAAAATTAAATAGCTTATCTTTTGATCAAATACCATTATTTATTTGAGCTGTAGGAATTACTGCATTTTTATTATTATTATCATTACCAGTTTTAGCAGGTGCTATTACTATACTTTTAACAGATCGAAACCTTAATACATCTTTTTTTGATCCTGCTGGAGGAGGTGATCCTATTTTATATCAACATTTATTTTGATTTTTTGGCCATCCAGAAGTATATATTTTAATTTTACCAGGATTTGGTATAATTTCTCACATTATTTCCCAAGAAAGAGGAAAAAAAGAAACATTTGGTTGTTTAGGGATAATTTATGCTATATTAGCTATTGGATTATTAGGATTTATTGTATGAGCTCACCATAT
>KF022224_Helicoverpa armigera cytochrome oxidase subunit I (COI) gene, partial cds; mitochondrial
GCTCATGCTTTTATTATAATTTTTTTTATAGTTATACCAATTATAATTGGTGGATTTGGTAATTGACTTGTACCTTTAATATTAGGAGCCCCTGATATAGCTTTCCCCCGAATAAATAATATAAGTTTTTGATTACTTCCCCCTTCTTTAACTTTACTTATTTCAAGAAGAATTGTAGAAAATGGAGCAGGAACAGGATGAACAGTTTACCCCCCACTTTCATCTAATATTGCACATGGAGGAAGATCAGTAGACCTAGCTATTTTTTCTTTACATTTAGCTGGAATCTCATCTATTTTAGGAGCAATTAATTTTATTACTACTATTATTAATATAAAATTAAATAGCTTATCTTTTGATCAAATACCATTATTTATTTGAGCTGTAGGAATTACTGCATTTTTATTATTATTATCATTACCAGTTTTAGCAGGTGCTATTACTATACTTTTAACAGATCGAAACCTTAATACATCTTTTTTTGACCCTGCTGGAGGAGGTGATCCTATTTTATATCAACATTTATTTTGATTTTTTGGCCATCCAGAAGTGTATATTTTAATTTTACCAGGATTTGGTATAATTTCTCACATTATTTCCCAAGAAAGAGGAAAAAAAGAAACATTTGGTTGTTTAGGGATAATTTATGCTATATTAGCTATTGGATTATTAGGATTTATTGTATGAGCTCACCATAT
>KU128871_Helicoverpa armigera isolate BRA206 cytochrome oxidase subunit I (COI) gene, partial cds
GCTCATGCTTTTATTATAATTTTTTTTATAGTTATACCAATTATAATTGGTGGATTTGGTAATTGACTTGTACCTTTAATATTAGGAGCCCCTGATATAGCTTTCCCCCGAATAAATAATATAAGTTTTTGATTACTTCCCCCTTCTTTAACTTTACTTATTTCAAGAAGAATTGTAGAAAATGGAGCAGGAACAGGATGAACAGTTTACCCCCCACTTTCATCTAATATTGCACATGGAGGAAGATCAGTAGACCTAGCTATTTTTTCTTTACATTTAGCTGGAATCTCATCTATTTTAGGAGCAATTAATTTTATTACTACTATTATTAATATAAAATTAAATAGCTTATCTTTTGATCAAATACCATTATTTATTTGAGCTGTAGGAATTACTGCATTTTTATTATTATTATCATTACCAGTTTTAGCAGGTGCTATTACTATACTTTTAACAGATCGAAACCTTAATACATCTTTTTTTGACCCTGCTGGAGGAGGTGATCCTATTTTATATCAACATTTATTTTGATTTTTTGGCCATCCAGAAGTGTATATTTTAATTTTACCAGGATTTGGTATAATTTCTCACATTATTTCCCAAGAAAGAGGAAAAAAAGAAACATTTGGTTGTTTAGGGATAATTTATGCTATATTAGCTATTGGATTATTAGGATTTATTGTATGAGCTCACCATAT
>KU128854_Helicoverpa armigera isolate BRA192 cytochrome oxidase subunit I (COI) gene, partial cds; mitochondrial
GCTCATGCTTTTATTATAATTTTTTTTATAGTTATACCAATTATAATTGGTGGATTTGGTAATTGACTTGTACCTTTAATATTAGGAGCCCCTGATATAGCTTTCCCCCGAATAAATAATATAAGTTTTTGATTACTTCCCCCTTCTTTAACTTTACTTATTTCAAGAAGAATTGTAGAAAATGGAGCAGGAACAGGATGAACAGTTTACCCCCCACTTTCATCTAATATTGCACATGGAGGAAGATCAGTAGACCTAGCTATTTTTTCTTTACATTTAGCTGGAATCTCATCTATTTTAGGAGCAATTAATTTTATTACTACTATTATTAATATAAAATTAAATAGCTTATCTTTTGATCAAATACCATTATTTATTTGAGCTGTAGGAATTACTGCATTTTTATTATTATTATCATTACCAGTTTTAGCAGGTGCTATTACTATACTTTTAACAGATCGAAACCTTAATACATCTTTTTTTGACCCTGCTGGAGGAGGTGATCCTATTTTATATCAACATTTATTTTGATTTTTTGGCCATCCAGAAGTGTATATTTTAATTTTACCGGGATTTGGTATAATTTCTCACATTATTTCCCAAGAAAGAGGAAAAAAAGAAACATTTGGTTGTTTAGGAATAATTTATGCTATATTAGCTATTGGATTATTAGGATTTATTGTATGAGCTCACCATAT
>KU128855_Helicoverpa armigera isolate PRY004 cytochrome oxidase subunit I (COI) gene, partial cds
GCTCATGCTTTTATTATAATTTTTTTTATAGTTATACCAATTATAATTGGTGGATTTGGTAATTGACTTGTACCTTTAATATTAGGAGCCCCTGATATAGCTTTCCCCCGAATAAATAATATAAGTTTTTGATTACTTCCCCCTTCTTTAACTTTACTTATTTCAAGAAGAATTGTAGAAAATGGAGCAGGAACAGGATGAACAGTTTACCCCCCACTTTCATCTAATATTGCACATGGAGGAAGATCAGTAGACCTAGCTATTTTTTCTTTACATTTAGCTGGAATCTCATCTATTTTAGGAGCAATTAATTTTATTACTACTATTATTAATATAAAATTAAATAGCTTATCTTTTGATCAAATACCATTATTTATTTGAGCTGTAGGAATTACTGCATTTTTATTATTATTATCATTACCAGTTTTAGCAGGTGCTATTACTATACTTTTAACAGATCGAAACCTTAATACATCTTTTTTTGACCCTGCTGGAGGAGGTGATCCTATTTTATATCAACATTTATTTTGATTTTTTGGCCATCCAGAAGTGTATATTTTAATTTTACCGGGATTTGGTATAATTTCTCACATTATTTCCCAAGAAAGAGGAAAAAAAGAAACATTTGGTTGTTTAGGGATAATTTATGCTATATTAGCTATTGGATTATTAGGATTTATTGTATGAGCTCACCATAT
>KU128856_Helicoverpa armigera isolate URY002 cytochrome oxidase subunit I (COI) gene, partial cds
GCTCATGCTTTTATTATAATTTTTTTTATAGTTATACCAATTATAATTGGTGGATTTGGTAATTGACTTGTACCTTTAATATTAGGAGCCCCTGATATAGCTTTCCCCCGAATAAATAATATAAGTTTTTGATTACTTCCCCCTTCTTTAACTTTACTTATTTCAAGAAGAATTGTAGAAAATGGAGCAGGAACAGGATGAACAGTTTACCCCCCACTTTCATCTAATATTGCACATGGAGGAAGATCAGTAGACCTAGCTATTTTTTCTTTACATTTAGCTGGAATCTCATCTATTTTAGGAGCAATTAATTTTATTACTACTATTATTAATATAAAATTAAATAGCTTATCTTTTGATCAAATGCCATTATTTATTTGAGCTGTAGGAATTACTGCATTTTTATTATTATTATCATTACCAGTTTTAGCAGGTGCTATTACTATACTTTTAACAGATCGAAACCTTAATACATCTTTTTTTGACCCTGCTGGAGGAGGTGATCCTATTTTATATCAACATTTATTTTGATTTTTTGGCCATCCAGAAGTGTATATTTTAATTTTACCGGGATTTGGTATAATTTCTCACATTATTTCCCAAGAAAGAGGAAAAAAAGAAACATTTGGTTGTTTAGGGATAATTTATGCTATATTAGCTATTGGATTATTAGGATTTATTGTATGAGCTCACCATAT
>KU128867_Helicoverpa armigera isolate BRA208 cytochrome oxidase subunit I (COI) gene, partial cds
GCTCATGCTTTTATTATAATTTTTTTTATAGTTATACCAATTATAATTGGTGGATTTGGTAATTGACTTGTACCTTTAATATTAGGAGCCCCTGATATAGCTTTCCCCCGAATAAATAATATAAGTTTTTGATTACTTCCCCCTTCTTTAACTTTACTTATTTCAAGAAGAATTGTAGAAAATGGAGCAGGAACAGGATGAACAGTTTACCCCCCACTTTCATCTAATATTGCACATGGAGGAAGATCAGTAGACCTAGCTATTTTTTCTTTACATTTAGCTGGAATCTCATCTATTTTAGGAGCAATTAATTTTATTACTACTATTATTAATATAAAATTAAATAGCTTATCTTTTGATCAAATGCCATTATTTATTTGAGCTGTAGGAATTACTGCATTTTTATTATTATTATCATTACCAGTTTTAGCAGGTGCTATTACTATACTTTTAACAGATCGAAACCTTAATACATCTTTTTTTGACCCTGCTGGAGGAGGTGATCCTATTTTATATCAACATTTATTTTGATTTTTTGGCCATCCAGAAGTGTATATTTTAATTTTACCGGGATTTGGTATAATTTCTCACATTATTTCCCAAGAAAGAGGAAAAAAAGAAACATTTGGTTGTTTAGGGATAATTTATGCTATATTAGCTATTGGATTATTAGGATTTATTGTATGAGCTCACCATAT
>KU128869_Helicoverpa armigera isolate BRA210 cytochrome oxidase subunit I (COI) gene, partial cds
GCTCATGCTTTTATTATAATTTTTTTTATAGTTATACCAATTATAATTGGTGGATTTGGTAATTGACTTGTACCTTTAATATTAGGAGCCCCTGATATAGCTTTCCCCCGAATAAATAATATAAGTTTTTGATTACTTCCCCCTTCTTTAACTTTACTTATTTCAAGAAGAATTGTAGAAAATGGAGCAGGAACAGGATGAACAGTTTACCCCCCACTTTCATCTAATATTGCACATGGAGGAAGATCAGTAGACCTAGCTATTTTTTCTTTACATTTAGCTGGAATCTCATCTATTTTAGGAGCAATTAATTTTATTACTACTATTATTAATATAAAATTAAATAGCTTATCTTTTGATCAAATACCATTATTTATTTGAGCTGTAGGAATTACTGCATTTTTATTATTATTATCATTACCAGTTTTAGCAGGTGCTATTACTATACTTTTAACAGATCGAAACCTTAATACATCTTTTTTTGACCCTGCTGGAGGAGGTGATCCTATTTTATATCAACATTTATTTTGATTTTTTGGCCATCCAGAAGTGTATATTTTAATTTTACCAGGATTTGGTATAATTTCTCACATTATTTCCCAAGAAAGAGGAAAAAAAGAAACATTTGGTTGTTTAGGGATAATTTATGCTATATTAGCTATTGGATTATTAGGATTTATTGTATGAGCTCACCATAT
>KU128880_Helicoverpa armigera isolate BRA200 cytochrome oxidase subunit I (COI) gene, partial cds
GCTCATGCTTTTATTATAATTTTTTTTATAGTTATACCAATTATAATTGGTGGATTTGGTAATTGACTTGTACCTTTAATATTAGGAGCCCCTGATATAGCTTTCCCCCGAATAAATAATATAAGTTTTTGATTACTTCCCCCTTCTTTAACTTTACTTATTTCAAGAAGAATTGTAGAAAATGGAGCAGGAACAGGATGAACAGTTTACCCCCCACTTTCATCTAATATTGCACATGGAGGAAGATCAGTAGACCTAGCTATTTTTTCTTTACATTTAGCTGGAATCTCATCTATTTTAGGAGCAATTAATTTTATTACTACTATTATTAATATAAAATTAAATAGCTTATCTTTTGATCAAATGCCATTATTTATTTGAGCTGTAGGAATTACTGCATTTTTATTATTATTATCATTACCAGTTTTAGCAGGTGCTATTACTATACTTTTAACAGATCGAAACCTTAATACATCTTTTTTTGACCCTGCTGGAGGAGGTGATCCTATTTTATATCAACATTTATTTTGATTTTTTGGCCATCCAGAAGTGTATATTTTAATTTTACCAGGATTTGGTATAATTTCTCACATTATTTCCCAAGAAAGAGGAAAAAAAGAAACATTTGGTTGTTTAGGGATAATTTATGCTATATTAGCTATTGGATTATTAGGATTTATTGTATGAGCTCACCATAT
>KU128861_Helicoverpa armigera isolate PRY005 cytochrome oxidase subunit I (COI) gene, partial cds
GCTCATGCTTTTATTATAATTTTTTTTATAGTTATACCAATTATAATTGGTGGATTTGGTAATTGACTTGTACCTTTAATATTAGGAGCCCCTGATATAGCTTTCCCCCGAATAAATAATATAAGTTTTTGATTACTTCCCCCTTCTTTAACTTTACTTATTTCAAGAAGAATTGTAGAAAACGGAGCAGGAACAGGATGAACAGTTTACCCCCCACTTTCATCTAAGATTGCACATGGAGGAAGATCAGTAGACCTAGCTATTTTTTCTTTACATTTAGCTGGAATCTCATCTATTTTAGGAGCAATTAATTTTATTACTACTATTATTAATATAAAATTAAATAGCTTATCTTTTGATCAAATGCCATTATTTATTTGAGCTGTAGGAATTACTGCATTTTTATTATTATTATCATTACCAGTTTTAGCAGGTGCTATTACTATACTTTTAACAGATCGAAACCTTAATACATCTTTTTTTGACCCTGCTGGAGGAGGTGATCCTATTTTATATCAACATTTATTTTGATTTTTTGGCCATCCAGAAGTGTATATTTTAATTTTACCAGGATTTGGTATAATTTCTCACATTATTTCCCAAGAAAGAGGAAAAAAAGAAACATTTGGTTGTTTAGGGATAATTTATGCTATATTAGCTATTGGATTATTAGGATTTATTGTATGAGCTCACCATAT
>KU128886-Helicoverpa armigera isolate ARG005 cytochrome oxidase subunit I (COI) gene, partial cds
GCTCATGCTTTTATTATAATTTTTTTTATAGTTATACCAATTATAATTGGTGGATTTGGTAATTGACTTGTACCTTTAATATTAGGAGCCCCTGATATAGCTTTCCCCCGAATAAATAATATAAGTTTTTGATTACTTCCCCCTTCTTTAACTTTACTTATTTCAAGAAGAATTGTAGAAAACGGAGCAGGAACAGGATGAACAGTTTACCCCCCACTTTCATCTAATATTGCACATGGAGGAAGATCAGTAGACCTAGCTATTTTTTCTTTACATTTAGCTGGAATCTCATCTATTTTAGGAGCAATTAATTTTATTACTACTATTATTAATATAAAATTAAATAGCTTATCTTTTGATCAAATGCCATTATTTATTTGAGCTGTAGGAATTACTGCATTTTTATTATTATTATCATTACCAGTTTTAGCAGGTGCTATTACTATACTTTTAACAGATCGAAACCTTAATACATCTTTTTTTGACCCTGCTGGAGGAGGTGATCCTATTTTATATCAACATTTATTTTGATTTTTTGGCCATCCAGAAGTGTATATTTTAATTTTACCAGGATTTGGTATAATTTCTCACATTATTTCCCAAGAAAGAGGAAAAAAAGAAACATTTGGTTGTTTAGGGATAATTTATGCTATATTAGCTATTGGATTATTAGGATTTATTGTATGAGCTCACCATAT
>KU128872_Helicoverpa armigera isolate BRA207 cytochrome oxidase subunit I (COI) gene, partial cds
GCTCATGCTTTTATTATAATTTTTTTTATAGTTATACCAATTATAATTGGTGGATTTGGTAATTGACTTGTACCTTTAATATTAGGAGCCCCTGATATAGCTTTCCCCCGAATAAATAATATAAGTTTTTGATTACTTCCCCCTTCTTTAACTTTACTTATTTCAAGAAGAATTGTAGAAAATGGAGCAGGAACAGGATGAACAGTTTACCCCCCACTTTCATCTAATATTGCACATGGAGGAAGATCAGTAGACCTAGCTATTTTTTCTTTACATTTAGCTGGAATCTCATCTATTTTAGGAGCAATTAATTTTATTACTACTATTATTAATATAAAATTAAATAGCTTATCTTTTGATCAAATACCATTATTTATTTGAGCTGTAGGAATTACTGCATTTTTATTATTATTATCATTACCAGTTTTAGCAGGTGCTATTACTATACTTTTAACAGATCGAAACCTTAATACATCTTTTTTTGACCCTGCTGGAGGAGGTGATCCTATTTTATATCAACATTTATTTTGATTTTTTGGCCATCCAGAAGTGTATATTTTAATTTTACCAGGATTTGGAATAATTTCTCACATTATTTCCCAAGAAAGAGGAAAAAAAGAAACATTTGGTTGTTTAGGGATAATTTATGCTATATTAGCTATTGGATTATTAGGATTTATTGTATGAGCTCACCATAT
>KU128884_Helicoverpa armigera isolate BRA190 cytochrome oxidase subunit I (COI) gene, partial cds
GCTCATGCTTTTATTATAATTTTTTTTATAGTTATACCAATTATAATTGGTGGATTTGGTAATTGACTTGTACCTTTAATATTAGGAGCCCCTGATATAGCTTTCCCCCGAATAAATAATATAAGTTTTTGATTACTTCCCCCTTCTTTAACTTTACTTATTTCAAGAAGAATTGTAGAAAATGGAGCAGGAACAGGATGAACAGTTTACCCCCCACTTTCATCTAATATTGCACATGGAGGAAGATCAGTAGATCTAGCTATTTTTTCTTTACATTTAGCTGGAATCTCATCTATTTTAGGAGCAATTAATTTTATTACTACTATTATTAATATAAAATTAAATAGCTTATCTTTTGATCAAATGCCATTATTTATTTGAGCTGTAGGAATTACTGCATTTTTATTATTATTATCATTACCAGTTTTAGCAGGTGCTATTACTATACTTTTAACAGATCGAAACCTTAATACATCTTTTTTTGATCCTGCTGGAGGAGGTGATCCTATTTTATATCAACATTTATTTTGATTTTTTGGCCATCCAGAAGTGTATATTTTAATTTTACCGGGATTTGGTATAATTTCTCACATTATTTCCCAAGAAAGAGGAAAAAAAGAAACATTTGGTTGTTTAGGGATAATTTATGCTATATTAGCTATTGGATTATTAGGATTTATTGTATGAGCTCACCATAT
>KU128866_Helicoverpa armigera isolate PRY003 cytochrome oxidase subunit I (COI) gene, partial cds
GCTCATGCTTTTATTATAATTTTTTTTATAGTTATACCAATTATAATTGGTGGATTTGGTAATTGACTTGTACCTTTAATATTAGGAGCCCCTGATATAGCTTTCCCCCGAATAAATAATATAAGTTTTTGATTACTTCCCCCTTCTTTAACTTTACTTATTTCAAGAAGAATTGTAGAAAATGGAGCAGGAACAGGATGAACAGTTTACCCCCCACTTTCATCTAATATTGCACATGGAGGAAGATCAGTAGACCTAGCTATTTTTTCTTTACATTTAGCTGGAATCTCATCTATTTTAGGAGCAATTAATTTTATTACTACTATTATTAATATAAAATTAAATAGCTTATCTTTTGATCAAATACCATTATTTATTTGAGCTGTAGGAATTACTGCATTTTTATTATTATTATCATTACCAGTTTTAGCAGGTGCTATTACTATACTTTTAACAGATCGAAACCTTAATACATCTTTTTTTGACCCTGCTGGAGGAGGTGATCCTATTTTATATCAACATTTATTTTGATTTTTTGGCCATCCAGAAGTGTATATTTTAATTTTACCGGGATTTGGTATAATTTCTCACATTATTTCCCAAGAAAGAGGAAAAAAAGAAACATTTGGTGGTTTAGGGATAATTTATGCTATATTAGCTATTGGATTATTAGGATTTATTGTATGAGCTCACCATAT
>KU128857_Helicoverpa armigera isolate PRY010 cytochrome oxidase subunit I (COI) gene, partial cds
GCTCATGCTTTTATTATAATTTTTTTTATAGTTATACCAATTATAATTGGTGGATTTGGTAATTGACTTGTACCTTTAATATTAGGAGCCCCTGATATAGCTTTCCCCCGAATAAATAATATAAGTTTTTGATTACTTCCCCCTTCTTTAACTTTACTTATTTCAAGAAGAATTGTAGAAAATGGAGCAGGAACAGGATGAACAGTTTACCCCCCACTTTCATCTAAGATTGCACATGGAGGAAGATCAGTAGACCTAGCTATTTTTTCTTTACATTTAGCTGGAATCTCATCTATTTTAGGAGCAATTAATTTTATTACGACTATTATTAATATAAAATTAAATAGCTTATCTTTTGATCAAATACCATTATTTATTTGAGCTGTAGGAATTACTGCATTTTTATTATTATTATCATTACCAGTTTTAGCAGGTGCTATTACTATACTTTTAACAGATCGAAACCTTAATACATCTTTTTTTGACCCTGCTGGAGGAGGTGATCCTATTTGATATCAACATTTATTTTGATTTTTTGGCCATCCAGAAGTGTATATTTTAATTTTACCGGGATTTGGTATAATTTCTCACATTATTTCCCAAGAAAGAGGAAAAAAAGAAACATTTGGTTGTTTAGGGATAATTTATGCTATATTAGCTATTGGATTATTAGGATTTATTGTATGAGCTCACCATAT
>KU128864_Helicoverpa armigera isolate PRY001 cytochrome oxidase subunit I (COI) gene, partial cds
GCTCATGCTTTTATTATAATTTTTTTTATAGTTATACCAATTATAATTGGTGGATTTGGTAATTGACTTGTACCTTTAATATTAGGAGCCCCTGATATAGCTTTCCCCCGAATAAATAATATAAGTTTTTGATTACTTCCCCCTTCTTTAACTTTACTTATTTCAAGAAGAATTGTAGAAAATGGAGCAGGAACAGGATGAACAGTTTACCCCCCACTTTCATCTAAGATTGCACATGGAGGAAGATCAGTAGACCTAGCTATTTTTTCTTTACATTTAGCTGGAATCTCATCTATTTTAGGAGCAATTAATTTTATTACGACTATTATTAATATAAAATTAAATAGCTTATCTTTTGATCAAATACCATTATTTATTTGAGCTGTAGGAATTACTGCATTTTTATTATTATTATCATTACCAGTTTTAGCAGGTGCTATTACTATACTTTTAACAGATCGAAACCTTAATACATCTTTTTTTGACCCTGCTGGAGGAGGTGATCCTATTTTATATCAACATTTATTTTGATTTTTTGGCCATCCAGAAGTGTATATTTTAATTTTACCGGGATTTGGTATAATTTCTCACATTATTTCCCAAGAAAGAGGAAAAAAAGAAACATTTGGTTGTTTAGGGATAATTTATGCTATATTAGCTATTGGATTATTAGGATTTATTGTATGAGCTCACCATAT
>KU128860_Helicoverpa armigera isolate PRY009 cytochrome oxidase subunit I (COI) gene, partial cds
GCTCATGCTTTTATTATAATTTTTTTTATAGTTATACCAATTATAATTGGTGGATTTGGTAATTGACTTGTACCTTTAATATTAGGAGCCCCTGATATAGCTTTCCCCCGAATAAATAATATAAGTTTTTGATTACTTCCCCCTTCTTTAACTTTACTTATTTCAAGAAGAATTGTAGAAAATGGAGCAGGAACAGGATGAACAGTTTACCCCCCACTTTCATCTAAGATTGCACATGGAGGAAGATCAGTAGACCTAGCTATTTTTTCTTTACATTTAGCTGGGATCTCATCTATTTTAGGAGCAATTAATTTTATTACGACTATTATTAATATAAAATTAAATAGCTTATCTTTTGATCAAATACCATTATTTATTTGAGCTGTAGGAATTACTGCATTTTTATTATTATTATCATTACCAGTTTTAGCAGGTGCTATTACTATACTTTTAACAGATCGAAACCTTAATACATCTTTTTTTGACCCTGCTGGAGGAGGTGATCCTATTTTATATCAACATTTATTTTGATTTTTTGGCCATCCAGAAGTGTATATTTTAATTTTACCGGGATTTGGTATAATTTCTCACATTATTTCCCAAGAAAGAGGAAAAAAAGAAACATTTGGTTGTTTAGGGATAATTTATGCTATATTAGCTATTGGATTATTAGGATTTATTGTATGAGCTCACCATAT
>KU128858_Helicoverpa armigera isolate PRY008 cytochrome oxidase subunit I (COI) gene, partial cds
GCTCATGCTTTTATTATAATTTTTTTTATAGTTATACCAATTATAATTGGTGGATTTGGTAATTGACTTGTACCTTTAATATTAGGAGCCCCTGATATAGCTTTCCCCCGAATAAATAATATAAGTTTTTGATTACTTCCCCCTTCTTTAACTTTACTTATTTCAAGAAGAATTGTAGAAAATGCAGCAGGAACAGGATGAACAGTTTACCCCCCACTTTCATCTAAGATTGCACATGGAGGAAGATCAGTAGACCTAGCTATTTTTTCTTTACATTTAGCTGGAATCTCATCTATTTTAGGAGCAATTAATTTTATTACTACTATTATTAATATAAAATTAAATAGCTTATCTTTTGATCAAATACCATTATTTATTTGAGCTGTAGGAATTACTGCATTTTTATTATTATTATCATTACCAGTTTTAGCAGGTGCTATTACTATACTTTTAACAGATCGAAACCTTAATACATCTTTTTTTGACCCTGCTGGAGGAGGTGATCCTATTTTATATCAACATTTATTTTGATTTTTTGGCCATCCAGAAGTGTATATTTTAATTTTACCGGGATTTGGTATAATTTCTCACATTATTTCCCAAGAAAGAGGAAAAAAAGAAACATTTGGTTGTTTAGGGATAATTTATGCTATATTAGCTATTGGATTATTAGGATTTATTGTATGAGCTCACCATAT
>KU128862_Helicoverpa armigera isolate PRY006 cytochrome oxidase subunit I (COI) gene, partial cds
GCTCATGCTTTTATTATAATTTTTTTTATAGTTATACCAATTATAATTGGTGGATTTGGTAATTGACTTGTACCTTTAATATTAGGAGCCCCTGATATAGCTTTCCCCCGAATAAATAATATAAGTTTTTGATTACTTCCCCCTTCTTTAACTTTACTTATTTCAAGAAGAATTGTAGAAAATGGAGCAGGAACAGGATGAACAGTTTACCCCCCACTTTCATCTAAGATTGCACATGGAGGAAGATCAGTAGACCTAGCTATTTTTTCTTTACATTTAGCTGGAATCTCATCTATTTTAGGAGCAATTAATTTTATTACTACTATTATTAATATAAAATTAAATAGCTTATCTTTTGATCAAATACCATTATTTATTTGAGCTGTAGGAATTACTGCATTTTTATTATTATTATCATTACCAGTTTTAGCAGGTGCTATTACTATACTTTTAACAGATCGAAACCTTAATACATCTTTTTTTGACCCTGCTGGAGGAGGTGATCCTATTTTATATCAACATTTATTTTGATTTTTTGGCCATCCAGAAGTGTATATTTTAATTTTACCGGGATTTGGTATAATTTCTCACATTATTTCCCAAGAAAGAGGAAAAAAAGAAACATTTGGTTGTTTAGGGATAATTTATGCTATATTAGCTATTGGATTATTAGGATTTATTGTATGAGCTCACCATAT
>KU128889_Helicoverpa armigera isolate ARG001 cytochrome oxidase subunit I (COI) gene, partial cds
GCTCATGCTTTTATTATAATTTTTTTTATAGTTATACCAATTATAATTGGTGGATTTGGTAATTGACTTGTACCTTTAATAGTAGGAGCCCCTGATATAGCTTTCCCCCGAATAAATAATATAAGTTTTTGATTACTTCCCCCTTCTTTAACTTTACTTATTTCAAGAAGAATTGTAGAAAATGGAGCAGGAACAGGATGAACAGTTTACCCCCCACTTTCATCTAAGATTGCACATGGAGGAAGATCAGTAGACCTAGCTATTTTTTCTTTACATTTAGCTGGAATCTCATCTATTTTAGGAGCAATTAATTTTATTACTACTATTATTAATATAAAATTAAATAGCTTATCTTTTGATCAAATACCATTATTTATTTGAGCTGTAGGAATTACTGCATTTTTATTATTATTATCATTACCAGTTTTAGCAGGTGCTATTACTATACTTTTAACAGATCGAAACCTTAATACATCTTTTTTTGACCCTGCTGGAGGAGGTGATCCTATTTTATATCAACATTTATTTTGATTTTTTGGCCATCCAGAAGTGTATATTTTAATTTTACCAGGATTTGGTATAATTTCTCACATTATTTCCCAAGAAAGAGGAAAAAAAGAAACATTTGGTTGTTTAGGGATAATTTATGCTATATTAGCTATTGGATTATTAGGATTTATTGTATGAGCTCACCATAT
>KU128859_Helicoverpa armigera isolate URY001 cytochrome oxidase subunit I (COI) gene, partial cds
GCTCATGCTTTTATTATAATTTTTTTTATAGTTATACCAATTATAATTGGTGGATTTGGTAATTGACTTGTACCTTTAATATTAGGAGCCCCTGATATAGCTTTCCCCCGAATAAATAATATAAGTTTTTGATTACTTCCCCCTTCTTTAACTTTACTTATTTCAAGAAGAATTGTAGAAAATGGAGCAGGAACAGGATGAACAGTTTACCCCCCACTTTCATCTAAGATTGCACATGGAGGAAGATCAGTAGACCTAGCTATTTTTTCTTTACATTTAGCTGGAATCTCATCTATTTTAGGAGCAATTAATTTTATTACTACTATTATTAATATAAAATTAAATAGCTTATCTTTTGATCAAATGCCATTATTTATTTGAGCTGTAGGAATTACTGCATTTTTATTATTATTATCATTACCAGTTTTAGCAGGTGCTATTACTATACTTTTAACAGATCGAAACCTTAATACATCTTTTTTTGACCCTGCTGGAGGAGGTGATCCTATTTGATATCAACATTTATTTTGATTTTTTGGCCATCCAGAAGTGTATATTTTAATTTTACCGGGATTTGGTATAATTTCTCACATTATTTCCCAAGAAAGAGGAAAAAAAGAAACATTTGGTTGTTTAGGGATAATTTATGCTATATTAGCTATTGGATTATTAGGATTTATTGTATGAGCTCACCATAT
>KU128888_Helicoverpa armigera isolate BRA195 cytochrome oxidase subunit I (COI) gene, partial cds
GCTCATGCTTTTATTATAATTTTTTTTATAGTTATACCAATTATAATTGGTGGATTTGGTAATTGACTTGTACCTTTAATATTAGGAGCCCCTGATATAGCTTTCCCCCGAATAAATAATATAAGTTTTTGATTACTTCCCCCTTCTTTAACTTTACTTATTTCAAGAAGAATTGTAGAAAATGGAGCAGGAACAGGATGAACAGTTTACCCCCCACTTTCATCTAAGATTGCACATGGAGGAAGATCAGTAGACCTAGCTATTTTTTCTTTACATTTAGCTGGAATCTCATCTATTTTAGGAGCAATTAATTTTATTACTACTATTATTAATATAAAATTAAATAGCTTATCTTTTGATCAAATGCCATTATTTATTTGAGCTGTAGGAATTACTGCGTTTTTATTATTATTATCATTACCAGTTTTAGCAGGTGCTATTACTATACTTTTAACAGATCGAAACCTTAATACATCTTTTTTTGACCCTGCTGGAGGAGGTGATCCTATTTTATATCAACATTTATTTTGATTTTTTGGCCATCCAGAAGTGTATATTTTAATTTTACCGGGATTTGGTATAATTTCTCACATTATTTCCCAAGAAAGAGGAAAAAAAGAAACATTTGGTTGTTTAGGGATAATTTATGCTATATTAGCTATTGGATTATTAGGATTTATTGTATGAGCTCACCATAT
>KU128863_Helicoverpa armigera isolate PRY007 cytochrome oxidase subunit I (COI) gene, partial cds
GCTCATGCTTTTATTATAATTTTTTTTATAGTTATACCAATTATAATTGGTGGATTTGGTAATTGACTTGTACCTTTAATATTAGGAGCCCCTGATATAGCTTTCCCCCGAATAAATAATATAAGTTTTTGATTACTTCCCCCTTCTTTAACTTTACTTATTTCAAGAAGAATTGTAGAAAATGGAGCAGGAACAGGATGAACAGTTTACCCCCCACTTTCATCTAAGATTGCACATGGAGGAAGATCAGTAGACCTAGCTATTTTTTCTTTACATTTAGCTGGAATCTCATCTATTTTAGGAGCAATTAATTTTATTACTACTATTATTAATATAAAATTAAATAGCTTATCTTTTGATCAAATACCATTATTTATTTGAGCTGTAGGAATTACTGCATTTTTATTATTATTATCATTACCAGTTTTAGCAGGTGCTATTACTATACTTTTAACAGATCGAAACCTTAATACATCTTTTTTTGACCCTGCTGGAGGAGGGGATCCTATTTTATATCAACATTTATTTTGATTTTTTGGCCATCCAGAAGTGTATATTTTAATTTTACCGGGATTTGGGATAATTTCTCACATTATTTCCCAAGAAAGAGGAAAAAAAGAAACATTTGGTTGTTTAGGGATAATTTATGCTATATTAGCTATTGGATTATTAGGATTTATTGTATGAGCTCACCATAT
>KU128881_Helicoverpa armigera isolate BRA201 cytochrome oxidase subunit I (COI) gene, partial cds
GCTCATGCTTTTATTATAATTTTTTTTATAGTTATACCAATTATAATTGGTGGATTTGGTAATTGACTTGTACCTTTAATATTAGGAGCCCCTGATATAGCTTTCCCCCGAATAAATAATATAAGTTTTTGATTACTTCCCCCTTCTTTAACTTTACTTATTTCAAGAAGAATTGTAGAAAATGGAGCAGGAACAGGATGAACAGTTTACCCCCCACTTTCATCTAAGATTGCACATGGAGGAAGATCAGTAGACCTAGCTATTTTTTCTTTACATTTAGCTGGAATCTCATCTATTTTAGGAGCAATTAATTTTATTACGACTATTATTAATATAAAATTAAATAGCTTATCTTTTGATCAAATGCCATTATTTATTTGAGCTGTAGGAATTACTGCATTTTTATTATTATTATCATTACCAGTTTTAGCAGGTGCTATGACTATACTTTTAACAGATCGAAACCTTAATACATCTTTTTTTGACCCTGCTGGAGGAGGTGATCCTATTTTATATCAACATTTATTTTGATTTTTTGGCCATCCAGAAGTGTATATTTTAATTTTACCGGGATTTGGTATAATTTCTCACATTATTTCCCAAGAAAGAGGAAAAAAAGAAACATTTGGTTGTTTAGGGATAATTTATGCTATATTAGCTATTGGATTATTAGGATTTATTGTATGAGCTCACCATAT
>HQ132369_Helicoverpa armigera cytochrome oxidase subunit I (COI) mRNA, partial cds; mitochondrial
GCTCATGCTTTTATTATAATTTTTTTTATAGTTATACCAATTATAATTGGTGGATTTGGTAATTGACTTGTATCTTTAATATTAGGAGCCCCTGATATAGCTTTCCCCCGAATAAATAATATAAGTTTTTGATTACTTCCCCCTTCTTTAACTTTACTTATTTCAAGAAGAATTGTAGAAAATGGAGCAGGAACAGGATGAACAGTTTACCCCCCACTTTCATCTAATATTGCACATGGAGGAAGATCAGTAGACCTAGCTATTTTTTCTTTACATTTAGCTGGAATCTCATCTATTTTAGGAGCAATTAATTTTATTACTACTATTATTAATATAAAATTAAATAGCTTATCTTTTGATCAAATACCATTATTTATTTGAGCTGTAGGAATTACTGCATTTTTATTATTATTATCATTACCAGTTTTAGCAGGTGCTATTACTATACTTTTAACAGATCGAAACCTTAATACATCTTTTTTTGATCCTGCTGGAGGAGGTGATCCTATTTTATATCAACATTTATTTTGATTTTTTGGCCATCCAGAAGTATATATTTTAATTTTACCAGGATTTGGTATAATTTCTCACATTATTTCCCAAGAAAGAGGAAAAAAAGAAACATTTGGTTGTTTAGGGATAATTTATGCTATATTAGCTATTGGATTATTAGGATTTATTGTATGAGCTCACCATAT
>KP984524_Helicoverpa armigera isolate HaRap.1 cytochrome oxidase subunit I (COI) gene, partial cds; mitochondrial
GCTCATGCTTTTATTATAATTTTTTTTATAGTTATACCAATTATAATTGGTGGATTTGGTAATTGACTTGTACCTTTAATATTAGGAGCCCCTGATATAGCTTTCCCCCGAATAAATAATATAAGTTTTTGATTACTTCCCCCTTCTTTAACTTTACTTATTTCAAGAAGAATTGTAGAAAATGGAGCAGGAACAGGATGAACAGTTTACCCCCCACTTTCATCTAATATTGCACATGGAGGAAGATCAGTAGACCTAGCTATTTTTTCTTTACATTTAGCTGGAATCTCATCTATTTTAGGAGCAATTAATTTTATTACTACTATTATTAATATAAAATTAAATAGCTTATCTTTTGATCAAATACCATTATTTATTTGAGCTGTAGGAATTACTGCATTTTTACTATTATTATCATTACCAGTTTTAGCAGGTGCTATTACTATACTTTTAACAGATCGAAACCTTAATACATCTTTTTTTGACCCTGCTGGAGGAGGTGATCCTATTTTATATCAACATTTATTTTGATTTTTTGGTCATCCAGAGGTATATATTTTAATTTTACCAGGATTTGGTATAATTTCTCACATTATTTCCCAAGAAAGAGGAAAAAAAGAAACATTTGGTTGTTTAGGAATAATTTATGCTATATTAGCTATTGGATTATTAGGATTTATTGTATGAGCTCACCATAT
>KU128875_Helicoverpa armigera isolate BRA199 cytochrome oxidase subunit I (COI) gene, partial cds
GCTCATGCTTTTATTATAATTTTTTTTATAGTTATACCAATTATAATTGGTGGATTTGGTAATTGACTTGTACCTTTAATATTAGGAGCCCCTGATATAGCTTTCCCCCGAATAAATAATATAAGTTTTTGATTACTTCCCCCTTCTTTAACTTTACTTATTTCAAGAAGAATTGTAGAAAATGGAGCAGGAACAGGATGAACAGTTTACCCCCCACTTTCATCTAATATTGCACATGGAGGAAGATCAGTAGACCTAGCTATTTTTTCTTTACATTTAGCTGGAATCTCATCTATTTTAGGAGCAATTAATTTTATTACTACTATTATTAATATAAAATTAAATAGCTTATCTTTTGATCAAATACCATTATTTATTTGAGCTGTAGGAATTACTGCATTTTTACTATTATTATCATTACCAGTTTTAGCAGGTGCTATTACTATACTTTTAACAGATCGAAACCTTAATACATCTTTTTTTGACCCTGCTGGAGGAGGTGATCCTATTTTATATCAACATTTATTTTGATTTTTTGGTCATCCAGAGGTATATATTTTAATTTTACCAGGATTTGGTATAATTTCTCACATTATTTCCCAAGAAAGAGGAAAAAAAGAAACATTTGGTTGTTTAGGAATAATTTATGCTATATTAGCTATTGGATTATTAGGATTTATTGTATGAGCTCACCATAT
>KU128885_Helicoverpa armigera isolate BRA194 cytochrome oxidase subunit I (COI) gene, partial cds
GCTCATGCTTTTATTATAATTTTTTTTATAGTTATACCAATTATAATTGGTGGATTTGGTAATTGACTTGTACCTTTAATATTAGGAGCCCCTGATATAGCTTTCCCCCGAATAAATAATATAAGTTTTTGATTACTTCCCCCTTCTTTAACTTTACTTATTTCAAGAAGAATTGTAGAAAATGGAGCAGGAACAGGATGAACAGTTTACCCCCCACTTTCATCTAATATTGCACATGGAGGAAGATCAGTAGACCTAGCTATTTTTTCTTTACATTTAGCTGGAATCTCATCTATTTTAGGAGCAATTAATTTTATTACTACTATTATTAATATAAAATTAAATAGCTTATCTTTTGATCAAATACCATTATTTATTTGAGCTGTAGGAATTACTGCATTTTTACTATTATTATCATTACCAGTTTTAGCAGGTGCTATTACTATACTTTTAACAGATCGAAACCTTAATACATCTTTTTTTGACCCTGCTGGAGGAGGTGATCCTATTTTATATCAACATTTATTTTGATTTTTTGGTCATCCAGAAGTATATATTTTAATTTTACCAGGATTTGGTATAATTTCTCACATTATTTCCCAAGAAAGAGGAAAAAAAGAAACATTTGGTTGTTTAGGAATAATTTATGCTATATTAGCTATTGGATTATTAGGATTTATTGTATGAGCTCACCATAT
>KP984523_Helicoverpa armigera isolate HaLB.1 cytochrome oxidase subunit I (COI) gene, partial cds; mitochondrial
GCTCATGCTTTTATTATAATTTTTTTTATAGTTATACCAATTATAATTGGTGGATTTGGTAATTGACTTGTACCTTTAATATTAGGAGCCCCTGATATAGCTTTCCCCCGAATAAATAATATAAGTTTTTGATTACTTCCCCCTTCTTTAACTTTACTTATTTCAAGAAGAATTGTAGAAAACGGAGCAGGAACAGGATGAACAGTTTACCCCCCACTTTCATCTAATATTGCACATGGAGGAAGATCAGTAGACCTAGCTATTTTTTCTTTACATTTAGCTGGAATCTCATCTATTTTAGGAGCAATTAATTTTATTACTACTATTATTAATATAAAATTAAATAGCTTATCTTTTGATCAAATGCCATTATTTATTTGAGCTGTAGGAATTACTGCATTTTTATTATTATTATCATTACCAGTTTTAGCAGGTGCTATTACTATACTTTTAACAGATCGAAACCTTAATACATCTTTTTTTGACCCTGCTGGAGGAGGTGATCCTATTTTATATCAACATTTATTTTGATTTTTTGGCCATCCAGAAGTGTATATTTTAATTTTACCAGGATTTGGTATAATTTCTCACATTATTTCCCAAGAAAGAGGAAAAAAAGAAACATTTGGTTGTTTAGGGATAATTTATGCTATATTAGCTATTGGATTATTAGGATTTATTGTATGAGCTCACCATAT
>MG437202_Helicoverpa zea_partial mtCOI_Nter
GCTCATGCTTTTATTATAATTTTTTTTATAGTTATACCAATTATAATTGGTGGATTTGGTAATTGACTTGTACCTTTAATATTAGGGGCCCCTGATATAGCTTTCCCTCGAATAAATAATATAAGTTTTTGATTACTCCCCCCTTCCCTAACTTTACTTATTTCAAGAAGAATTGTAGAAAATGGAGCAGGAACAGGATGAACAGTTTATCCCCCACTTTCATCTAATATTGCACATGGAGGAAGATCAGTAGATTTAGCTATTTTTTCTTTACATTTAGCTGGAATTTCATCTATTTTAGGAGCAATTAATTTTATTACTACTATTATTAATATAAAATTAAATAATTTATCTTTTGATCAAATACCATTATTTATTTGAGCTGTAGGAATTACTGCATTTTTACTATTATTATCACTACCAGTTTTAGCAGGTGCTATTACTATACTTTTAACAGATCGAAACCTTAATACATCTTTTTTTGATCCTGCTGGAGGAGGTGATCCTATTTTATATCAACATTTATTTTGATTTTTTGGACATCCAGAAGTATATATTTTAATTTTACCAGGATTTGGTATAATTTCTCACATTATTTCTCAAGAAAGAGGAAAAAAAGAAACATTTGGTTGTTTAGGAATAATTTATGCTATACTAGCTATTGGATTATTAGGATTTATTGTATGAGCTCATCATAT
>KP984519_Helicoverpa zea isolate HzRap.1 cytochrome oxidase subunit I (COI) gene, partial cds; mitochondrial
GCTCATGCTTTTATTATAATTTTTTTTATAGTTATACCAATTATAATTGGTGGATTTGGTAATTGACTTGTACCTTTAATATTAGGGGCCCCTGATATAGCTTTCCCTCGAATAAATAATATAAGTTTTTGATTACTCCCCCCTTCCCTAACTTTACTTATTTCAAGAAGAATTGTAGAAAATGGAGCAGGAACAGGATGAACAGTTTATCCCCCACTTTCATCTAATATTGCACATGGAGGAAGATCAGTAGATTTAGCTATTTTTTCTTTACATTTAGCTGGAATTTCATCTATTTTAGGAGCAATTAATTTTATTACTACTATTATTAATATAAAATTAAATAATTTATCTTTTGATCAAATACCATTATTTATTTGAGCTGTAGGAATTACTGCATTTTTACTATTATTATCACTACCAGTTTTAGCAGGTGCTATTACTATACTTTTAACAGATCGAAACCTTAATACATCTTTTTTTGATCCTGCTGGAGGAGGTGATCCTATTTTATATCAACATTTATTTTGATTTTTTGGACATCCAGAAGTATATATTTTAATTTTACCAGGATTTGGTATAATTTCTCACATTATTTCTCAAGAAAGAGGAAAAAAAGAAACATTTGGTTGTTTAGGAATAATTTATGCTATACTAGCTATTGGATTATTAGGATTTATTGTATGAGCTCATCATAT
>KP984520_Helicoverpa zea isolate HzHud.1 cytochrome oxidase subunit I (COI) gene, partial cds; mitochondrial
GCTCATGCTTTTATTATAATTTTTTTTATAGTTATACCAATTATAATTGGTGGATTTGGTAATTGACTTGTACCTTTAATATTAGGGGCCCCTGATATAGCTTTCCCTCGAATAAATAATATAAGTTTTTGATTACTCCCCCCCTCCCTAACTTTACTTATTTCAAGAAGAATTGTAGAAAATGGAGCAGGAACAGGATGAACAGTTTATCCCCCACTTTCATCTAATATTGCACATGGAGGAAGATCAGTAGATTTAGCTATTTTTTCTTTACATTTAGCTGGAATTTCATCTATTTTAGGAGCAATTAATTTTATTACTACTATTATTAATATAAAATTAAATAATTTATCTTTTGATCAAATACCATTATTTATTTGAGCTGTAGGAATTACTGCATTTTTACTATTATTATCACTACCAGTTTTAGCAGGTGCTATTACTATACTTTTAACAGATCGAAACCTTAATACATCTTTTTTTGATCCTGCTGGAGGAGGTGATCCTATTTTATATCAACATTTATTTTGATTTTTTGGACATCCAGAAGTATATATTTTAATTTTACCAGGATTTGGTATAATTTCTCACATTATTTCTCAAGAAAGAGGAAAAAAAGAAACATTTGGTTGTTTAGGAATAATTTATGCTATACTAGCTATTGGATTATTAGGATTTATTGTATGAGCTCATCATAT
>KP984521_Helicoverpa zea isolate HzHud.2 cytochrome oxidase subunit I (COI) gene, partial cds; mitochondrial
GCTCATGCTTTTATTATAATTTTTTTTATAGTTATACCAATTATAATTGGCGGATTTGGTAATTGACTTGTACCTTTAATATTAGGGGCCCCTGATATAGCTTTCCCTCGAATAAATAATATAAGTTTTTGATTACTCCCCCCTTCCCTAACTTTACTTATTTCAAGAAGAATTGTAGAAAATGGAGCAGGAACAGGATGAACAGTTTATCCCCCACTTTCATCTAATATTGCACATGGAGGAAGATCAGTAGATTTAGCTATTTTTTCTTTACATTTAGCTGGAATTTCATCTATTTTAGGAGCAATTAATTTTATTACTACTATTATTAATATAAAATTAAATAATTTATCTTTTGATCAAATACCATTATTTATTTGAGCTGTAGGAATTACTGCATTTTTACTATTATTATCACTACCAGTTTTAGCAGGTGCTATTACTATACTTTTAACAGATCGAAACCTTAATACATCTTTTTTTGATCCTGCTGGAGGAGGTGATCCTATTTTATATCAACATTTATTTTGATTTTTTGGACATCCAGAAGTATATATTTTAATTTTACCAGGATTTGGTATAATTTCTCACATTATTTCTCAAGAAAGAGGAAAAAAAGAAACATTTGGTTGTTTAGGAATAATTTATGCTATACTAGCTATTGGATTATTAGGATTTATTGTATGAGCTCATCATAT
>KY623667_Helicoverpa zea isolate HsMJ.3 cytochrome oxidase subunit I (COI) gene, partial cds; mitochondrial
GCTCATGCTTTTATTATAATTTTTTTTATAGTTATACCAATTATAATTGGTGGATTTGGTAATTGACTTGTACCTTTAATATTAGGGGCCCCTGATATAGCTTTCCCTCGAATAAATAATATAAGTTTTTGATTACTCCCCCCTTCCCTAACTTTACTTATTTCAAGAAGAATTGTAGAAAATGGAGCAGGAACAGGATGAACAGTTTATCCCCCACTTTCATCTAATATTGCACATGGAGGAAGATCAGTAGATTTAGCTATTTTTTCTTTACATTTAGCTGGAATTTCATCTATTTTAGGAGCAATTAATTTTATTACTACTATTATTAATATAAAATTAAATAATTTATCTTTTGATCAAATACCATTATTTATTTGAGCTGTAGGAATTACTGCATTTTTACTATTATTATCACTACCAGTTTTAGCAGGTGCTATTACTATACTTTTAACAGATCGAAACCTTAATACATCTTTTTTTGATCCTGCTGGAGGAGGTGATCCTATTTTATATCAACATTTATTTTGATTTTTTGGACATCCAGAAGTATATATTTTAATTTTACCAGGATTTGGTATAATTTCTCACATTATTTCTCAAGAAAGAGGAAAAAAAGAAACATTTGGTTGTTTAGGAATAATTTATGCTATACTAGCTATTGGATTATTAGGATTTATTGTATGAGCTCATCATAT
